# Supplementary material for: Analysis of chromatin accessibility in human epidermis identifies putative barrier dysfunction-sensing enhancers
Source: PLoS One. 2017 Sep 27;12(9):e0184500. doi: 10.1371/journal.pone.0184500 (PMC5617145; doi:10.1371/journal.pone.0184500)
Supplement: S2 Table — The GREAT tool [37] was used to analyze gene ontology of FAIRE peaks defined as “Epidermal”, “Three-dimensional”, “Stable”, “Intact barrier”, or “Barrier-deficient”. The 10 most significant results in the GO categories “Biological Process” and/or “Molecular Function” are shown for each along with the FDR Q-value. (XLSX) [file pone.0184500.s006.xlsx]

## Sheet: Sheet1
GREAT (http://bejerano.stanford.edu/great) Gene Ontology analysis of the 5 categories of FAIRE peaks identified in Fig 3.
The top 10 (lowest FDR) values from "biological process" and/or "molecular function" are shown.

## Sheet: GO term enrichment Analysis
Sample	Term Name	FDR Q-Val
Epidermal
	epidermis development	4.54237e-28
	skin development	1.675e-25
	keratinocyte differentiation	3.88254e-24
	hair follicle development	5.56746e-17
	hair cycle	1.46974e-16
	epidermal cell differentiation	1.41724e-15
	epidermis morphogenesis	4.67027e-10
	regulation of interleukin-2 production	4.84317e-08
	regulation of epidermis development	7.04613e-08
	activation of MAPKK activity	1.38359e-07
Three-dimensional
	keratinocyte differentiation	4.40967e-10
	negative regulation of fat cell differentiation	6.32628e-08
	skin morphogenesis	2.29087e-07
	trans-Golgi network transport vesicle	6.92077e-07
	receptor signaling protein serine/threonine kinase activity	8.55737e-07
	proximal/distal pattern formation	1.00646e-06
	prostaglandin metabolic process	2.05309e-06
	negative regulation of fibroblast growth factor receptor signaling pathway	3.4439e-06
	regulation of hormone metabolic process	4.28368e-06
	keratinocyte development	5.5396e-06
Stable
	mRNA splicing, via spliceosome	2.5446e-23
	RNA splicing, via transesterification reactions	1.11336e-22
	skeletal muscle tissue development	2.00378e-21
	melanocyte differentiation	3.98587e-21
	skeletal muscle organ development	1.13505e-20
	pigment cell differentiation	3.12329e-20
	negative regulation of neuron differentiation	8.15399e-20
	neural crest cell migration	9.26646e-20
	neural crest cell differentiation	4.18464e-18
	columnar/cuboidal epithelial cell differentiation	8.11297e-18
Intact Barrier
	negative regulation of transcription from RNA polymerase II promoter	1.49064e-19
	regionalization	5.06419e-11
	cranial nerve development	2.34716e-10
	mRNA processing	1.39641e-08
	mRNA splicing, via spliceosome	4.94085e-08
	limbic system development	2.26247e-07
	nerve development	4.01818e-07
	anterior/posterior pattern specification	1.44928e-06
	melanocyte differentiation	2.3984e-06
	pigment cell differentiation	5.40628e-06
Barrier Deficient
	positive regulation of Rho GTPase activity	1.32759e-07
	multicellular organismal metabolic process	3.49936e-07
	actin filament bundle assembly	2.11531e-06
	collagen metabolic process	4.56016e-06
	collagen catabolic process	1.83754e-05
	extracellular matrix disassembly	5.38181e-05
	ER to Golgi vesicle-mediated transport	6.08858e-05
	erythrocyte homeostasis	6.54784e-05
	erythrocyte differentiation	0.000100779
	negative regulation of cell-substrate adhesion	0.000101616
