# Supplementary material for: Analysis of chromatin accessibility in human epidermis identifies putative barrier dysfunction-sensing enhancers
Source: PLoS One. 2017 Sep 27;12(9):e0184500. doi: 10.1371/journal.pone.0184500 (PMC5617145; doi:10.1371/journal.pone.0184500)
Supplement: S3 Table — (XLSX) [file pone.0184500.s007.xlsx]

## Sheet: ReadMe
ENCODE files used for negative controls and filtering.
The data file information and GEO accession numbers are given, along with the corresponding figure in the text

## Sheet: ENCODE files used
Cell/Tissue	Data type	File type	File name	GEO	Use	Figure
NHEK	Signal	bigwig	wgEncodeOpenChromFaireNhekAln_2Reps.norm5.rawsignal.bw	GSM864338	Correlation matrix and Signal Profiles	Figure 2a,c, S2
HUVEC	Signal	bigwig	wgEncodeOpenChromFaireHuvecAln_2Reps.norm5.rawsignal.bw	GSM864352	Correlation matrix and Signal Profiles	Figure 2a,c, S2
GM12878	Signal	bigwig	wgEncodeOpenChromFaireGm12878Aln_3Reps.norm5.rawsignal.bw	GSM864360	Correlation matrix and Signal Profiles	Figure 2a,c, S2
HepG2	Signal	bigwig	wgEncodeOpenChromFaireHepg2Aln_2Reps.norm5.rawsignal.bw	GSM864354	Correlation matrix and Signal Profiles	Figure 2a,c, S2
GM12878	Alignment	bam	wgEncodeOpenChromFaireGm12878AlnRep1.bam	GSM864360	Peak Calling and GO Analysis	Figure 2b
NHEK	Alignment	bam	wgEncodeOpenChromFaireNhekAlnRep1.bam	GSM864338	Peak Calling and GO Analysis	Figure 2b
HUVEC	Alignment	bam	wgEncodeOpenChromFaireHuvecAlnRep1.bam	GSM864352	Peak Calling and GO Analysis	Figure 2b
HepG2	Alignment	bam	wgEncodeOpenChromFaireHepg2AlnRep1.bam	GSM864354	Peak Calling and GO Analysis	Figure 2b
Sm. Intestine	Alignment	bam	wgEncodeOpenChromFaireSmallintestineocAlnRep1.bam	GSM1011130	Peak Calling and GO Analysis	Figure 2b
Front. Cortex	Peak	narrowPeak	Frontal_cortexUncFAIREseq.pk	GSM1011122	Non-Keratinocyte ENCODE Peaks Subtracted	Figure 3a, Table S2
H54	Peak	narrowPeak	H54UnCFAIREseq.pk	GSM864350	Non-Keratinocyte ENCODE Peaks Subtracted	Figure 3a, Table S2
Sm. Intestine	Peak	narrowPeak	wgEncodeOpenChromFaireSmallintestineocPk.narrowPeak	GSM1011130	Non-Keratinocyte ENCODE Peaks Subtracted	Figure 3a, Table S2
Huvec	Peak	narrowPeak	wgEncodeOpenChromFaireHuvecPk.narrowPeak	GSM864352	Non-Keratinocyte ENCODE Peaks Subtracted	Figure 3a, Table S2
HepG2	Peak	narrowPeak	wgEncodeOpenChromFaireHepg2Pk.narrowPeak	GSM864354	Non-Keratinocyte ENCODE Peaks Subtracted	Figure 3a, Table S2
GM12878	Peak	narrowPeak	wgEncodeOpenChromFaireGm12878Pk.narrowPeak	GSM864360	Non-Keratinocyte ENCODE Peaks Subtracted	Figure 3a, Table S2
H1 ESC	Peak	narrowPeak	wgEncodeOpenChromFaireH1escPk.narrowPeak	GSM864341	Non-Keratinocyte ENCODE Peaks Subtracted	Figure 3a, Table S2
Kidney	Peak	narrowPeak	wgEncodeOpenChromFaireKidneyPk.narrowPeak	GSM1011123	Non-Keratinocyte ENCODE Peaks Subtracted	Figure 3a, Table S2
NHBE	Peak	narrowPeak	wgEncodeOpenChromFaireNhbePk.bb	GSM864337	Non-Keratinocyte ENCODE Peaks Subtracted	Figure 3a, Table S2
A549	Peak	narrowPeak	wgEncodeOpenChromFaireA549Pk.bb	GSM864345	Non-Keratinocyte ENCODE Peaks Subtracted	Figure 3a, Table S2
UroEpithelium	Peak	narrowPeak	wgEncodeOpenChromFaireUrotsaPk.bb	GSM864353	Non-Keratinocyte ENCODE Peaks Subtracted	Figure 3a, Table S2
He-LaS3	Peak	narrowPeak	wgEncodeOpenChromFaireHelas3Pk.bb	GSM864348	Non-Keratinocyte ENCODE Peaks Subtracted	Figure 3a, Table S2
Medulloblastoma	Peak	narrowPeak	wgEncodeOpenChromFaireMedulloPk.bb	GSM864351	Non-Keratinocyte ENCODE Peaks Subtracted	Figure 3a, Table S2
NHEK	Peak	narrowPeak	wgEncodeOpenChromFaireNhekPk.bb	GSM864338	Non-Keratinocyte ENCODE Peaks Subtracted	Figure 3a, Table S2
