# Supplementary material for: Analysis of chromatin accessibility in human epidermis identifies putative barrier dysfunction-sensing enhancers
Source: PLoS One. 2017 Sep 27;12(9):e0184500. doi: 10.1371/journal.pone.0184500 (PMC5617145; doi:10.1371/journal.pone.0184500)
Supplement: S1 Appendix — (XLSX) [file pone.0184500.s008.xlsx]

## Sheet: ReadMe
Homer motif enrichment
To generate an appropriate background set for comparison to the input set (while maintaining dinucleotide frequencies), we took the union of the two FAIRE peak sets under comparison, and scrambled the resulting set of sequences while maintaining dinucleotide frequencies (e.g., to compare Keratinocytes and ESS, each input set of peaks was compared to a background containing a scrambled set of all …

## Sheet: Summary
		-log p-value
Motif Name	Consensus	KvE	EvK	EvG	GvE	GvTS	TSvG
M6319_1.02:JUN:JUNB:JUND	RTGACTCAK	1856	6128	4706	814	1009	6619
M2291_1.02:JUN:JUNB:JUND	DGRTGACTCAK	1829	5393	4217	868	1070	5728
M6318_1.02:JUN:JUNB:JUND	GATGACTCATC	1816	5257	4092	841	1042	5590
M2278_1.02:FOS:FOSB:FOSL1:FOSL2	DVTGASTCATB	1793	5762	4494	854	1067	6252
M6230_1.02:FOSL2	RTGACTCATCC	1764	4704	3682	803	1002	5071
M4590_1.02:FOS:FOSB:FOSL1:FOSL2	ATGACTCACYC	1733	4983	3888	805	999	5369
M2280_1.02:FOSL2	KGRTGACTCAB	1732	4769	3705	808	1007	5041
M4608_1.02:JUN:JUNB:JUND	GRTGACTCAYC	1728	4580	3581	803	1002	4927
M2279_1.02:FOS:FOSB:FOSL1:FOSL2	RGTGACTCATV	1726	4581	3577	801	991	4930
M6158_1.02:BATF	WATGACTCAK	1664	5280	4026	750	934	5673
M2292_1.02:JUN:JUNB:JUND	DRTGACTCATS	1587	4400	3433	774	947	4617
M6317_1.02:JUN:JUNB:JUND	MTGACTCABH	1544	5955	4501	606	808	6503
M5050_1.02:JUN:JUNB:JUND	GRTGASTCATY	1530	4440	3398	717	893	4690
M4619_1.02:FOS:FOSB:FOSL1:FOSL2	GGGTGASTCAT	1519	4004	3108	705	873	4253
M4526_1.02:SMARCC1:SMARCC2	DGRSDGTGASTCAKS	1496	3765	2980	671	811	4029
M4506_1.02:JUN:JUNB:JUND	GGRTGAGTCAT	1488	3755	2906	670	835	3992
M4530_1.02:FOS:FOSB:FOSL1:FOSL2	GATGASTCACWSN	1466	3884	3024	699	856	4101
M4570_1.02:JUN:JUNB:JUND	VRGGATGASTCAY	1439	3719	2887	667	815	3894
M6467_1.02:SMARCC1:SMARCC2	VTGAGTCAB	1374	4497	3389	581	752	4818
M4531_1.02:JUN:JUNB:JUND	GATGACTCATH	1358	4164	3226	717	884	4385
M2290_1.02:JUN:JUNB:JUND	ARRRRATGASTCAT	1326	3897	3025	683	846	4018
M4623_1.02:JUN:JUNB:JUND	NKRTGACTCATBCYY	1218	3285	2564	625	768	3494
M4565_1.02:FOS:FOSB:FOSL1:FOSL2	VAGGATGASTCAYH	1159	2955	2294	536	667	3106
M4591_1.02:JUN:JUNB:JUND	RRRRRRATGASTCAT	1083	3050	2405	574	684	3088
M6228_1.02:FOS:FOSB:FOSL1:FOSL2	CTGACTCATC	1065	3454	2637	466	602	3685
M2980_1.02:BACH1:BACH2	GATGACTCAYG	969	2657	2002	394	493	2707
M4607_1.02:FOS:FOSB:FOSL1:FOSL2	BKRTGACTCATCCYY	965	2451	1900	457	574	2583
M4684_1.02:ATF3	GATGASTCAY	917	2569	1980	470	576	2678
M6229_1.02:FOS:FOSB:FOSL1:FOSL2	TKMTGASTCACBTY	863	2463	1879	414	528	2580
M4625_1.02:JUN:JUNB:JUND	KGATGACTCATNCYY	860	2228	1720	427	525	2292
M0296_1.02:FOS:FOSB:FOSL1:FOSL2	NNATGACKCAH	830	3443	2496	472	588	3489
M6324_1.02:KLF1:KLF12:KLF2:KLF3:KLF4:KLF5:KLF6:KLF7:KLF8	DGGGYGKGGC	626	628	412	264	339	1199
M2391_1.02:KLF1:KLF12:KLF2:KLF3:KLF4:KLF5:KLF6:KLF7:KLF8	DGGGHGGGGC	658	558	357	258	339	1087
M5587_1.02:ATF3:JDP2	ATGASTCAT	653	1959	1524	380	455	2003
M5589_1.02:ATF3:JDP2	ATGACTCAT	653	1959	1524	380	455	2003
M6038_1.02:ATF3:JDP2	ATGACTCAT	653	1959	1524	380	455	2003
M0405_1.02:KLF1:KLF12:KLF2:KLF3:KLF4:KLF5:KLF6:KLF7:KLF8	DGGGCGTGGC	534	602	427	244	314	1180
M1871_1.02:KLF1:KLF12:KLF2:KLF3:KLF4:KLF5:KLF6:KLF7:KLF8	WGGGYGKGGC	676	620	452	256	300	1194
M1874_1.02:FOXA1:FOXA2:FOXA3:FOXB1:FOXB2:FOXC1:FOXC2:FOXD1:FOXD2:FOXD3:FOXD4:FOXD4L1:FOXD4L2:FOXD4L3:FOXD4L4:FOXD4L5:FOXD4L6:FOXE1:FOXE3:FOXF1:FOXF2:FOXG1:FOXI1:FOXI2:FOXJ1:FOXJ2:FOXJ3:FOXK1:FOXK2:FOXL1:FOXL2:FOXQ1:FOXS1:KIAA0415	AAAYAAACAHSM	566	17	45	172	227	105
M0421_1.02:KLF1:KLF12:KLF2:KLF3:KLF4:KLF5:KLF6:KLF7:KLF8	DGGGYGKGGY	430	410	262	206	294	888
M1227_1.02:POU2F1:POU2F2:POU2F3:POU3F1:POU3F2:POU3F3:POU3F4	NTAATTATRN	57	122	37	223	310	168
M0322_1.02:JUN:JUNB:JUND	ATGACKCAH	490	2020	1412	128	193	2084
M0320_1.02:JUN:JUNB:JUND	ATGACTCAH	487	2015	1450	275	347	1992
M5659_1.02:NFE2:NFE2L2	VATGACTCATC	486	1372	1053	275	330	1358
M0311_1.02:JUN:JUNB:JUND	ATGACGYAW	471	2811	1991	322	411	2763
M5209_1.02:SP1:SP2:SP3:SP4:SP5:SP6:SP7:SP8:SP9	GTGGGCGKGGC	469	440	326	160	208	681
M6245_1.02:FOXO1:FOXO3:FOXO4:FOXO6	AAAAWGWAAACAAVHH	465	14	79	111	162	176
M4541_1.02:JUN:JUNB:JUND	TGATGACTCATNYHY	461	1314	996	253	307	1327
M0925_1.02:POU6F1	WTAATGAGNN	19	37	2	172	253	132
M6127_1.02:KLF1:KLF12:KLF2:KLF3:KLF4:KLF5:KLF6:KLF7:KLF8	WGGGTGKGGCY	601	565	411	229	283	1167
M6241_1.02:FOXA1:FOXA2:FOXA3:FOXC1:FOXC2:FOXD1:FOXD2:FOXD3:FOXD4:FOXD4L1:FOXD4L2:FOXD4L3:FOXD4L4:FOXD4L5:FOXD4L6:FOXF1:FOXF2:FOXG1:FOXI1:FOXI2:FOXJ1:FOXJ2:FOXJ3:FOXK1:FOXK2:FOXL1:FOXL2:FOXN2:FOXN3:FOXS1:KIAA0415	WAAAYAAACA	445	47	101	243	325	235
M6251_1.02:FUBP1	#N/A	443	0	29	70	88	57
M0456_1.02:KLF1:KLF2:KLF3:KLF4:KLF5:KLF6	DGGGCGTGD	428	421	273	200	281	897
M0443_1.02:KLF1:KLF12:KLF2:KLF3:KLF4:KLF5:KLF6:KLF7:KLF8	WGGGCGTGGC	450	567	395	206	269	1090
M2274_1.02:EGR1:EGR2:EGR3:EGR4	GTGYGTGGGYGGGKG	420	51	7	1	16	59
M4561_1.02:CTCF	CCACYAGRKGGCRST	408	2584	1967	406	512	2021
M0924_1.02:POU6F1	HTAATGAGNH	19	39	1	167	246	135
M1245_1.02:POU2F1:POU2F2:POU2F3:POU3F1:POU3F2:POU3F3:POU3F4	KNATTWRCAT	9	33	0	141	220	64
M4583_1.02:CTCF	CCACYAGRGGGCRSY	393	2525	1904	395	506	1973
M4442_1.02:CTCF	CCACCAGGKGGCRSY	393	2292	1722	362	469	1819
M4431_1.02:CTCF	CCACYAGRGGGCGCY	386	2306	1716	359	464	1796
M5097_1.02:KLF1:KLF12:KLF2:KLF3:KLF4:KLF5:KLF6:KLF7:KLF8	GGGCGTDGYC	124	346	243	135	186	715
M6125_1.02:CTCF	CCACYAGRGGGCRCY	381	2396	1809	372	478	1865
M4533_1.02:CTCF	CCACYAGRGGGCRCY	377	2347	1772	369	476	1837
M4648_1.02:CTCF	GCCACYAGRKGGCRSYR	375	2213	1691	383	501	1829
M4587_1.02:CTCF	CCACYAGRKGGCRSYRKH	370	2188	1657	368	496	1801
M4649_1.02:CTCF	GCCACYAGRKGGCRS	369	2356	1794	380	485	1903
M3617_1.02:NFE2:NFE2L2	RTGACTCAGCA	368	1060	803	178	234	1080
M4651_1.02:CTCF	CCACCAGRGGGCGCY	364	2116	1571	322	437	1700
M6212_1.02:EPAS1:HIF1A:NPAS1:NPAS3	CCCACGTACDCAC	364	6	0	10	43	4
M6222_1.02:ELK1:ELK3:ELK4:ERG:ETS1:ETS2:ETV1:ETV2:ETV3:ETV4:ETV5:FEV:FLI1:GABPA	CAGGAAGT	361	688	460	386	552	714
M4534_1.02:CTCF	GCCACCAGRKGGCRS	360	2282	1731	367	468	1841
M4662_1.02:CTCF	CCACCAGRGGGCGCY	358	2057	1547	323	423	1678
M4560_1.02:CTCF	CCACCAGGGGGCGCY	348	1992	1496	319	416	1613
M4593_1.02:CTCF	CCACTAGATGGCRST	346	2178	1658	372	475	1698
M4435_1.02:CTCF	GCCACYAGRGGGCRS	346	2185	1660	353	449	1764
M6401_1.02:CRX:DRGX:OTP:OTX1:OTX2:PHOX2A:PHOX2B	MTYTAATCCYWTHWM	346	10	7	28	44	36
M2006_1.02:POU2F1:POU2F2:POU2F3:POU3F1:POU3F2:POU3F3:POU3F4	TAATTAWM	0	24	0	138	203	62
M4644_1.02:CTCF	GCCACCAGRKGGCRC	331	2031	1549	337	435	1682
M4559_1.02:CTCF	GCCACYAGGGGGCGCYVB	328	1829	1377	303	414	1531
M4520_1.02:CTCF	GCCACCAGRGGGCG	327	2236	1704	338	437	1770
M3383_1.02:FOXA1:FOXA2:FOXA3:FOXB1:FOXB2:FOXC1:FOXC2:FOXD1:FOXD2:FOXD3:FOXD4:FOXD4L1:FOXD4L2:FOXD4L3:FOXD4L4:FOXD4L5:FOXD4L6:FOXE1:FOXE3:FOXF1:FOXF2:FOXG1:FOXI1:FOXI2:FOXJ1:FOXJ2:FOXJ3:FOXK1:FOXK2:FOXL1:FOXL2:FOXQ1:FOXS1:KIAA0415	TAAAYAAACAHSM	327	49	77	200	244	148
M4521_1.02:CTCF	CCACYAGRKGGCR	326	2609	1984	350	443	1976
M4588_1.02:CTCF	GGCCACYAGRKGGCRCYV	326	1853	1404	315	428	1562
M4613_1.02:CTCF	GCCACCAGGGGGCRC	325	1972	1516	337	427	1644
M6310_1.02:IRF4	AAAARAGRAAVTGAAA	325	26	91	112	161	122
M4584_1.02:CTCF	CCACYAGRKGGCG	321	2571	1957	343	448	1975
M4433_1.02:CTCF	GCCACCAGRGGGCGC	318	1952	1479	NA	406	1605
M1906_1.02:SP1:SP2:SP3:SP4:SP5:SP6:SP7:SP8:SP9	GGGGGCGGGGC	316	415	265	224	284	680
M4668_1.02:CTCF	CCACCAGGGGGCGCY	313	1830	1350	274	364	1462
M5853_1.02:SP1:SP2:SP3:SP4:SP5:SP6:SP7:SP8:SP9	GKGGGCGKGGY	307	555	400	171	231	992
M4437_1.02:CTCF	GCCACCAGRGGGCGC	305	1750	1309	280	374	1454
M1837_1.02:ENSG00000250096:RUNX1:RUNX2:RUNX3	AAACCACAGAV	305	154	130	21	33	47
M4502_1.02:CTCF	GCCACCAGGGGGCGC	303	1854	1414	NA	393	1527
M4654_1.02:CTCF	TGGCCACYAGRGGGCRSY	302	1735	1321	307	408	1453
M4562_1.02:CTCF	GCCACCAGGGGGCG	301	1942	1466	294	392	1573
M4681_1.02:BACH1:BACH2	TGCTGAGTCA	298	825	623	130	175	890
M4647_1.02:CTCF	WNTKRCCACYAGRKGGCRSYR	294	1684	1277	295	391	1377
M4659_1.02:CTCF	CCACCAGGGGGCG	293	1997	1520	284	367	1592
M5792_1.02:ENSG00000250096:RUNX1:RUNX2:RUNX3	AAACCGCAAA	290	98	102	19	20	26
M4448_1.02:CTCF	CCACCAGGGGGCGCY	289	1705	1266	260	350	1373
M5439_1.02:FOXA1:FOXA2:FOXA3:FOXB1:FOXB2:FOXC1:FOXC2:FOXD1:FOXD2:FOXD3:FOXD4:FOXD4L1:FOXD4L2:FOXD4L3:FOXD4L4:FOXD4L5:FOXD4L6:FOXE1:FOXE3:FOXF1:FOXF2:FOXG1:FOXI1:FOXI2:FOXJ1:FOXJ2:FOXJ3:FOXK1:FOXK2:FOXL1:FOXL2:FOXQ1:FOXS1:KIAA0415	AARTAAATAAACA	289	19	53	73	98	98
M4890_1.02:KLF1:KLF12:KLF2:KLF3:KLF4:KLF5:KLF6:KLF7:KLF8	TGGGCGTGGYC	285	432	327	139	179	864
M3256_1.02:FOXA1:FOXA2:FOXA3:FOXC1:FOXC2:FOXD1:FOXD2:FOXD3:FOXD4:FOXD4L1:FOXD4L2:FOXD4L3:FOXD4L4:FOXD4L5:FOXD4L6:FOXF1:FOXF2:FOXG1:FOXI1:FOXI2:FOXJ1:FOXJ2:FOXJ3:FOXK1:FOXK2:FOXL1:FOXL2:FOXN2:FOXN3:FOXS1:KIAA0415	HHNWAAATAAACAHTNMW	284	28	55	101	137	108
M4517_1.02:CTCF	GCCACCAGRGGGCGC	283	1612	1224	269	346	1342
M6246_1.02:FOXO1:FOXO3:FOXO4:FOXO6	AKGTAAACAARCM	281	37	63	142	197	183
M0197_1.02:USF1:USF2	NATCACGTGRN	280	108	45	105	138	156
M4519_1.02:CTCF	GGCCACCAGRGGGCG	279	1765	1345	280	373	1482
M4585_1.02:CTCF	GCCACCAGRGGGCGC	278	1597	1208	261	343	1334
M4432_1.02:CTCF	CACCAGGGGGCGCYRK	275	1578	1196	244	305	1284
M4434_1.02:CTCF	RCCACYAGRKGGC	273	2421	1830	305	398	1815
M0728_1.02:FOXA1:FOXA2:FOXA3:FOXB1:FOXB2:FOXC1:FOXC2:FOXD1:FOXD2:FOXD3:FOXD4:FOXD4L1:FOXD4L2:FOXD4L3:FOXD4L4:FOXD4L5:FOXD4L6:FOXE1:FOXE3:FOXF1:FOXF2:FOXG1:FOXI1:FOXI2:FOXJ1:FOXJ2:FOXJ3:FOXK1:FOXK2:FOXL1:FOXL2:FOXN3:FOXS1:KIAA0415	ARTAAACAAAYN	272	12	43	115	159	109
M6114_1.02:FOXA1:FOXA2:FOXA3:FOXB1:FOXB2:FOXC1:FOXC2:FOXD1:FOXD2:FOXD3:FOXD4:FOXD4L1:FOXD4L2:FOXD4L3:FOXD4L4:FOXD4L5:FOXD4L6:FOXE1:FOXE3:FOXF1:FOXF2:FOXG1:FOXI1:FOXI2:FOXJ1:FOXJ2:FOXJ3:FOXK1:FOXK2:FOXL1:FOXL2:FOXQ1:FOXS1:KIAA0415	WAAGYAAACA	267	97	107	255	325	265
M6009_1.02:FOXA1:FOXA2:FOXA3:FOXB1:FOXB2:FOXC1:FOXC2:FOXD1:FOXD2:FOXD3:FOXD4:FOXD4L1:FOXD4L2:FOXD4L3:FOXD4L4:FOXD4L5:FOXD4L6:FOXE1:FOXE3:FOXF1:FOXF2:FOXG1:FOXI1:FOXI2:FOXJ1:FOXJ2:FOXJ3:FOXK1:FOXK2:FOXL1:FOXL2:FOXQ1:FOXS1:KIAA0415	GTAAATAAACA	267	32	46	72	83	81
M6234_1.02:FOXA1:FOXA2:FOXA3:FOXB1:FOXB2:FOXC1:FOXC2:FOXD1:FOXD2:FOXD3:FOXD4:FOXD4L1:FOXD4L2:FOXD4L3:FOXD4L4:FOXD4L5:FOXD4L6:FOXE1:FOXE3:FOXF1:FOXF2:FOXG1:FOXI1:FOXI2:FOXJ1:FOXJ2:FOXJ3:FOXK1:FOXK2:FOXL1:FOXL2:FOXQ1:FOXS1:KIAA0415	RVAAAGYAAACAD	264	25	46	128	171	118
M4650_1.02:CTCF	CCACCAGGGGGCGC	263	1558	1152	238	294	1221
M4430_1.02:CTCF	CCACCAGGGGGCGCYR	262	1465	1105	241	320	1243
M5790_1.02:ENSG00000250096:RUNX1:RUNX2:RUNX3	WAACCGCAA	262	135	123	15	19	38
M4599_1.02:E2F6	NGGGCGGGAAR	259	123	61	158	237	215
M1243_1.02:POU1F1	NWTKAATWAD	22	88	18	121	180	109
M1231_1.02:POU2F1:POU2F2:POU2F3:POU3F1:POU3F2:POU3F3:POU3F4	TTAATTAT	28	51	13	130	179	87
M2979_1.02:BACH1:BACH2	ABCATGACTCATSNT	256	744	565	144	188	747
M1233_1.02:POU1F1	HATKMATWAD	30	68	11	110	171	89
M5794_1.02:ENSG00000250096:RUNX1:RUNX2:RUNX3	AAACCGCAAA	255	89	84	12	15	19
M4503_1.02:CTCF	GCCACCAGGGGGCGC	254	1469	1108	234	314	1235
M6243_1.02:FOXA1:FOXA2:FOXA3:FOXB1:FOXB2:FOXC1:FOXC2:FOXD1:FOXD2:FOXD3:FOXD4:FOXD4L1:FOXD4L2:FOXD4L3:FOXD4L4:FOXD4L5:FOXD4L6:FOXE1:FOXE3:FOXF1:FOXF2:FOXG1:FOXI1:FOXI2:FOXJ1:FOXJ2:FOXJ3:FOXK1:FOXK2:FOXL1:FOXL2:FOXN2:FOXN3:FOXS1:KIAA0415	WAAAMATAAACAA	251	6	46	66	92	93
M6195_1.02:E2F6	NGGGCGGGAAGG	251	122	60	129	192	208
M6244_1.02:FOXM1	RWAAACAAWCAAV	250	0	5	46	73	27
M4456_1.02:CTCF	GGCCACCAGGGGGCG	244	1464	1110	230	NA	1245
M4436_1.02:CTCF	GCCACCAGGGGGCGC	243	1415	1070	216	286	1180
M4661_1.02:CTCF	GGCCACCAGRGGGCG	242	1453	1116	234	311	1238
M4445_1.02:CTCF	CCACCAGGGGGCGCY	242	1410	1047	218	290	1151
M4658_1.02:CTCF	GGCCACCAGGKGGCG	241	1468	1135	234	314	1271
M4580_1.02:CTCF	TGGCCACYAGRKGGCGCYRB	238	1311	995	231	322	1127
M0687_1.02:EHF:ELF3:ELF5	ANVMGGAART	212	579	466	488	720	818
M6183_1.02:CTCF	YGGCCACCAGGGGGCRSYR	237	1286	972	223	306	1128
M5443_1.02:FOXA1:FOXA2:FOXA3:FOXB1:FOXB2:FOXC1:FOXC2:FOXD1:FOXD2:FOXD3:FOXD4:FOXD4L1:FOXD4L2:FOXD4L3:FOXD4L4:FOXD4L5:FOXD4L6:FOXE1:FOXE3:FOXF1:FOXF2:FOXG1:FOXI1:FOXI2:FOXJ1:FOXJ2:FOXJ3:FOXK1:FOXK2:FOXL1:FOXL2:FOXQ1:FOXS1:KIAA0415	RTAAATAAACA	236	24	47	96	123	97
M4614_1.02:CTCF	GCCACCAGGGGGCGC	235	1347	1015	207	271	1140
M4457_1.02:CTCF	CACCAGRKGGCR	232	2229	1690	265	347	1631
M4447_1.02:CTCF	GCCACCAGGGGGCGC	230	1318	1000	210	268	1101
M4581_1.02:CTCF	CCACCAGGGGGCGCYVB	229	1286	963	215	289	1087
M0402_1.02:SP1:SP2:SP3:SP4:SP5:SP6:SP7:SP8:SP9	DGGGGGCGKG	229	248	161	116	163	433
M1974_1.02:HOXA9:HOXB9:HOXC11:HOXC9:HOXD9	TTTATGA	227	95	40	282	385	161
M0312_1.02:JUN:JUNB:JUND	TGACKYMW	227	1471	834	99	153	1310
M1957_1.02:CTCF	TGGCCACYAGGGGGCRCYA	226	1282	969	223	306	1090
M4455_1.02:CTCF	YGGCCACCAGGGGGC	226	1497	1158	223	292	1231
M5444_1.02:FOXA1:FOXA2:FOXA3:FOXB1:FOXB2:FOXC1:FOXC2:FOXD1:FOXD2:FOXD3:FOXD4:FOXD4L1:FOXD4L2:FOXD4L3:FOXD4L4:FOXD4L5:FOXD4L6:FOXE1:FOXE3:FOXF1:FOXF2:FOXG1:FOXI1:FOXI2:FOXJ1:FOXJ2:FOXJ3:FOXK1:FOXK2:FOXL1:FOXL2:FOXQ1:FOXS1:KIAA0415	WAWGTAAACAAW	222	63	71	129	163	138
M0886_1.02:HOXA13:HOXB13:HOXC13:HOXD13	TAATAAAA	221	90	27	192	281	102
M0223_1.02:MAX	NCCACGTGB	221	114	16	96	162	109
M5210_1.02:SP1:SP2:SP3:SP4:SP5:SP6:SP7:SP8:SP9	VRGKGGGCGKGGCC	220	390	313	152	178	568
M6237_1.02:FOXA1:FOXA2:FOXA3:FOXB1:FOXB2:FOXC1:FOXC2:FOXD1:FOXD2:FOXD3:FOXD4:FOXD4L1:FOXD4L2:FOXD4L3:FOXD4L4:FOXD4L5:FOXD4L6:FOXE1:FOXE3:FOXF1:FOXF2:FOXG1:FOXI1:FOXI2:FOXJ1:FOXJ2:FOXJ3:FOXK1:FOXK2:FOXL1:FOXL2:FOXQ1:FOXS1:KIAA0415	AAACAAACA	220	1	27	99	129	69
M4518_1.02:CTCF	YGGCCACCAGRGGGCGCY	219	1170	882	202	278	1038
M0720_1.02:FOXM1	AAAAACAA	213	25	21	244	321	114
M0688_1.02:EHF:ELF3:ELF5	DNVMGGAART	195	541	362	413	608	687
M0200_1.02:CLOCK:NPAS2	NVCACGTGBN	212	115	17	93	167	140
M6305_1.02:IKZF1:IKZF4	YTGGGAGR	208	78	24	68	108	48
M2010_1.02:PITX1:PITX2:PITX3	TTAATCC	208	5	0	13	27	10
M5162_1.02:PITX1:PITX2:PITX3	TTAATCC	208	5	0	13	27	10
M4458_1.02:CTCF	GCCACCAGGGGGCGCYV	207	1144	861	187	258	999
M1865_1.02:FOXA1:FOXA2:FOXA3:FOXB1:FOXB2:FOXC1:FOXC2:FOXD1:FOXD2:FOXD3:FOXD4:FOXD4L1:FOXD4L2:FOXD4L3:FOXD4L4:FOXD4L5:FOXD4L6:FOXE1:FOXE3:FOXF1:FOXF2:FOXG1:FOXI1:FOXI2:FOXJ1:FOXJ2:FOXJ3:FOXK1:FOXK2:FOXL1:FOXL2:FOXQ1:FOXS1:KIAA0415	TWDAYATA	206	61	18	107	165	29
M6226_1.02:ELK1:ELK3:ELK4:ENSG00000235187:ERF:ERG:ETS1:ETS2:ETV1:ETV2:ETV3:ETV4:ETV5:FEV:FLI1:GABPA	CAGGAARTDA	206	518	403	183	259	499
M3926_1.02:SP1:SP2:SP3:SP4:SP5:SP6:SP7:SP8:SP9	NGGGGGCGGGGCB	205	381	266	145	186	571
M5544_1.02:HOXA11:HOXA9:HOXB9:HOXC10:HOXC11:HOXC9:HOXD10:HOXD11:HOXD9	TTTTTATGGS	204	10	5	150	226	52
M6479_1.02:SP1:SP2:SP3:SP4:SP5:SP6:SP7:SP8:SP9	GGGGGCGGGGC	204	370	235	153	198	553
M5854_1.02:SP1:SP2:SP3:SP4:SP5:SP6:SP7:SP8:SP9	GKGGGCGTGGB	202	352	246	127	169	673
M5446_1.02:FOXA1:FOXA2:FOXA3:FOXB1:FOXB2:FOXC1:FOXC2:FOXD1:FOXD2:FOXD3:FOXD4:FOXD4L1:FOXD4L2:FOXD4L3:FOXD4L4:FOXD4L5:FOXD4L6:FOXE1:FOXE3:FOXF1:FOXF2:FOXG1:FOXI1:FOXI2:FOXJ1:FOXJ2:FOXJ3:FOXK1:FOXK2:FOXL1:FOXL2:FOXQ1:FOXS1:KIAA0415	GTAAACA	199	154	115	383	491	329
M0183_1.02:HEY1:HEY2:HEYL	GACACGTGC	199	111	36	136	190	113
M6242_1.02:FOXA1:FOXA2:FOXA3:FOXB1:FOXB2:FOXC1:FOXC2:FOXD1:FOXD2:FOXD3:FOXD4:FOXD4L1:FOXD4L2:FOXD4L3:FOXD4L4:FOXD4L5:FOXD4L6:FOXE1:FOXE3:FOXF1:FOXF2:FOXG1:FOXI1:FOXI2:FOXJ1:FOXJ2:FOXJ3:FOXK1:FOXK2:FOXL1:FOXL2:FOXN2:FOXN3:FOXS1:KIAA0415	TAAACAAWAAMAA	199	0	23	58	78	73
M4959_1.02:AL662830.5:AL845464.3:BX284686.1:BX927239.6:CR812478.2:CR933878.8:PBX1:PBX2:PBX3:PBX4	TAAAWCRAAA	199	0	0	64	119	1
M4441_1.02:CTCF	YGGCCACCAGGKGGC	196	1241	956	181	242	1052
M6101_1.02:TFAP2A:TFAP2B:TFAP2C:TFAP2D:TFAP2E	MGCCTSAGGCD	196	39	22	21	34	17
M0704_1.02:EHF:ELF3:ELF5	ANVMGGAAGT	238	583	438	394	598	724
M0705_1.02:ETV6:ETV7	DNSCGGAART	195	667	450	276	432	645
M1230_1.02:POU2F1:POU3F1:POU3F2:POU3F3:POU3F4	NNYKMATTAW	6	46	9	120	169	79
M3385_1.02:FOXA1:FOXA2:FOXA3:FOXB1:FOXB2:FOXC1:FOXC2:FOXD1:FOXD2:FOXD3:FOXD4:FOXD4L1:FOXD4L2:FOXD4L3:FOXD4L4:FOXD4L5:FOXD4L6:FOXE1:FOXE3:FOXF1:FOXF2:FOXG1:FOXI1:FOXI2:FOXJ1:FOXJ2:FOXJ3:FOXK1:FOXK2:FOXL1:FOXL2:FOXQ1:FOXS1:KIAA0415	YAWATAAACAAHB	194	48	38	138	177	93
M2294_1.02:KLF1:KLF12:KLF2:KLF3:KLF4:KLF5:KLF6:KLF7:KLF8	WGGGTGTGGCY	189	306	229	111	141	688
M5098_1.02:KLF1:KLF12:KLF2:KLF3:KLF4:KLF5:KLF6:KLF7:KLF8	NVATGGGCGTGGCC	189	295	226	110	139	495
M3919_1.02:SP1:SP2:SP3:SP4:SP5:SP6:SP7:SP8:SP9	GGGGCGGGGT	189	226	141	120	164	380
M0175_1.02:MNT	NNCACGTGN	188	66	3	77	144	71
M1641_1.02:TBP:TBPL2	ATATAWD	187	152	85	124	180	226
M0726_1.02:FOXA1:FOXA2:FOXA3:FOXB1:FOXB2:FOXC1:FOXC2:FOXD1:FOXD2:FOXD3:FOXD4:FOXD4L1:FOXD4L2:FOXD4L3:FOXD4L4:FOXD4L5:FOXD4L6:FOXE1:FOXE3:FOXF1:FOXF2:FOXG1:FOXI1:FOXI2:FOXJ1:FOXJ2:FOXJ3:FOXK1:FOXK2:FOXL1:FOXL2:FOXN2:FOXN3:FOXS1:KIAA0415	NRTAAACAAA	186	50	57	219	296	169
M0206_1.02:BHLHE40:BHLHE41	DCRCGTGMC	186	98	21	103	151	94
M4586_1.02:CTCF	CACYAGRGGGCR	185	2219	1727	268	321	1566
M6360_1.02:NFE2:NFE2L2:NFE2L3	VRTGACTCAGCA	185	583	399	69	125	622
M1247_1.02:POU2F1:POU2F2:POU3F1:POU3F2:POU3F3:POU3F4	NNYKMATTAW	25	57	13	114	164	91
M6150_1.02:ARNT:ARNT2:ARNTL	GYCTSCCACGVC	184	30	10	35	48	37
M5119_1.02:CRX:OTX1:OTX2	TTAATCC	183	1	0	11	29	1
M4427_1.02:CTCF	NYGGCCACCAGGGGGCGCYVB	182	964	731	163	227	873
M5474_1.02:FOXP3	GTAAACA	182	148	114	394	494	300
M5461_1.02:FOXA1:FOXA2:FOXA3:FOXB1:FOXB2:FOXC1:FOXC2:FOXD1:FOXD2:FOXD3:FOXD4:FOXD4L1:FOXD4L2:FOXD4L3:FOXD4L4:FOXD4L5:FOXD4L6:FOXE1:FOXE3:FOXF1:FOXF2:FOXG1:FOXI1:FOXI2:FOXJ1:FOXJ2:FOXJ3:FOXK1:FOXK2:FOXL1:FOXL2:FOXQ1:FOXS1:KIAA0415	TGTAAATAAACAA	182	34	34	62	80	62
M4523_1.02:CTCF	YGGCCACCAGGGGGCGCY	181	974	739	166	223	861
M6239_1.02:FOXA1:FOXA2:FOXA3:FOXB1:FOXB2:FOXC1:FOXC2:FOXD1:FOXD2:FOXD3:FOXD4:FOXD4L1:FOXD4L2:FOXD4L3:FOXD4L4:FOXD4L5:FOXD4L6:FOXE1:FOXE3:FOXF1:FOXF2:FOXG1:FOXI1:FOXI2:FOXJ1:FOXJ2:FOXJ3:FOXK1:FOXK2:FOXL1:FOXL2:FOXQ1:FOXS1:KIAA0415	HWADGTAAACA	181	28	31	116	169	104
M6115_1.02:TP63:TP73	CATGTCTGRGCWTGT	181	265	174	86	113	159
M4535_1.02:CTCF	CCACCAGGGGGCGCYVS	180	979	732	158	213	853
M6334_1.02:MAFF:MAFG:MAFK	TGACTCAGCA	179	510	357	65	101	518
M5744_1.02:AL662833.4:AL773544.1:BX088580.2:CR388229.2:CR759815.4:CR847794.3:POU5F1:POU5F1B	ATTTGCATA	168	62	10	127	161	95
M4446_1.02:CTCF	GCCACCAGGGGGCGC	177	1003	753	148	200	864
M4615_1.02:E2F6	NGGGCGGGAAR	176	79	39	114	155	138
M6117_1.02:TP63:TP73	CATGYCKGGACATGC	176	258	158	71	117	134
M6322_1.02:KLF1:KLF12:KLF2:KLF3:KLF4:KLF5:KLF6:KLF7:KLF8	CAGGGTGKGGC	386	222	153	91	123	498
M1927_1.02:MYCL1:MYCN	RCCACGTG	175	99	37	67	105	123
M3525_1.02:IKZF1:IKZF4	TTTGGGAGR	175	96	28	67	102	75
M6168_1.02:CDX1:CDX2:CDX4	YYATAAAW	174	109	38	248	341	152
M3250_1.02:FOXA1:FOXA2:FOXA3:FOXB1:FOXB2:FOXC1:FOXC2:FOXD1:FOXD2:FOXD3:FOXD4:FOXD4L1:FOXD4L2:FOXD4L3:FOXD4L4:FOXD4L5:FOXD4L6:FOXE1:FOXE3:FOXF1:FOXF2:FOXG1:FOXI1:FOXI2:FOXJ1:FOXJ2:FOXJ3:FOXK1:FOXK2:FOXL1:FOXL2:FOXQ1:FOXS1:KIAA0415	AAAYAAACAWTC	173	6	21	81	106	38
M4450_1.02:CTCF	GCCACCAGGGGGCGC	172	946	702	141	187	804
M1873_1.02:FOXA1:FOXA2:FOXA3:FOXB1:FOXB2:FOXC1:FOXC2:FOXD1:FOXD2:FOXD3:FOXD4:FOXD4L1:FOXD4L2:FOXD4L3:FOXD4L4:FOXD4L5:FOXD4L6:FOXE1:FOXE3:FOXF1:FOXF2:FOXG1:FOXI1:FOXI2:FOXJ1:FOXJ2:FOXJ3:FOXK1:FOXK2:FOXL1:FOXL2:FOXQ1:FOXS1:KIAA0415	AAAYAAACAWTC	172	4	19	58	76	37
M1548_1.02:GMEB1	DRCGTVV	172	210	37	225	322	156
M2321_1.02:TP63	RDRCATGYCCAGRCATGCYY	171	195	124	88	132	83
M4830_1.02:FOXP1:FOXP2:FOXP3:FOXP4	RRTAAACAA	170	16	29	139	193	104
M0734_1.02:FOXA1:FOXA2:FOXA3:FOXB1:FOXB2:FOXC1:FOXC2:FOXD1:FOXD2:FOXD3:FOXD4:FOXD4L1:FOXD4L2:FOXD4L3:FOXD4L4:FOXD4L5:FOXD4L6:FOXE1:FOXE3:FOXF1:FOXF2:FOXG1:FOXI1:FOXI2:FOXJ1:FOXJ2:FOXJ3:FOXK1:FOXK2:FOXL1:FOXL2:FOXQ1:FOXS1:KIAA0415	WANRTAAACA	168	99	81	315	424	245
M5727_1.02:POU2F2	MATTTGCATAW	178	72	20	129	158	129
M2314_1.02:SP1:SP2:SP3:SP4:SP5:SP6:SP7:SP8:SP9	GGGRGGGGGCGGGRC	167	359	246	154	186	509
M0699_1.02:ELK1:ELK3:ELK4:ENSG00000235187:ERF:ERG:ETS1:ETS2:ETV1:ETV2:ETV3:ETV4:ETV5:FEV:FLI1:GABPA	NACCGGAARY	166	531	379	192	279	449
M0191_1.02:HES1:HES2:HES4	SSCACGYGHC	166	105	32	118	176	100
M4627_1.02:MAX	CCACGTGSBY	164	65	24	107	151	101
M4507_1.02:MAX	VRRGCACGTGG	164	81	33	97	139	132
M4610_1.02:MYC	VCCACGTGGYY	163	52	18	62	89	64
M6522_1.02:THRA:THRB	CTGACCTGAAVTGACCY	162	5	5	15	20	20
M6458_1.02:ENSG00000250096:RUNX1:RUNX2:RUNX3	MCHAACCACAR	162	97	67	0	1	11
M1908_1.02:SPI1:SPIB:SPIC	AGAGGAA	161	305	261	374	506	370
M6238_1.02:FOXA1:FOXA2:FOXA3:FOXB1:FOXB2:FOXC1:FOXC2:FOXD1:FOXD2:FOXD3:FOXD4:FOXD4L1:FOXD4L2:FOXD4L3:FOXD4L4:FOXD4L5:FOXD4L6:FOXE1:FOXE3:FOXF1:FOXF2:FOXG1:FOXI1:FOXI2:FOXJ1:FOXJ2:FOXJ3:FOXK1:FOXK2:FOXL1:FOXL2:FOXQ1:FOXS1:KIAA0415	WAAATAAACAW	160	36	61	133	174	128
M5109_1.02:IRX1:IRX2:IRX3:IRX4:IRX5:IRX6	AAAWAACA	160	125	89	298	374	280
M6220_1.02:ETS1	ACAGGAAGT	160	598	424	252	359	530
M0707_1.02:ELK1:ELK3:ELK4:ENSG00000235187:ERF:ERG:ETS1:ETS2:ETV1:ETV2:ETV3:ETV4:ETV5:FEV:FLI1:GABPA	NRCCGGAART	160	597	405	213	326	514
M1839_1.02:ARNT	CACGTG	160	194	68	211	299	236
M0709_1.02:ELK1:ELK3:ELK4:ENSG00000235187:ERF:ERG:ETS1:ETS2:ETV1:ETV2:ETV3:ETV4:ETV5:FEV:FLI1:GABPA	NACCGGAARY	160	526	370	183	265	431
M6490_1.02:SRY	WAAACAAAA	160	6	12	109	153	29
M4643_1.02:MYC	DSCACGTG	160	70	5	72	144	81
M4905_1.02:TCF12:TCF3:TCF4	ACCAYCTGTT	160	18	1	32	58	51
M5634_1.02:MNT	AVCACGTGCH	159	155	55	167	239	187
M5108_1.02:MLX	ATCACGTG	159	58	17	91	132	78
M1963_1.02:ZFX:ZFY	SSSGCCBVGGCCTG	158	45	29	34	41	71
M0189_1.02:ID1:ID2:ID3:ID4	GCACGTGA	157	152	53	164	242	189
M0211_1.02:MLXIP	GCACGTGT	157	152	53	164	242	189
M4611_1.02:CTCF	YGGCCACCAGGGGGCGCY	152	824	620	139	196	754
M0215_1.02:HES5	GVCACGTGBC	152	97	34	125	167	96
M5536_1.02:HOXA13:HOXB13:HOXC13:HOXD13	CCAATAAAAM	151	3	1	43	78	12
M5925_1.02:TFAP2A:TFAP2B:TFAP2C:TFAP2D:TFAP2E	WGCCTSAGGCD	149	67	40	38	46	26
M0227_1.02:MAX	CCACGTGT	148	118	42	151	218	152
M0706_1.02:ELF1:ELF2:ELF4	DNCCGGAAGT	147	563	387	231	351	533
M6336_1.02:MAZ	GGGGGGGGGAGGGRGGG	147	43	5	45	66	40
M0697_1.02:EHF:ELF3:ELF5	ANSCGGAAGT	143	589	442	278	415	605
M2276_1.02:ELK1:ELK3:ELK4:ENSG00000235187:ERF:ERG:ETS1:ETS2:ETV1:ETV2:ETV3:ETV4:ETV5:FEV:FLI1:GABPA	ACAGGAAGTGG	145	353	289	241	NA	397
M6221_1.02:ELK1:ELK3:ELK4:ENSG00000235187:ERF:ERG:ETS1:ETS2:ETV1:ETV2:ETV3:ETV4:ETV5:FEV:FLI1:GABPA	GMVGGAAGTGG	145	341	236	237	328	375
M0732_1.02:FOXA1:FOXA2:FOXA3:FOXB1:FOXB2:FOXC1:FOXC2:FOXD1:FOXD2:FOXD3:FOXD4:FOXD4L1:FOXD4L2:FOXD4L3:FOXD4L4:FOXD4L5:FOXD4L6:FOXE1:FOXE3:FOXF1:FOXF2:FOXG1:FOXI1:FOXI2:FOXJ1:FOXJ2:FOXJ3:FOXK1:FOXK2:FOXL1:FOXL2:FOXQ1:FOXS1:KIAA0415	WANRTAAACA	144	94	80	298	398	239
M0696_1.02:EHF:ELF3:ELF5	ANSCGGAAGT	146	573	433	272	400	588
M6367_1.02:NFE2:NFE2L2	RSVATGACTCAGCA	143	459	319	64	103	462
M0691_1.02:SPI1:SPIB:SPIC	WDVVGGAAG	142	270	248	480	654	502
M2390_1.02:EHF:ELF3:ELF5	SAGGAAGK	123	218	140	170	222	204
M5448_1.02:FOXA1:FOXA2:FOXA3:FOXB1:FOXB2:FOXC1:FOXC2:FOXD1:FOXD2:FOXD3:FOXD4:FOXD4L1:FOXD4L2:FOXD4L3:FOXD4L4:FOXD4L5:FOXD4L6:FOXE1:FOXE3:FOXF1:FOXF2:FOXG1:FOXI1:FOXI2:FOXJ1:FOXJ2:FOXJ3:FOXK1:FOXK2:FOXL1:FOXL2:FOXQ1:FOXS1:KIAA0415	GTAAAYA	141	205	144	396	527	399
M6016_1.02:FOXA1:FOXA2:FOXA3:FOXB1:FOXB2:FOXC1:FOXC2:FOXD1:FOXD2:FOXD3:FOXD4:FOXD4L1:FOXD4L2:FOXD4L3:FOXD4L4:FOXD4L5:FOXD4L6:FOXE1:FOXE3:FOXF1:FOXF2:FOXG1:FOXI1:FOXI2:FOXJ1:FOXJ2:FOXJ3:FOXK1:FOXK2:FOXL1:FOXL2:FOXN2:FOXN3:FOXS1:KIAA0415	RTAAACAA	141	38	44	190	242	133
M0495_1.02:KLF13:SP1:SP3:SP4:SP5	RGGGGCGKRN	107	185	133	67	103	321
M5561_1.02:HOXA13:HOXB13:HOXC13:HOXD13	CCAATAAAAH	141	10	1	60	103	18
M4449_1.02:CTCF	GCCACCAGGGGGCGC	140	746	562	109	144	658
M6285_1.02:ONECUT1:ONECUT2:ONECUT3	WTTATTGATTTTDW	140	0	0	1	2	0
M4889_1.02:KLF1:KLF12:KLF2:KLF3:KLF4:KLF5:KLF6:KLF7:KLF8	RDTGGGCGTGGY	175	256	202	76	86	475
M2042_1.02:CRX:OTX1:OTX2	TAATCC	138	1	0	14	31	0
M4871_1.02:SP1:SP2:SP3:SP4:SP5:SP6:SP7:SP8:SP9	DGKGGGCGGGGCYWA	137	318	243	114	151	469
M2283_1.02:FOXP1:FOXP2:FOXP3:FOXP4	MAAAAGTAAACAAAR	136	9	47	67	96	103
M1642_1.02:TBP:TBPL2	NDTATAW	136	141	98	103	159	232
M5717_1.02:PITX1:PITX2:PITX3	NYTAATCCC	136	0	0	13	30	1
M6019_1.02:FOXA1:FOXA2:FOXA3:FOXB1:FOXB2:FOXC1:FOXC2:FOXD1:FOXD2:FOXD3:FOXD4:FOXD4L1:FOXD4L2:FOXD4L3:FOXD4L4:FOXD4L5:FOXD4L6:FOXE1:FOXE3:FOXF1:FOXF2:FOXG1:FOXI1:FOXI2:FOXJ1:FOXJ2:FOXJ3:FOXK1:FOXK2:FOXL1:FOXL2:FOXS1:KIAA0415	GTAAACA	135	137	94	343	452	279
M4538_1.02:E2F6	NGGGCGGGAAV	134	76	34	126	180	139
M4741_1.02:LHX2:LHX9	YAATHA	134	130	93	60	84	169
M0904_1.02:HOXA11:HOXA9:HOXB9:HOXC10:HOXC11:HOXC9:HOXD10:HOXD11:HOXD9	TTWATKRBN	133	66	23	194	268	116
M5614_1.02:MAX	AMCACGTGBY	133	145	51	155	224	177
M3642_1.02:MYCL1:MYCN	YMCCACGTGYMN	133	119	42	140	195	140
M5501_1.02:GSC:GSC2	NYTAATCCBY	133	0	0	12	25	1
M6279_1.02:HMGA1:HMGA2	AAAATAH	132	100	37	78	122	94
M6010_1.02:FOXA1:FOXA2:FOXA3:FOXB1:FOXB2:FOXC1:FOXC2:FOXD1:FOXD2:FOXD3:FOXD4:FOXD4L1:FOXD4L2:FOXD4L3:FOXD4L4:FOXD4L5:FOXD4L6:FOXE1:FOXE3:FOXF1:FOXF2:FOXG1:FOXI1:FOXI2:FOXJ1:FOXJ2:FOXJ3:FOXK1:FOXK2:FOXL1:FOXL2:FOXQ1:FOXS1:KIAA0415	ATAAACA	131	72	51	292	362	149
M1157_1.02:HOXA9:HOXB8:HOXB9:HOXC10:HOXC8:HOXC9:HOXD10:HOXD8:HOXD9	TTTTATKRCN	130	34	9	176	272	75
M0177_1.02:SCXA:SCXB:TCF15:TWIST1:TWIST2	NCCATATGTK	130	9	0	10	29	17
M3968_1.02:STAT1	NGGAAAWB	129	359	168	256	382	377
M0747_1.02:FOXA1:FOXA2:FOXA3:FOXB1:FOXB2:FOXC1:FOXC2:FOXD1:FOXD2:FOXD3:FOXD4:FOXD4L1:FOXD4L2:FOXD4L3:FOXD4L4:FOXD4L5:FOXD4L6:FOXE1:FOXE3:FOXF1:FOXF2:FOXG1:FOXI1:FOXI2:FOXJ1:FOXJ2:FOXJ3:FOXK1:FOXK2:FOXL1:FOXL2:FOXQ1:FOXS1:KIAA0415	WDWRTAAACA	128	131	83	324	437	253
M6203_1.02:ELF1:ELF2:ELF4	VCMGGAAGTG	128	606	421	199	284	554
M6031_1.02:HOXA13:HOXB13:HOXC13:HOXD13	CYAATAAAAH	128	16	5	84	137	31
M6136_1.02:BCL6	RRRAGRVRARGRGARGGGAAGAVAGGRARA	128	0	0	37	51	0
M0134_1.02:HMGA1:HMGA2	NNRDWAAT	128	178	135	40	56	253
M0222_1.02:MAX	NNCACGTGB	127	104	12	70	126	98
M0225_1.02:USF1:USF2	RTCACGTGKK	126	129	59	101	143	188
M3992_1.02:STAT6	RGGAARKC	125	421	288	364	513	507
M0181_1.02:MLX	NDNCACGTG	125	97	11	69	124	98
M5539_1.02:HOXA13:HOXB13:HOXC13:HOXD13	CCAATAAAAM	125	1	1	36	61	7
M0685_1.02:SPI1:SPIB:SPIC	WDRVGGAAST	125	268	175	280	418	323
M0724_1.02:FOXP1:FOXP2:FOXP3:FOXP4	GTAAACAA	124	47	53	216	288	167
M5593_1.02:KLF11:KLF13:KLF14:KLF16	GGGGGCGTGGC	66	191	125	68	86	337
M6090_1.02:SOX1:SOX14:SOX2	TGAATADHYATTCA	124	0	0	0	0	0
M6206_1.02:EHF:ELF3:ELF5	AWAAGGAARTA	119	233	192	134	203	267
M0917_1.02:HOXA13:HOXB13:HOXC13:HOXD13	SYHRTAAAW	123	71	13	161	235	87
M2277_1.02:ELK1:ELK3:ELK4:ENSG00000235187:ERF:ERG:ETS1:ETS2:ETV1:ETV2:ETV3:ETV4:ETV5:FEV:FLI1:GABPA	RCAGGAAGTGG	123	395	334	155	205	394
M5720_1.02:PITX1:PITX2:PITX3	NYTAATCCC	123	0	0	10	26	0
M3961_1.02:SRY	AAACAAA	122	30	11	189	261	75
M2273_1.02:E2F6	GGGCGGGAARV	122	79	37	152	219	175
M4894_1.02:ARNT:ARNT2:ARNTL:ARNTL2	MCACGTGA	122	115	45	136	193	139
M4893_1.02:NPAS2	MCACGTGA	122	115	45	136	193	139
M1547_1.02:GMEB2	TACGTVA	122	142	28	120	182	111
M1858_1.02:ELF1:ELF2:ELF4	CCGGAAG	121	431	268	169	257	364
M5100_1.02:MAX	CCACGTG	120	136	51	147	206	153
M6247_1.02:FOXO1:FOXO3:FOXO4:FOXO6	ARTAAACAA	120	0	14	117	151	56
M6004_1.02:EHF:ELF3:ELF5	ACCCGGAAGTD	89	386	282	127	195	378
M0744_1.02:FOXA1:FOXA2:FOXA3:FOXB1:FOXB2:FOXC1:FOXC2:FOXD1:FOXD2:FOXD3:FOXD4:FOXD4L1:FOXD4L2:FOXD4L3:FOXD4L4:FOXD4L5:FOXD4L6:FOXE1:FOXE3:FOXF1:FOXF2:FOXG1:FOXI1:FOXI2:FOXJ1:FOXJ2:FOXJ3:FOXK1:FOXK2:FOXL1:FOXL2:FOXS1:KIAA0415	ATAAACAA	119	52	54	213	287	156
M4744_1.02:IRX1:IRX2:IRX3:IRX4:IRX5:IRX6	TGTTAT	118	168	89	120	173	230
M1964_1.02:MYC	CCAYGTGSTY	118	36	1	38	76	39
M5105_1.02:NPAS2	GACACGTG	117	105	33	133	194	134
M0182_1.02:MLX	NCACGTGMHH	117	91	14	63	118	81
M0201_1.02:MITF:TFE3:TFEB:TFEC	RTCACGTGAY	115	169	67	71	94	164
M0414_1.02:EGR1:EGR2:EGR3:EGR4	GCGTGGGCGK	115	142	80	56	83	214
M0897_1.02:HOXA13:HOXB13:HOXC13:HOXD13	WTTTATDRGN	114	66	13	192	265	95
M3049_1.02:ETS1	ACCGGAAGYV	114	429	281	106	153	290
M4743_1.02:IRX1:IRX2:IRX3:IRX4:IRX5:IRX6	TGTTWTTH	113	89	58	210	289	207
M6232_1.02:FOXA1:FOXA2:FOXA3:FOXB1:FOXB2:FOXC1:FOXC2:FOXD1:FOXD2:FOXD3:FOXD4:FOXD4L1:FOXD4L2:FOXD4L3:FOXD4L4:FOXD4L5:FOXD4L6:FOXE1:FOXE3:FOXF1:FOXF2:FOXG1:FOXI1:FOXI2:FOXJ1:FOXJ2:FOXJ3:FOXK1:FOXK2:FOXL1:FOXL2:FOXQ1:FOXS1:KIAA0415	CWRAGYAAACA	112	57	61	156	202	166
M6151_1.02:ARNT:ARNT2:ARNTL	TYRCGTGC	112	93	14	124	217	98
M4014_1.02:TBP:TBPL2	TATAAATW	112	109	15	130	202	47
M0221_1.02:MAX	SCACGTGNN	112	137	23	60	112	112
M1889_1.02:MAX	AAGCACATGG	112	54	6	51	95	68
M4666_1.02:ZNF263	GGGAGGAGGRRGRGG	111	59	13	88	136	125
M2271_1.02:E2F3	SDGTGVGGGCGGGAR	111	43	22	60	81	84
M4571_1.02:JUN:JUNB:JUND	BGATGACKYMAYCYY	109	442	316	88	116	484
M0401_1.02:SP1:SP2:SP3:SP4:SP5:SP6:SP7:SP8:SP9	GGGGGCGGN	108	184	136	69	101	281
M4812_1.02:KLF1:KLF12:KLF2:KLF3:KLF4:KLF5:KLF6:KLF7:KLF8	DRTGGGTGTGGCHBK	139	191	135	58	84	389
M5553_1.02:HOXA13:HOXB13:HOXC13:HOXD13	CCAATAAAAH	107	4	2	50	85	14
M3677_1.02:POU2F1:POU2F2:POU2F3:POU3F1:POU3F2:POU3F3:POU3F4	WHVTSATTAYSHN	0	43	10	120	153	86
M5699_1.02:CRX:DRGX:OTX1:OTX2	YTAATCCG	106	0	0	13	30	0
M5694_1.02:ONECUT1:ONECUT2:ONECUT3	WTTATYGATTTTTT	106	0	0	0	1	0
M6233_1.02:FOXA2	CWAAGTAAACAA	105	56	46	99	134	119
M0689_1.02:ELK1:ELK3:ELK4:ENSG00000235187:ERF:ERG:ETS1:ETS2:ETV2:ETV3:ETV4:FEV:FLI1:GABPA	NRBCGGAARY	105	544	385	261	418	540
M2041_1.02:IRX1:IRX2:IRX3:IRX4:IRX5:IRX6	WAACA	105	119	60	107	160	147
M6030_1.02:HOXA11:HOXA9:HOXB9:HOXC10:HOXC11:HOXC9:HOXD10:HOXD11:HOXD9	TTTTTATTRC	105	10	4	78	116	33
M6457_1.02:RUNX1	TAACCACARA	104	136	98	3	8	14
M5149_1.02:ALX1:ALX3:ALX4:ARX:DRGX:PHOX2A:PHOX2B:SHOX:SHOX2	HTAATT	103	36	10	143	205	86
M4542_1.02:MAX	DGCACGTGGCY	103	89	29	106	156	120
M2324_1.02:ZNF263	GGAGGAGGARGRGGAGGAGGR	103	4	0	53	74	6
M1545_1.02:GMEB1	NNKACGTVN	101	110	16	124	193	71
M1240_1.02:POU2F1:POU2F2:POU2F3:POU3F1:POU3F2:POU3F3:POU3F4	HATTTGCATA	45	38	0	99	149	31
M5454_1.02:FOXA1:FOXA2:FOXA3:FOXC1:FOXC2:FOXD1:FOXD2:FOXD3:FOXD4:FOXD4L1:FOXD4L2:FOXD4L3:FOXD4L4:FOXD4L5:FOXD4L6:FOXF1:FOXF2:FOXG1:FOXI1:FOXI2:FOXJ1:FOXJ2:FOXJ3:FOXK1:FOXK2:FOXL1:FOXL2:FOXN2:FOXN3:FOXS1:KIAA0415	RTAAACAA	99	32	33	171	222	104
M3282_1.02:FOXO1:FOXO3:FOXO4:FOXO6	ATAAACAANYH	98	16	25	149	202	97
M1546_1.02:GMEB1	NNTRCGTVV	98	134	18	148	231	90
M3982_1.02:STAT4	WRGAAATC	98	255	115	119	182	159
M2275_1.02:ELF1:ELF2:ELF4	RAAVCAGGAAGTG	98	242	193	97	120	213
M5534_1.02:HOXA13:HOXB13:HOXC13:HOXD13	CCAATAAAAH	98	2	1	62	102	12
M1041_1.02:HOXA13:HOXB13:HOXC13:HOXD13	NSYHRTAAAW	96	71	15	191	268	101
M6278_1.02:HLTF	KANGGCTGCAAA	96	21	1	35	63	16
M0912_1.02:HOXA13:HOXB13:HOXC13:HOXD13	NCYHATAAAA	95	70	10	176	251	81
M0686_1.02:SPI1:SPIB:SPIC	ADGVGGAAGT	95	224	142	219	336	262
M1006_1.02:HOXA13:HOXB13:HOXC13:HOXD13	CYHRTAAAW	94	76	12	177	242	81
M4720_1.02:AC012531.1:HOXA2:HOXA3:HOXA4:HOXA5:HOXA6:HOXA7:HOXA9:HOXB2:HOXB4:HOXB5:HOXB6:HOXB7:HOXB8:HOXC5:HOXC6:HOXC8:HOXC9:HOXD3:HOXD4:HOXD8:HOXD9	WTAATTKM	94	30	2	153	213	58
M3050_1.02:ETS1	VNACMGGAWRTTN	94	265	205	101	156	238
M4993_1.02:HLX	TAATTAA	94	85	32	105	144	102
M6505_1.02:TBX2:TBX3:TBX4:TBX5	AGGTGTGA	94	2	0	15	30	0
M4811_1.02:KLF1:KLF12:KLF2:KLF3:KLF4:KLF5:KLF6:KLF7:KLF8	GTGGGTGTGGC	93	148	107	50	65	341
M5545_1.02:HOXA11:HOXA9:HOXB9:HOXC10:HOXC11:HOXC9:HOXD10:HOXD11:HOXD9	WTTTTATTRC	93	17	4	123	180	49
M0205_1.02:BHLHE40:BHLHE41	NCACGTGM	93	89	4	101	156	72
M3030_1.02:CDX1:CDX2:CDX4	AWTWATR	93	116	68	84	123	172
M4691_1.02:GATA1:GATA2:GATA3:GATA4:GATA5:GATA6	AGATRDTATC	93	18	4	11	17	20
M0718_1.02:FOXA1:FOXA2:FOXA3:FOXB1:FOXB2:FOXC1:FOXC2:FOXD1:FOXD2:FOXD3:FOXD4:FOXD4L1:FOXD4L2:FOXD4L3:FOXD4L4:FOXD4L5:FOXD4L6:FOXE1:FOXE3:FOXF1:FOXF2:FOXG1:FOXI1:FOXI2:FOXJ1:FOXJ2:FOXJ3:FOXK1:FOXK2:FOXL1:FOXL2:FOXS1:KIAA0415	RYGTAAACAA	92	49	46	235	305	148
M0983_1.02:DBX2	ATTAATTA	92	50	6	144	199	73
M4443_1.02:CTCF	GGCCACCAGGGGGCGCYVBNG	91	478	357	83	113	459
M6227_1.02:ELK1:ELK3:ELK4:ENSG00000235187:ERF:ERG:ETS1:ETS2:ETV1:ETV2:ETV3:ETV4:ETV5:FEV:FLI1:GABPA	KVCACMGGAAGTSMGKH	91	123	92	58	84	144
M0914_1.02:AC012531.1:HOXA4:HOXA5:HOXA6:HOXA7:HOXA9:HOXB5:HOXB6:HOXB7:HOXB8:HOXB9:HOXC6:HOXC8:HOXC9:HOXD4:HOXD8:HOXD9	TTWATKRBN	90	47	6	140	206	75
M6035_1.02:HOXA6:HOXA9:HOXB8:HOXB9:HOXC10:HOXC8:HOXC9:HOXD10:HOXD11:HOXD8:HOXD9	WTTTWATTGC	90	7	2	108	147	28
M5379_1.02:EHF:ELF3:ELF5	ACCCGGAAGTD	72	338	252	113	168	337
M1008_1.02:HOXA6:HOXA9:HOXB8:HOXB9:HOXC10:HOXC8:HOXC9:HOXD10:HOXD8:HOXD9	TTWATKRB	89	60	17	161	231	89
M0196_1.02:CLOCK:NPAS2	NSCACGTGTN	89	73	17	108	160	82
M5719_1.02:PITX1:PITX2:PITX3	TTAATCCC	89	0	0	9	25	0
M5456_1.02:FOXA1:FOXA2:FOXA3:FOXB1:FOXB2:FOXC1:FOXC2:FOXD1:FOXD2:FOXD3:FOXD4:FOXD4L1:FOXD4L2:FOXD4L3:FOXD4L4:FOXD4L5:FOXD4L6:FOXE1:FOXE3:FOXF1:FOXF2:FOXG1:FOXI1:FOXI2:FOXJ1:FOXJ2:FOXJ3:FOXK1:FOXK2:FOXL1:FOXL2:FOXN2:FOXN3:FOXS1:KIAA0415	RTAAACAA	88	17	33	164	249	87
M5556_1.02:HOXA11:HOXA9:HOXC10:HOXC11:HOXC9:HOXD10:HOXD11:HOXD9	TTTTATKRCY	88	11	7	127	199	54
M5729_1.02:POU2F1:POU2F2:POU2F3:POU3F4	ATTTGCATA	88	55	8	115	145	90
M6418_1.02:PITX1:PITX2:PITX3	WKTAATCCMA	88	2	0	13	24	2
M4592_1.02:CTCF	YGGCCACCAGGGGGCGCYRBN	87	467	341	74	109	452
M6017_1.02:FOXA1:FOXA2:FOXA3:FOXB1:FOXB2:FOXC1:FOXC2:FOXD1:FOXD2:FOXD3:FOXD4:FOXD4L1:FOXD4L2:FOXD4L3:FOXD4L4:FOXD4L5:FOXD4L6:FOXE1:FOXE3:FOXF1:FOXF2:FOXG1:FOXI1:FOXI2:FOXJ1:FOXJ2:FOXJ3:FOXK1:FOXK2:FOXL1:FOXL2:FOXN2:FOXN3:FOXS1:KIAA0415	GTAAACAWAAACA	87	2	10	17	20	24
M0714_1.02:ELK4:ENSG00000235187:ERF:ERG:ETS1:ETS2:ETV3:FEV:FLI1:GABPA	NASCGGAART	87	573	402	222	334	519
M2253_1.02:HES1:HES4	GGCACGTGCC	86	23	14	23	23	22
M0721_1.02:FOXA1:FOXA2:FOXA3:FOXC1:FOXC2:FOXD1:FOXD2:FOXD3:FOXD4:FOXD4L1:FOXD4L2:FOXD4L3:FOXD4L4:FOXD4L5:FOXD4L6:FOXF1:FOXF2:FOXG1:FOXI1:FOXI2:FOXJ1:FOXJ2:FOXJ3:FOXK1:FOXK2:FOXL1:FOXL2:FOXN2:FOXN3:FOXS1:KIAA0415	RTAAACAHN	85	53	38	275	374	144
M0746_1.02:FOXA1:FOXA2:FOXA3:FOXB1:FOXB2:FOXC1:FOXC2:FOXD1:FOXD2:FOXD3:FOXD4:FOXD4L1:FOXD4L2:FOXD4L3:FOXD4L4:FOXD4L5:FOXD4L6:FOXE1:FOXE3:FOXF1:FOXF2:FOXG1:FOXI1:FOXI2:FOXJ1:FOXK2:FOXL1:FOXL2:FOXQ1:FOXS1	NATRTAAACAHA	85	66	60	222	270	150
M0977_1.02:CDX1:CDX2:CDX4	NRYMATAAA	85	55	8	134	209	58
M0436_1.02:ZNF35	TTRTTTDTTN	85	0	1	69	109	7
M4754_1.02:ATOH1:ATOH7	GKCAGRTGK	85	17	0	48	96	11
M4753_1.02:TCF12:TCF3:TCF4	GKCAGRTGK	85	17	0	48	96	11
M0301_1.02:FOS:FOSB:FOSL1:FOSL2	GATGACGY	84	887	579	128	173	930
M5440_1.02:FOXA1:FOXA2:FOXA3:FOXB1:FOXB2:FOXC1:FOXC2:FOXD1:FOXD2:FOXD3:FOXD4:FOXD4L1:FOXD4L2:FOXD4L3:FOXD4L4:FOXD4L5:FOXD4L6:FOXE1:FOXE3:FOXF1:FOXF2:FOXG1:FOXI1:FOXI2:FOXJ1:FOXJ2:FOXJ3:FOXK1:FOXK2:FOXL1:FOXL2:FOXQ1:FOXS1:KIAA0415	TGTMAATATTKACW	84	34	26	30	24	21
M0292_1.02:XBP1	NHNACGTRD	84	233	68	190	281	243
M0212_1.02:TCFL5	NBCDCGHGVN	84	35	6	55	88	26
M1929_1.02:TP53	CATGTCTGGRCATGT	84	120	64	49	74	38
M1966_1.02:NFE2:NFE2L2	CASVATGACTCAGCA	84	259	186	42	65	249
M5442_1.02:FOXA1:FOXA2:FOXA3:FOXB1:FOXB2:FOXC1:FOXC2:FOXD1:FOXD2:FOXD3:FOXD4:FOXD4L1:FOXD4L2:FOXD4L3:FOXD4L4:FOXD4L5:FOXD4L6:FOXE1:FOXE3:FOXF1:FOXF2:FOXG1:FOXI1:FOXI2:FOXJ1:FOXJ2:FOXJ3:FOXK1:FOXK2:FOXL1:FOXL2:FOXQ1:FOXS1:KIAA0415	WGTMAATATTKACW	83	28	14	25	25	20
M6333_1.02:MAFF:MAFG:MAFK	MATGACT	83	1254	745	216	310	1401
M3711_1.02:PAX2	VHBAAACHC	83	26	2	112	159	12
M3234_1.02:BPTF	TDYGTGTTGTGKKY	83	0	0	0	1	2
M4081_1.02:USF1:USF2	WDRHCACGTGDYHW	83	74	30	39	50	81
M5718_1.02:PITX1:PITX2:PITX3	NTTAATCCH	83	0	0	8	21	0
M0708_1.02:ELF1:ELF2:ELF4	WNCCGGAAGT	82	545	378	194	288	473
M2266_1.02:BHLHE40:BHLHE41	GDGCACGTGAS	82	30	0	44	106	13
M2297_1.02:AC002126.6:MEF2A:MEF2B:MEF2C:MEF2D	DDKCYAAAAATAGMA	82	32	31	41	49	52
M2268_1.02:CEBPA:CEBPB:CEBPD:CEBPE	KATTGCAYAAT	81	734	451	30	39	138
M6163_1.02:BPTF	KTTBTTGTKTKS	81	0	2	13	27	2
M2939_1.02:TFAP2A:TFAP2B:TFAP2C:TFAP2D:TFAP2E	SCCYSRGGC	81	118	46	32	59	25
M6290_1.02:HOXA13:HOXB13:HOXC13:HOXD13	CCAATAAAAYC	81	1	0	31	43	3
M6231_1.02:FOS:FOSB:FOSL1:FOSL2	YTCTGATTGGYY	80	258	185	44	64	224
M0743_1.02:FOXA1:FOXA3:FOXC1:FOXC2:FOXD3:FOXG1:FOXJ1:FOXJ3:FOXK1:FOXK2:FOXL1:FOXS1:KIAA0415	NNDGTAAAYAAA	80	90	63	185	258	186
M4695_1.02:AC002126.6:MEF2A:MEF2B:MEF2C:MEF2D	AAAATAGC	80	9	4	74	126	25
M0638_1.02:DMRT3:DMRTA2	WWTGTWDC	80	95	22	80	116	43
M4984_1.02:NPAS2	GCCACGTG	80	83	44	90	109	124
M6138_1.02:REL:RELA	YYCTTCCTCCCYCCBCYTCYCCWBYCCTSY	80	0	0	27	39	0
M4452_1.02:BATF	TYTCGWTATGACTCA	79	373	260	65	89	357
M4594_1.02:CTCF	GCCACCAGGGGGCGCYVBNG	79	417	307	64	90	412
M1456_1.02:AR:NR3C1:NR3C2:PGR	NATGTTCCTN	79	3	0	67	93	4
M6398_1.02:NRF1	CTGCGCATGCGC	78	191	111	51	71	182
M0195_1.02:MSC:TCF15:TCF21:TCF23	DMCATATGKH	77	115	35	114	164	219
M0305_1.02:CREB3L1:CREB3L2:CREB3L3	GCCACGTGT	77	102	44	75	108	141
M0302_1.02:ATF3:JDP2	DRTGACGYVN	76	1824	1277	246	331	1961
M4464_1.02:JUN:JUNB:JUND	DMTGASTCATWTYGARANT	76	268	194	50	68	263
M4646_1.02:MAX	GRRNCACGTGG	76	118	58	111	155	199
M2305_1.02:NRF1	YGCGCAKGCGC	76	152	95	61	63	138
M0750_1.02:FOXJ3	NNGTAAACAA	75	65	43	215	293	127
M4919_1.02:MAX	ACCACGTGKY	75	90	49	69	87	123
M6352_1.02:MYCL1:MYCN	CCACGTGS	74	87	25	91	139	98
M0108_1.02:ARID5A:ARID5B	NRTAATATTGN	74	110	34	90	108	46
M0610_1.02:TET1	NNCRCGYTN	74	86	2	161	236	39
M0437_1.02:ZNF32	TATATATAT	74	14	2	27	38	0
M6248_1.02:FOXP1:FOXP2:FOXP3:FOXP4	WGTAAACAV	73	147	91	269	347	238
M0757_1.02:FOXA1:FOXA2:FOXA3:FOXB1:FOXB2:FOXC1:FOXC2:FOXD1:FOXD2:FOXD3:FOXD4:FOXD4L1:FOXD4L2:FOXD4L3:FOXD4L4:FOXD4L5:FOXD4L6:FOXE1:FOXE3:FOXF1:FOXF2:FOXG1:FOXI1:FOXI2:FOXJ1:FOXJ2:FOXJ3:FOXK1:FOXK2:FOXL1:FOXL2:FOXS1:KIAA0415	NNRTAAACAH	73	40	31	252	337	124
M4792_1.02:CDX1:CDX2:CDX4	DTTWATTA	73	57	6	161	235	71
M1066_1.02:TLX1:TLX2:TLX3	TAATTAAT	73	103	8	156	227	48
M4870_1.02:SP1:SP2:SP3:SP4:SP5:SP6:SP7:SP8:SP9	DGGGGGCGGGGCCAA	73	177	124	68	95	256
M4484_1.02:ZNF143:ZNF76	CTGGGARTTGTAGTY	73	220	160	68	89	203
M0199_1.02:HES1:HES2:HES4	NNNVGACACGTGC	73	19	5	80	89	21
M5989_1.02:ATOH1:ATOH7:NEUROD1:NEUROD4:NEUROD6	RVCATATGTT	73	30	6	15	31	64
M2056_1.02:TWIST1:TWIST2	TCGCATRTGTTG	73	1	0	0	0	0
M5257_1.02:TWIST1:TWIST2	TCGCATRTGTTG	73	1	0	0	0	0
M5378_1.02:EHF:ELF3:ELF5	ACCCGGAAGTD	69	293	226	91	129	284
M0723_1.02:FOXA1:FOXA2:FOXA3:FOXB1:FOXB2:FOXC1:FOXC2:FOXD1:FOXD2:FOXD3:FOXD4:FOXD4L1:FOXD4L2:FOXD4L3:FOXD4L4:FOXD4L5:FOXD4L6:FOXE1:FOXE3:FOXF1:FOXF2:FOXG1:FOXI1:FOXI2:FOXJ1:FOXJ2:FOXJ3:FOXK1:FOXK2:FOXL1:FOXL2:FOXQ1:FOXS1:KIAA0415	NNRTAAACAN	72	84	55	296	379	178
M0752_1.02:FOXC2:FOXD4:FOXD4L1:FOXG1:FOXJ1:FOXJ3:FOXK1:FOXK2:KIAA0415	NNGTAAACAH	72	75	47	272	376	161
M1971_1.02:EGR1:EGR2:EGR3:EGR4	GGCGGGGGCGGGGG	72	128	87	77	96	255
M5029_1.02:HES1:HES4	GGCACGTGVC	72	32	18	25	28	30
M2293_1.02:JUN:JUNB:JUND	DRDRATGAYGTCATN	71	146	118	69	76	205
M1055_1.02:AC012531.1:HOXA4:HOXA5:HOXA6:HOXA7:HOXA9:HOXB4:HOXB5:HOXB6:HOXB7:HOXB8:HOXB9:HOXC5:HOXC6:HOXC8:HOXC9:HOXD4:HOXD8:HOXD9	WTAATKRYN	71	35	5	122	185	62
M5297_1.02:BARHL1:BARHL2	VHTAAACGRT	71	26	0	80	118	30
M5223_1.02:NPAS2	GACACGTGC	71	37	8	80	108	31
M2025_1.02:CDX1:CDX2:CDX4	RGCCATAAAAM	71	7	10	55	79	34
M0955_1.02:CDX1:CDX2:CDX4	NRYMATWAA	70	52	7	143	220	60
M4553_1.02:BHLHE40:BHLHE41	VGTCACGTGC	70	81	19	89	146	82
M5509_1.02:HEY1:HEY2:HEYL	GGCACGTGYC	70	55	18	96	133	65
M1922_1.02:ELK1:ELK3:ELK4:ENSG00000235187:ERF:ERG:ETS1:ETS2:ETV1:ETV2:ETV3:ETV4:ETV5:FEV:FLI1:GABPA	VRVACAGGAAGTGGB	70	206	180	78	96	180
M6480_1.02:SP1:SP2:SP3:SP4:SP5:SP6:SP7:SP8:SP9	GGGGRGGGGGCGGGGCCRG	70	155	83	58	78	221
M6517_1.02:MITF:TFE3:TFEB:TFEC	RGTCAYGTGG	70	80	27	31	47	73
M6399_1.02:ONECUT1:ONECUT2:ONECUT3	DTSTTGWTATTGATTTTTTYT	70	0	2	2	1	0
M6202_1.02:EHF:ELF3:ELF5	MAACCCGGAAGTA	141	86	88	80	104	122
M4628_1.02:MAX	CCACGTGRYC	69	109	54	106	145	194
M6210_1.02:ENO1	TGCMCACGTGSYG	69	53	6	59	110	35
M2323_1.02:ZBTB33	SARRTCTCGCGAGAR	69	21	16	9	15	24
M1897_1.02:PAX6	AANTCAWGCGTGAA	69	0	0	0	0	0
M6034_1.02:HOXA6:HOXA9:HOXB8:HOXB9:HOXC10:HOXC8:HOXC9:HOXD10:HOXD11:HOXD8:HOXD9	TTTTATGGS	68	0	0	66	104	0
M1027_1.02:AC012531.1:HOXA2:HOXA3:HOXA4:HOXA5:HOXA6:HOXA7:HOXA9:HOXB2:HOXB3:HOXB4:HOXB5:HOXB6:HOXB7:HOXB8:HOXC5:HOXC6:HOXC8:HOXC9:HOXD3:HOXD4:HOXD8:HOXD9:PDX1	TTAATKRCN	67	28	0	134	204	70
M5731_1.02:POU2F1:POU3F1:POU3F2:POU3F3:POU3F4	TAATTWGCATAW	255	76	27	117	144	134
M5752_1.02:PROP1	TAATTRRATTA	67	3	0	32	57	1
M3275_1.02:FOXO1:FOXO3:FOXO4:FOXO6	MATAAACAAN	66	4	20	187	240	103
M2942_1.02:KLF1:KLF12:KLF2:KLF3:KLF4:KLF5:KLF6:KLF7:KLF8	CAGTGGG	141	18	0	33	64	0
M5305_1.02:BHLHE40:BHLHE41	GKCACGTGMB	66	68	18	94	146	78
M5994_1.02:BHLHE40:BHLHE41	GKCACGTGMB	66	66	17	91	144	77
M6494_1.02:STAT2	GGAAAMNGAAACTGA	66	15	22	44	71	69
M5904_1.02:TEAD1	YACATTCCWH	66	244	125	39	56	23
M3944_1.02:SREBF1:SREBF2	SATCACGTGAY	66	30	16	17	23	35
M4790_1.02:CDX1:CDX2:CDX4	WTTTATTA	65	34	1	135	212	51
M1554_1.02:GMEB1	NNTRCGTVN	65	100	8	127	203	48
M5999_1.02:DBP:HLF:TEF	KRTTACGTAATV	65	65	43	15	19	44
M4439_1.02:FOXA1:FOXA2:FOXA3:FOXB1:FOXB2:FOXC1:FOXC2:FOXD1:FOXD2:FOXD3:FOXD4:FOXD4L1:FOXD4L2:FOXD4L3:FOXD4L4:FOXD4L5:FOXD4L6:FOXE1:FOXE3:FOXF1:FOXF2:FOXG1:FOXI1:FOXI2:FOXJ1:FOXJ2:FOXJ3:FOXK1:FOXK2:FOXL1:FOXL2:FOXQ1:FOXS1:KIAA0415	NVCWRWGTAAACARV	64	31	21	44	61	61
M4543_1.02:MXI1	VVAVCCACGTG	64	92	36	125	167	135
M6207_1.02:ELK1:ELK3:ELK4:ERF:ERG:ETS1:ETS2:ETV1:ETV2:ETV3:ETV4:ETV5:FEV:FLI1:GABPA	RCCGGAAGT	64	406	275	92	138	301
M5856_1.02:SP1:SP2:SP3:SP4:SP5:SP6:SP7:SP8:SP9	AGKGGGCGTGGC	64	130	96	50	53	225
M1045_1.02:HOXA11:HOXA9:HOXB9:HOXC10:HOXC11:HOXC9:HOXD10:HOXD11:HOXD9	TTWATNDN	63	49	16	135	189	82
M0192_1.02:HES7	GRCGCGTGCC	63	23	3	61	87	15
M1594_1.02:SOX12	HATTGTYHNN	63	0	0	32	47	0
M6116_1.02:TP63:TP73	GRCATGYCTGGGCATGTCY	63	96	71	27	35	41
M5696_1.02:ONECUT1:ONECUT2:ONECUT3	WTTATCGATTTTTT	63	0	0	0	1	0
M4582_1.02:CTCF	CCACYAGRGGG	62	1771	1285	135	188	1088
M5532_1.02:HOXA6:HOXA9:HOXB8:HOXB9:HOXC10:HOXC8:HOXC9:HOXD10:HOXD8:HOXD9	DTTTTATTRCY	62	15	5	104	148	46
M0910_1.02:DLX1:DLX2:DLX3:DLX4:DLX5:DLX6	NTAATTRNN	62	26	0	95	143	33
M4903_1.02:TCF12:TCF3:TCF4	GCACACCTGCR	62	0	0	36	63	0
M5697_1.02:ONECUT1:ONECUT2:ONECUT3	WTTATTGATTTTTT	62	0	0	0	1	0
M0730_1.02:FOXO1:FOXO3:FOXO4:FOXO6	NNRTAAACAN	61	37	24	220	303	118
M3225_1.02:MECOM:PRDM16	AGATAAGATAAGATAA	61	0	0	0	0	0
M0727_1.02:FOXA1:FOXA2:FOXA3:FOXB1:FOXB2:FOXC1:FOXC2:FOXD1:FOXD2:FOXD3:FOXD4:FOXD4L1:FOXD4L2:FOXD4L3:FOXD4L4:FOXD4L5:FOXD4L6:FOXE1:FOXE3:FOXF1:FOXF2:FOXG1:FOXI1:FOXI2:FOXJ1:FOXJ2:FOXJ3:FOXK1:FOXK2:FOXL1:FOXL2:FOXN2:FOXN3:FOXS1:KIAA0415	RTAAACANN	60	55	25	212	292	112
M0733_1.02:FOXO1:FOXO3:FOXO4:FOXO6	GTAAACAA	60	22	24	160	216	92
M5426_1.02:ETV6:ETV7	MGCGGAAGTG	60	251	188	88	111	211
M1604_1.02:SOX11:SOX4	YWTTGTYHN	60	0	0	40	59	0
M0964_1.02:AC012531.1:HOXA4:HOXA5:HOXA6:HOXA7:HOXA9:HOXB5:HOXB6:HOXB7:HOXB8:HOXB9:HOXC10:HOXC5:HOXC6:HOXC8:HOXC9:HOXD4:HOXD8:HOXD9	TTWATKRB	59	29	3	114	168	48
M1526_1.02:RFX1:RFX2:RFX3:RFX4:RFX5:RFX6:RFX7:RFX8	SCHTGGCAAC	59	44	8	65	96	55
M6135_1.02:TBX2:TBX3:TBX4:TBX5	ARACTACAWWTCCCAGAAKGC	59	171	127	67	88	169
M6153_1.02:ATF3	GTGACGYMA	58	715	382	115	157	597
M0748_1.02:FOXO1:FOXO3:FOXO4:FOXO6	NNGTAAACAH	58	50	41	247	336	172
M5510_1.02:HEY1:HEY2:HEYL	GGCACGTGYC	58	34	11	83	105	42
M4461_1.02:ELK1:ELK3:ELK4:ENSG00000235187:ERF:ERG:ETS1:ETS2:ETV1:ETV2:ETV3:ETV4:ETV5:FEV:FLI1:GABPA	GCMTKCTGGGAATTGTAGTTC	58	174	133	70	93	178
M2267_1.02:CDX1:CDX2:CDX4	TTTTATKGCYY	58	6	9	64	89	35
M4618_1.02:ELK1:ELK3:ELK4:ENSG00000235187:ERF:ERG:ETS1:ETS2:ETV1:ETV2:ETV3:ETV4:ETV5:FEV:FLI1:GABPA	CMTGCTGGGARTTGTAGTYCY	58	170	130	66	86	173
M4629_1.02:NFE2:NFE2L2	VATGACTCAGCADWTTY	58	176	128	26	40	178
M1018_1.02:HLX	YAATNNN	58	60	58	0	4	67
M4527_1.02:SMARCC1:SMARCC2	RRACTACAAYTCCCAGMAKGC	58	159	122	68	91	164
M5447_1.02:FOXA1:FOXA2:FOXA3:FOXB1:FOXB2:FOXC1:FOXC2:FOXD1:FOXD2:FOXD3:FOXD4:FOXD4L1:FOXD4L2:FOXD4L3:FOXD4L4:FOXD4L5:FOXD4L6:FOXE1:FOXE3:FOXF1:FOXF2:FOXG1:FOXI1:FOXI2:FOXJ1:FOXJ2:FOXJ3:FOXK1:FOXK2:FOXL1:FOXL2:FOXQ1:FOXS1:KIAA0415	WGTAAATATTADYW	57	86	38	74	84	68
M1239_1.02:POU2F1:POU3F1:POU3F2:POU3F3:POU3F4	HTMATTANN	16	27	1	92	142	59
M2252_1.02:HLX	TTWATTA	57	80	21	185	259	131
M0220_1.02:ARNT:ARNT2:ARNTL:ARNTL2	NGTCACGTGH	57	96	33	83	108	118
M6335_1.02:MAX	RGCCACGTGST	57	110	59	79	107	164
M6548_1.02:ZIC1:ZIC2:ZIC3:ZIC4:ZIC5	GGGGTGGTC	57	0	0	1	4	0
M5441_1.02:FOXA1:FOXA2:FOXA3:FOXB1:FOXB2:FOXC1:FOXC2:FOXD1:FOXD2:FOXD3:FOXD4:FOXD4L1:FOXD4L2:FOXD4L3:FOXD4L4:FOXD4L5:FOXD4L6:FOXE1:FOXE3:FOXF1:FOXF2:FOXG1:FOXI1:FOXI2:FOXJ1:FOXJ2:FOXJ3:FOXK1:FOXK2:FOXL1:FOXL2:FOXQ1:FOXS1:KIAA0415	TAWGTAAAYAT	56	89	61	126	170	124
M3298_1.02:FOXA1:FOXA2:FOXA3:FOXB1:FOXB2:FOXC1:FOXC2:FOXD1:FOXD2:FOXD3:FOXD4:FOXD4L1:FOXD4L2:FOXD4L3:FOXD4L4:FOXD4L5:FOXD4L6:FOXE1:FOXE3:FOXF1:FOXF2:FOXG1:FOXI1:FOXI2:FOXJ1:FOXJ2:FOXJ3:FOXK1:FOXK2:FOXL1:FOXL2:FOXQ1:FOXS1:KIAA0415	TWDAYATAAACAWRAW	56	16	22	69	102	56
M5230_1.02:ARNT:ARNT2:ARNTL	GTCACGTGM	56	62	22	50	77	90
M5231_1.02:ARNT:ARNT2:ARNTL:ARNTL2	GTCACGTGM	56	62	22	50	77	90
M1578_1.02:SOX11:SOX4	CCTTTGTT	56	0	0	22	39	0
M0735_1.02:FOXO1:FOXO3:FOXO4:FOXO6	NNRWMAACAN	55	63	25	205	288	109
M2026_1.02:IRX1:IRX2:IRX3:IRX4:IRX5:IRX6	TAACA	55	89	42	118	151	104
M4917_1.02:DLX1:DLX2:DLX3:DLX4:DLX5:DLX6	TAATTR	55	54	12	97	146	91
M1581_1.02:CIC	WNTGCTGACT	55	62	12	38	61	35
M5609_1.02:MAFF:MAFG:MAFK	AAWWDTGCTGAC	55	28	6	27	45	18
M6106_1.02:TP63:TP73	KRCATGTCNRGACATGTH	55	97	65	23	22	25
M5345_1.02:ALX1:ALX3:ALX4:ARX:DMBX1:DRGX	NYTAATCCBH	55	0	0	9	22	0
M0737_1.02:FOXA1:FOXA2:FOXA3:FOXB1:FOXB2:FOXC1:FOXC2:FOXD1:FOXD2:FOXD3:FOXD4:FOXD4L1:FOXD4L2:FOXD4L3:FOXD4L4:FOXD4L5:FOXD4L6:FOXE1:FOXE3:FOXF1:FOXF2:FOXG1:FOXI1:FOXI2:FOXJ1:FOXJ3:FOXK1:FOXK2:FOXL1:FOXL2:FOXQ1:FOXS1:KIAA0415	TATGTAAACA	54	129	64	167	221	153
M0756_1.02:FOXA1:FOXA2:FOXA3:FOXB1:FOXB2:FOXC1:FOXC2:FOXD1:FOXD2:FOXD3:FOXD4:FOXD4L1:FOXD4L2:FOXD4L3:FOXD4L4:FOXD4L5:FOXD4L6:FOXE1:FOXE3:FOXF1:FOXF2:FOXG1:FOXI1:FOXI2:FOXJ1:FOXJ2:FOXJ3:FOXK1:FOXK2:FOXL1:FOXL2:FOXN2:FOXN3:FOXS1:KIAA0415	VNMAACANN	54	39	5	120	202	48
M3411_1.02:FOXA2	TAARYAAAYATTNCA	54	15	24	44	55	40
M0204_1.02:BHLHE40:BHLHE41	GKCACGTGH	54	107	32	102	150	119
M5954_1.02:YY1:YY2:ZFP42	DTAATGGCGGN	54	0	0	44	66	0
M5756_1.02:ALX1:ALX3:ALX4:ARX:DRGX:PHOX2A:PHOX2B:PRRX1:PRRX2:RAX	TAATYTAATTA	54	1	0	24	40	2
M5337_1.02:DBP:HLF:TEF	NRTTACGTAACM	54	90	61	18	23	56
M2925_1.02:RUNX1	ACCACA	54	23	2	0	3	0
M5331_1.02:CTCF	KACCACTAGGKGGCGCW	53	327	254	53	64	269
M5294_1.02:BARHL1:BARHL2	NHTAAACGDT	53	39	0	111	167	44
M4840_1.02:FEZF1:FEZF2	AAAWGMGCAAC	53	0	0	3	8	0
M4612_1.02:CTCFL	CCRCCAGGGGGCGCC	52	330	232	33	43	272
M0993_1.02:BARHL1:BARHL2	NTAAWYGNY	52	37	0	88	144	22
M0103_1.02:ARID3A:ARID3B:ARID3C	NTTTDATHN	52	2	0	59	79	8
M1903_1.02:ELK1:ELK3:ELK4:ENSG00000235187:ERF:ERG:ETS1:ETS2:ETV1:ETV2:ETV3:ETV4:ETV5:FEV:FLI1:GABPA	RCCGGAAGTGG	52	250	201	60	78	226
M5907_1.02:TEAD3	ACATTCCA	52	271	122	14	30	18
M5460_1.02:FOXA1:FOXA2:FOXA3:FOXB1:FOXB2:FOXC1:FOXC2:FOXD1:FOXD2:FOXD3:FOXD4:FOXD4L1:FOXD4L2:FOXD4L3:FOXD4L4:FOXD4L5:FOXD4L6:FOXE1:FOXE3:FOXF1:FOXF2:FOXG1:FOXI1:FOXI2:FOXJ1:FOXJ2:FOXJ3:FOXK1:FOXK2:FOXL1:FOXL2:FOXQ1:FOXS1:KIAA0415	RTAAACA	51	76	40	228	298	134
M5462_1.02:FOXO1:FOXO3:FOXO4:FOXO6	GTAAACAA	51	54	38	170	215	131
M5592_1.02:KLF11:KLF13:KLF14:KLF16:KLF9	AAGKGGGCGTGGCM	51	111	80	45	56	148
M6482_1.02:SP1:SP2:SP3:SP4:SP5:SP6:SP7:SP8:SP9	GGGRGGGGGCGGGGCSGGGG	51	118	69	45	58	195
M5737_1.02:POU2F1:POU2F2:POU3F1:POU3F2:POU3F3:POU3F4	WTGMWTATTYAT	16	37	8	88	137	40
M0742_1.02:FOXA1:FOXA2:FOXA3:FOXB1:FOXB2:FOXC1:FOXC2:FOXD1:FOXD2:FOXD3:FOXD4:FOXD4L1:FOXD4L2:FOXD4L3:FOXD4L4:FOXD4L5:FOXD4L6:FOXE1:FOXE3:FOXF1:FOXF2:FOXG1:FOXI1:FOXI2:FOXJ1:FOXJ3:FOXK1:FOXK2:FOXL1:FOXL2:FOXQ1:FOXS1:KIAA0415	NTGTAAACAAA	50	89	64	171	239	190
M5990_1.02:BARHL1:BARHL2	VHTAAACGNT	50	24	0	65	110	21
M4465_1.02:MAX	VRGTCACGTGSTS	50	107	52	71	98	153
M1533_1.02:RFX1:RFX2:RFX3:RFX4:RFX5:RFX6:RFX7:RFX8	GTTGCYANGG	50	45	11	70	95	64
M0633_1.02:DMRT2	TAATKTATWA	50	47	2	60	88	5
M2019_1.02:IRX1:IRX2:IRX3:IRX4:IRX5:IRX6	WAACA	50	73	31	55	86	64
M3717_1.02:PAX4	VGGGTGGRDRTB	50	35	14	37	65	109
M1891_1.02:ELK1:ELK3:ELK4:ENSG00000235187:ERF:ERG:ETS1:ETS2:ETV1:ETV2:ETV3:ETV4:ETV5:FEV:FLI1:GABPA	CCGGAAGTGGV	50	201	160	43	52	189
M6198_1.02:EGR1:EGR2:EGR3:EGR4	KGCGKGGGCGG	50	75	57	39	51	160
M5511_1.02:HEY1:HEY2:HEYL	GRCACGTGYC	50	34	16	43	47	45
M5909_1.02:DBP:HLF:TEF	BRTTACGTAACM	50	75	49	19	26	52
M0968_1.02:PITX1:PITX2:PITX3	YTAATCCY	50	0	0	7	25	0
M5120_1.02:CRX:OTX1:OTX2	YTAATCCS	50	0	0	8	22	0
M4597_1.02:ATF3	GGTSACGTGA	49	142	75	60	83	207
M2122_1.02:FOXA1:FOXA2:FOXD1:FOXD2:FOXD3:FOXD4L1:FOXJ1:FOXK1:FOXK2:FOXL2:KIAA0415	ATAAACAA	49	5	10	170	218	59
M4567_1.02:FOXA1:FOXA2:FOXA3:FOXB1:FOXB2:FOXC1:FOXC2:FOXD1:FOXD2:FOXD3:FOXD4:FOXD4L1:FOXD4L2:FOXD4L3:FOXD4L4:FOXD4L5:FOXD4L6:FOXE1:FOXE3:FOXF1:FOXF2:FOXG1:FOXI1:FOXI2:FOXJ1:FOXJ2:FOXJ3:FOXK1:FOXK2:FOXL1:FOXL2:FOXQ1:FOXS1:KIAA0415	VCWRWGTAAACANNR	49	49	38	90	120	97
M5445_1.02:FOXA1:FOXA2:FOXA3:FOXB1:FOXB2:FOXC1:FOXC2:FOXD1:FOXD2:FOXD3:FOXD4:FOXD4L1:FOXD4L2:FOXD4L3:FOXD4L4:FOXD4L5:FOXD4L6:FOXE1:FOXE3:FOXF1:FOXF2:FOXG1:FOXI1:FOXI2:FOXJ1:FOXJ2:FOXJ3:FOXK1:FOXK2:FOXL1:FOXL2:FOXQ1:FOXS1:KIAA0415	WRTAAATATTWWYT	49	109	45	88	104	77
M4962_1.02:GBX1:GBX2:MNX1	KTAATTA	49	148	39	228	317	230
M2955_1.02:ZEB1	CKGTTTCWD	49	82	32	183	249	92
M4086_1.02:USF1:USF2	CCACGTGH	49	61	2	57	108	29
M4596_1.02:MAX	GGGTCACGTGGBS	49	92	47	67	101	163
M5993_1.02:BHLHE40:BHLHE41	GTCACGTGMB	49	39	10	39	65	56
M6252_1.02:ELK1:ELK3:ELK4:ENSG00000235187:ERF:ERG:ETS1:ETS2:ETV1:ETV2:ETV3:ETV4:ETV5:FEV:FLI1:GABPA	GVRCCGGAAGTGV	49	174	139	49	61	176
M6552_1.02:ZNF148:ZNF281	GGGGTGGGGGAGGGG	49	65	19	36	55	94
M4466_1.02:AC002126.6:MEF2A:MEF2B:MEF2C:MEF2D	DDKCYAAAAATAGMH	49	33	31	44	55	53
M3156_1.02:NFIL3	YRTTACATAAYK	49	89	55	21	28	61
M5701_1.02:CRX:DRGX:OTP:OTX1:OTX2:PHOX2A:PHOX2B	TTAATCCB	49	0	0	8	22	0
M0949_1.02:AC012531.1:HOXA3:HOXA4:HOXA5:HOXA6:HOXA7:HOXB3:HOXB4:HOXB5:HOXB6:HOXB7:HOXB8:HOXC5:HOXC6:HOXC8:HOXD3:HOXD4:HOXD8:PDX1	NTAATKR	48	60	21	61	97	97
M4620_1.02:ELK1:ELK3:ELK4:ENSG00000235187:ERF:ERG:ETS1:ETS2:ETV1:ETV2:ETV3:ETV4:ETV5:FEV:FLI1:GABPA	GGVRCCGGAAGTG	48	150	112	37	47	154
M0731_1.02:FOXO1:FOXO3:FOXO4:FOXO6	NGTAAACAH	47	47	42	233	307	166
M6249_1.02:FOXP3	AAWCAAATT	47	2	0	35	65	1
M1159_1.02:HOXC12:HOXD12	TTAATTAC	47	37	5	156	208	75
M1010_1.02:AC012531.1:HOXA3:HOXA4:HOXA5:HOXA6:HOXA7:HOXB3:HOXB4:HOXB5:HOXB6:HOXB7:HOXB8:HOXC5:HOXC6:HOXC8:HOXD3:HOXD4:HOXD8:PDX1	YTWATKDBN	47	30	5	120	171	66
M0392_1.02:SP1:SP2:SP3:SP4:SP5:SP6:SP7:SP8:SP9	GGGGGCGGG	47	141	90	38	64	213
M4540_1.02:ELK1:ELK3:ELK4:ENSG00000235187:ERF:ERG:ETS1:ETS2:ETV1:ETV2:ETV3:ETV4:ETV5:FEV:FLI1:GABPA	GVRCCGGAAGTGGN	47	128	98	35	51	159
M6368_1.02:NFIL3	MKRMRTTACRTAAC	47	70	46	19	25	49
M1179_1.02:HOXA6:HOXB6:HOXC6	NATAATWATR	46	132	47	234	NA	181
M1996_1.02:DLX1:DLX2:DLX3:DLX4:DLX5:DLX6	TAATTRC	46	33	0	117	170	39
M0997_1.02:VAX1:VAX2	NTAATKRNN	46	27	2	96	134	49
M6409_1.02:PAX1:PAX2:PAX5:PAX8:PAX9	CCTCAGCC	46	39	4	74	112	9
M5416_1.02:ETS1	ACCGGAAGTR	46	296	235	62	71	208
M5216_1.02:EGR1:EGR2:EGR3:EGR4	KKGCGTGGGCGKDN	46	107	73	39	56	220
M5306_1.02:BHLHE40:BHLHE41	GKCACGTGMB	46	32	7	30	54	51
M3191_1.02:EN1:EN2	GTARTKG	46	12	0	53	100	0
M0307_1.02:ENSG00000250542	WWACGTWK	46	60	22	36	45	43
M0083_1.02:TFAP2A:TFAP2B:TFAP2C:TFAP2D:TFAP2E	TNGCCTSAGG	46	77	32	13	24	2
M2320_1.02:TFAP2A:TFAP2B:TFAP2C:TFAP2D:TFAP2E	TGSCCTGRGGCHADD	46	94	61	16	21	32
M0738_1.02:FOXA1:FOXA2:FOXA3:FOXB1:FOXB2:FOXC1:FOXC2:FOXD1:FOXD2:FOXD3:FOXD4:FOXD4L1:FOXD4L2:FOXD4L3:FOXD4L4:FOXD4L5:FOXD4L6:FOXE1:FOXE3:FOXF1:FOXF2:FOXG1:FOXI1:FOXI2:FOXJ1:FOXJ2:FOXJ3:FOXK1:FOXK2:FOXL1:FOXL2:FOXP1:FOXQ1:FOXS1:KIAA0415	GTAAACAA	45	59	43	177	221	138
M6359_1.02:NFE2L1:NFE2L3	NATGACT	45	666	347	101	151	621
M6423_1.02:POU2F1:POU2F2:POU2F3:POU3F1:POU3F2:POU3F3:POU3F4	ATTTGCATW	101	20	0	102	135	39
M0348_1.02:NFIL3	NRTTAYRN	45	70	23	81	135	65
M6301_1.02:HOXA11:HOXA9:HOXB9:HOXC10:HOXC11:HOXC9:HOXD10:HOXD11:HOXD9	AATTAAAGCA	45	0	0	75	111	17
M6160_1.02:BHLHE40:BHLHE41	GTCACGTGC	45	60	13	67	102	64
M2956_1.02:ARNT:ARNT2:ARNTL	GDWRTCACGTGVYCKB	45	48	24	58	73	74
M3962_1.02:SRY	NWWAACAATAGR	45	0	0	32	51	2
M4539_1.02:ELK1:ELK3:ELK4:ENSG00000235187:ERF:ERG:ETS1:ETS2:ETV1:ETV2:ETV3:ETV4:ETV5:FEV:FLI1:GABPA	GRCCGGAAGTG	45	195	147	40	48	168
M5688_1.02:NRF1	TGCGCATGCGCA	45	135	93	41	47	138
M0416_1.02:EGR1:EGR2:EGR3:EGR4	TGCGTGGGCG	45	56	25	15	22	69
M4217_1.02:FOXA1:FOXA2:FOXD1:FOXD2:FOXD3:FOXD4L1:FOXJ1:FOXK1:FOXK2:FOXL2:KIAA0415	ATAAACAA	44	5	12	172	223	67
M0749_1.02:FOXA1:FOXA2:FOXD1:FOXD2:FOXD3:FOXD4L1:FOXJ1:FOXK1:FOXK2:FOXL2:KIAA0415	NRTAAACAA	44	8	8	151	209	51
M0729_1.02:FOXA1:FOXA2:FOXA3:FOXB1:FOXB2:FOXC1:FOXC2:FOXD1:FOXD2:FOXD3:FOXD4:FOXD4L1:FOXD4L2:FOXD4L3:FOXD4L4:FOXD4L5:FOXD4L6:FOXE1:FOXE3:FOXF1:FOXF2:FOXG1:FOXI1:FOXI2:FOXJ1:FOXJ2:FOXJ3:FOXK1:FOXK2:FOXL1:FOXL2:FOXQ1:FOXS1:KIAA0415	GTAAACAA	44	62	39	147	200	125
M4999_1.02:ALX1:ALX3:ALX4:ARX:DRGX:PHOX2A:PHOX2B:PRRX1:PRRX2:RAX:RAX2:SHOX:SHOX2:UNCX	TAATTAA	44	31	0	137	193	46
M1039_1.02:ENSG00000229544:NKX1-1	NNTAATTRN	44	13	0	89	133	34
M1070_1.02:AC012531.1:HOXA3:HOXA4:HOXA5:HOXA6:HOXA7:HOXB3:HOXB4:HOXB5:HOXB6:HOXB7:HOXB8:HOXC5:HOXC6:HOXD3:HOXD4:HOXD8:PDX1	NTAATKRNN	44	39	9	74	104	69
M4645_1.02:MYC	NGCCACGTGST	44	47	9	59	93	55
M6371_1.02:NFYA	YKCTGATTGGYYR	44	108	83	65	89	127
M4679_1.02:MXI1	CCACGTGG	44	83	45	63	76	81
M4568_1.02:ELK1:ELK3:ELK4:ENSG00000235187:ERF:ERG:ETS1:ETS2:ETV1:ETV2:ETV3:ETV4:ETV5:FEV:FLI1:GABPA	CGGVRCCGGAAGTGV	44	114	86	36	54	145
M4505_1.02:ELK1:ELK3:ELK4:ENSG00000235187:ERF:ERG:ETS1:ETS2:ETV1:ETV2:ETV3:ETV4:ETV5:FEV:FLI1:GABPA	VRCCGGAAGTG	44	184	142	41	52	166
M1034_1.02:DBX2	NYRATWA	44	39	27	22	34	48
M0132_1.02:HMGA1:HMGA2	NNNNAWWWWN	44	79	66	19	31	113
M5695_1.02:ONECUT1:ONECUT2:ONECUT3	ADTATCGATTTTTT	44	0	0	0	1	0
M2102_1.02:FOXC2:FOXD4:FOXD4L1:FOXG1:FOXJ1:FOXJ3:FOXK1:FOXK2:KIAA0415	GTAAACA	43	67	57	189	233	159
M2385_1.02:FOXP1:FOXP2:FOXP3:FOXP4	AWGTAAACARA	43	43	65	141	177	170
M0717_1.02:FOXP1:FOXP2:FOXP3:FOXP4	GTAAACAA	43	48	34	126	174	117
M1026_1.02:HOXA11:HOXA9:HOXC10:HOXC11:HOXC9:HOXD10:HOXD11:HOXD9	TTWAYKRB	43	26	2	120	170	34
M0921_1.02:VAX1:VAX2	NTAATKRNN	43	27	1	102	149	54
M0891_1.02:TLX1:TLX2:TLX3	NTAAWNVNNN	43	42	7	75	114	57
M4708_1.02:TBP:TBPL2	TATGCAAATA	43	34	6	82	107	45
M5418_1.02:ETS1	ACCGGAARTV	43	300	232	57	72	214
M4522_1.02:ELK1:ELK3:ELK4:ENSG00000235187:ERF:ERG:ETS1:ETS2:ETV1:ETV2:ETV3:ETV4:ETV5:FEV:FLI1:GABPA	CCGGAAGTGG	43	239	186	50	63	202
M5855_1.02:SP1:SP2:SP3:SP4:SP5:SP6:SP7:SP8:SP9	DAAGKGGGCGTGGCTWR	43	96	70	43	53	126
M4604_1.02:ZNF263	RGGGAGGAGGRVGRGGRGGRG	43	18	0	32	50	31
M4454_1.02:BRCA1	ARVTCTCGCGAGARS	43	21	21	12	15	33
M0716_1.02:FOXC1:FOXC2:FOXI2:FOXJ3:FOXM1	RTAAACAAY	42	16	19	151	203	82
M3029_1.02:CDX1:CDX2:CDX4	CATAAAT	42	50	3	113	164	30
M5560_1.02:HOXC12:HOXD12	TTTTATTAC	42	15	8	116	151	42
M5132_1.02:BHLHE22:BHLHE23:OLIG2:OLIG3	GACAGATGT	42	45	17	58	77	120
M5131_1.02:TCF12:TCF3:TCF4	GACAGATGT	42	45	17	58	77	120
M6535_1.02:WT1	GCGGGGGCGGGGG	42	61	43	48	50	148
M6381_1.02:NR0B1	YSTCCCACGC	42	2	0	31	49	4
M5652_1.02:NEUROD1:NEUROD2:NEUROD4:NEUROD6:NEUROG1:NEUROG2:NEUROG3	RCCATATGKY	42	13	1	9	22	26
M0736_1.02:FOXA1:FOXA2:FOXA3:FOXB1:FOXB2:FOXC1:FOXC2:FOXD1:FOXD2:FOXD3:FOXD4:FOXD4L1:FOXD4L2:FOXD4L3:FOXD4L4:FOXD4L5:FOXD4L6:FOXE1:FOXE3:FOXF1:FOXF2:FOXG1:FOXI1:FOXI2:FOXJ1:FOXJ2:FOXJ3:FOXK1:FOXK2:FOXL1:FOXL2:FOXS1:KIAA0415	GTAAACAA	41	11	17	139	178	73
M1978_1.02:BARHL1:BARHL2	TTAATTG	41	7	0	73	106	2
M0106_1.02:ARID3A:ARID3B:ARID3C	WTTTRATHN	41	0	0	63	95	3
M5546_1.02:HOXA11:HOXA9:HOXB9:HOXC10:HOXC11:HOXC9:HOXD10:HOXD11:HOXD9	GTCRTAAAAH	41	20	1	38	63	32
M6442_1.02:PURA	CCMYGCCCHCCMMYTCC	41	23	4	35	61	51
M4462_1.02:ELK1:ELK3:ELK4:ENSG00000235187:ERF:ERG:ETS1:ETS2:ETV1:ETV2:ETV3:ETV4:ETV5:FEV:FLI1:GABPA	VRCCGGAAGTG	41	181	138	41	53	170
M5908_1.02:TEAD4	NACATTCCWN	41	289	109	27	47	13
M6061_1.02:CRX:DRGX:OTX1:OTX2	HTAATCCB	41	0	0	7	20	0
M1226_1.02:POU2F3:POU3F1:POU3F2:POU3F3:POU3F4	YTMATTAW	1	32	2	85	132	66
M5584_1.02:ALX1:ALX3:ALX4:ISX	YTAATCTAATTAR	41	0	0	6	8	0
M4664_1.02:FOXA1:FOXA2:FOXA3:FOXB1:FOXB2:FOXC1:FOXC2:FOXD1:FOXD2:FOXD3:FOXD4:FOXD4L1:FOXD4L2:FOXD4L3:FOXD4L4:FOXD4L5:FOXD4L6:FOXE1:FOXE3:FOXF1:FOXF2:FOXG1:FOXI1:FOXI2:FOXJ1:FOXJ2:FOXJ3:FOXK1:FOXK2:FOXL1:FOXL2:FOXQ1:FOXS1:KIAA0415	CWRWGTAAACA	40	68	41	92	114	100
M4689_1.02:FOXA1:FOXA2:FOXA3:FOXB1:FOXB2:FOXC1:FOXC2:FOXD1:FOXD2:FOXD3:FOXD4:FOXD4L1:FOXD4L2:FOXD4L3:FOXD4L4:FOXD4L5:FOXD4L6:FOXE1:FOXE3:FOXF1:FOXF2:FOXG1:FOXI1:FOXI2:FOXJ1:FOXJ2:FOXJ3:FOXK1:FOXK2:FOXL1:FOXL2:FOXQ1:FOXS1:KIAA0415	CTRAGTAAACAVV	40	28	23	57	73	66
M1002_1.02:GSX1:GSX2:HOXA4	HTAATTANB	40	16	0	112	162	32
M5548_1.02:HOXA11:HOXA9:HOXC10:HOXC11:HOXD10:HOXD11	DTTTTATTRCY	40	8	3	95	149	34
M0194_1.02:BHLHE22:BHLHE23:OLIG1:OLIG2:OLIG3	RCCATATGYT	40	0	0	9	27	3
M4683_1.02:ATF3	GTCACGTG	39	58	14	51	81	73
M1550_1.02:GMEB1	NNTRCGTMR	39	69	2	82	136	18
M5110_1.02:IRX1:IRX2:IRX3:IRX4:IRX5:IRX6	WTAACA	39	68	24	45	73	62
M0693_1.02:ELK1:ELK3:ELK4:ENSG00000235187:ERF:ERG:ETS1:ETS2:ETV1:ETV2:ETV3:ETV4:ETV5:FEV:FLI1:GABPA	NACCGGAAGT	39	301	209	45	65	192
M6277_1.02:DBP:HLF:TEF	SKGTTACRYAATC	39	219	143	26	30	88
M5338_1.02:DBP:HLF:TEF	NRTTACGTAAYV	39	113	74	20	28	64
M5099_1.02:SMAD1:SMAD5:SMAD9	CBGSCGDCGC	39	20	14	24	28	37
M1870_1.02:GFI1:GFI1B	CWGTGATTTR	39	2	0	4	9	0
M5451_1.02:FOXA1:FOXA2:FOXA3:FOXB1:FOXB2:FOXC1:FOXC2:FOXD1:FOXD2:FOXD3:FOXD4:FOXD4L1:FOXD4L2:FOXD4L3:FOXD4L4:FOXD4L5:FOXD4L6:FOXE1:FOXE3:FOXF1:FOXF2:FOXG1:FOXI1:FOXI2:FOXJ1:FOXJ2:FOXJ3:FOXK1:FOXK2:FOXL1:FOXL2:FOXQ1:FOXS1:KIAA0415	GTAAACA	38	76	41	174	227	141
M6013_1.02:FOXA1:FOXA2:FOXA3:FOXB1:FOXB2:FOXC1:FOXC2:FOXD1:FOXD2:FOXD3:FOXD4:FOXD4L1:FOXD4L2:FOXD4L3:FOXD4L4:FOXD4L5:FOXD4L6:FOXE1:FOXE3:FOXF1:FOXF2:FOXG1:FOXI1:FOXI2:FOXJ1:FOXJ2:FOXJ3:FOXK1:FOXK2:FOXL1:FOXL2:FOXQ1:FOXS1:KIAA0415	GTAAACA	38	76	41	174	227	141
M5166_1.02:ARID3A:ARID3B:ARID3C	KTTTGATT	38	0	0	45	71	0
M5689_1.02:MAF:MAFA:NRL	WWWNTGCTGAC	38	48	9	38	53	23
M4504_1.02:EGR1:EGR2:EGR3:EGR4	GGBGCGGGGGCGGRG	38	63	43	25	36	126
M2285_1.02:GFI1:GFI1B	TGCTGTGATTT	38	17	8	19	18	6
M0751_1.02:FOXC2:FOXD4:FOXD4L1:FOXG1:FOXJ1:FOXJ3:FOXK1:FOXK2:KIAA0415	GTAAACAA	37	61	41	154	197	126
M4864_1.02:LMX1A:LMX1B	TAATWAAD	37	41	5	121	178	63
M6027_1.02:HOXA11:HOXA9:HOXC10:HOXC11:HOXD10:HOXD11	NTTTTATKRCY	37	9	0	96	152	20
M1014_1.02:AC012531.1:HOXA3:HOXA4:HOXA5:HOXA6:HOXA7:HOXB3:HOXB4:HOXB5:HOXB6:HOXB7:HOXB8:HOXC5:HOXC6:HOXC8:HOXD3:HOXD4:HOXD8:PDX1	KTAATKRB	37	31	4	91	140	57
M4080_1.02:USF1:USF2	RGRYCACGTGRYCY	37	73	41	45	59	112
M1152_1.02:IRX1:IRX2:IRX3:IRX4:IRX5:IRX6	RAACATGTAMN	37	38	3	34	59	24
M1601_1.02:SOX11:SOX4	ATTGTYHNN	37	0	0	35	54	0
M5401_1.02:ELK1:ELK3:ELK4:ENSG00000235187:ERF:ERG:ETS1:ETS2:ETV1:ETV2:ETV3:ETV4:ETV5:FEV:FLI1:GABPA	ACCGGAAGTG	37	238	183	42	49	166
M4563_1.02:ELF1:ELF2:ELF4	GAACCCGGAAGTGG	37	121	96	37	49	136
M0863_1.02:CRX	WTAATCCB	37	0	0	8	19	0
M1882_1.02:IRF1	AAAVWGAAAGTGAAAGTAAAN	37	10	9	5	10	18
M2310_1.02:ENSG00000250096:RUNX1:RUNX2:RUNX3	MAAACCACARACMMM	37	11	15	0	0	2
M4566_1.02:FOXA1:FOXA2:FOXA3:FOXB1:FOXB2:FOXC1:FOXC2:FOXD1:FOXD2:FOXD3:FOXD4:FOXD4L1:FOXD4L2:FOXD4L3:FOXD4L4:FOXD4L5:FOXD4L6:FOXE1:FOXE3:FOXF1:FOXF2:FOXG1:FOXI1:FOXI2:FOXJ1:FOXJ2:FOXJ3:FOXK1:FOXK2:FOXL1:FOXL2:FOXQ1:FOXS1:KIAA0415	CWRWGTAAACA	36	77	48	117	156	132
M1879_1.02:FOXA1:FOXA2:FOXA3:FOXB1:FOXB2:FOXC1:FOXC2:FOXD1:FOXD2:FOXD3:FOXD4:FOXD4L1:FOXD4L2:FOXD4L3:FOXD4L4:FOXD4L5:FOXD4L6:FOXE1:FOXE3:FOXF1:FOXF2:FOXG1:FOXI1:FOXI2:FOXJ1:FOXJ2:FOXJ3:FOXK1:FOXK2:FOXL1:FOXL2:FOXQ1:FOXS1:KIAA0415	VCWAWGTAAACA	36	52	33	56	72	79
M3975_1.02:STAT3	SGGAABBN	36	239	128	185	292	244
M5260_1.02:AC012531.1:HOXA3:HOXA4:HOXA5:HOXA6:HOXA7:HOXB4:HOXB5:HOXB6:HOXB7:HOXB8:HOXC5:HOXC6:HOXC8:HOXD3:HOXD4:HOXD8	TTTAATKA	36	16	0	112	177	28
M1012_1.02:AC012531.1:HOXA2:HOXA3:HOXA4:HOXA5:HOXA6:HOXA7:HOXB2:HOXB3:HOXB4:HOXB5:HOXB6:HOXB7:HOXB8:HOXC5:HOXC6:HOXD3:HOXD4:HOXD8:PDX1	NTAATKRNN	36	35	3	105	148	68
M1543_1.02:GMEB2	NKTACGTVR	36	68	10	55	94	29
M2272_1.02:E2F4:E2F5	GGGCGGGAARN	36	45	26	39	58	77
M6400_1.02:CRX:DRGX:OTX1:OTX2	BTAATCCT	36	1	0	10	24	0
M6527_1.02:SCXA:SCXB:TCF15:TWIST1:TWIST2	MCCCAGGTGG	36	35	11	9	21	26
M0740_1.02:FOXA1:FOXA2:FOXA3:FOXB1:FOXB2:FOXC1:FOXC2:FOXD1:FOXD2:FOXD3:FOXD4:FOXD4L1:FOXD4L2:FOXD4L3:FOXD4L4:FOXD4L5:FOXD4L6:FOXE1:FOXE3:FOXF1:FOXF2:FOXG1:FOXI1:FOXI2:FOXJ1:FOXJ2:FOXJ3:FOXK1:FOXK2:FOXL1:FOXL2:FOXQ1:FOXS1:KIAA0415	TGTAAACAAN	35	91	49	211	259	130
M0961_1.02:BARHL1:BARHL2	NTAAWYGNY	35	20	0	84	140	14
M0950_1.02:DLX1:DLX2:DLX3:DLX4:DLX5:DLX6	NTAATTRNN	35	21	0	86	126	27
M1024_1.02:DLX1:DLX2:DLX3:DLX4:DLX5:DLX6	NTAATTRNN	35	22	0	83	120	24
M6372_1.02:NFYB	CAGCCAATCAGAR	35	114	93	73	94	133
M0431_1.02:OSR1:OSR2	ACRGTAGCN	35	20	0	49	92	0
M0694_1.02:ELK1:ELK3:ELK4:ENSG00000235187:ERF:ERG:ETS1:ETS2:ETV1:ETV2:ETV3:ETV4:ETV5:FEV:FLI1:GABPA	ACCGGAAGT	35	296	212	51	70	185
M5930_1.02:MITF:TFE3:TFEB:TFEC	GTCACGTGRT	35	126	54	31	46	122
M0593_1.02:LIN54	DTTTGAAH	35	13	0	18	44	0
M0202_1.02:MITF:TFE3:TFEB:TFEC	NRTCACGTGN	35	71	11	7	17	39
M6316_1.02:TCF12:TCF3:TCF4	VCAGGTGCR	35	0	0	4	9	0
M4964_1.02:FOXA1:FOXA2:FOXA3:FOXB1:FOXB2:FOXC1:FOXC2:FOXD1:FOXD2:FOXD3:FOXD4:FOXD4L1:FOXD4L2:FOXD4L3:FOXD4L4:FOXD4L5:FOXD4L6:FOXE1:FOXE3:FOXF1:FOXF2:FOXG1:FOXI1:FOXI2:FOXJ1:FOXJ2:FOXJ3:FOXK1:FOXK2:FOXL1:FOXL2:FOXQ1:FOXS1:KIAA0415	TVTAAACA	34	100	60	263	357	212
M1965_1.02:FOXA1:FOXA2:FOXA3:FOXB1:FOXB2:FOXC1:FOXC2:FOXD1:FOXD2:FOXD3:FOXD4:FOXD4L1:FOXD4L2:FOXD4L3:FOXD4L4:FOXD4L5:FOXD4L6:FOXE1:FOXE3:FOXF1:FOXF2:FOXG1:FOXI1:FOXI2:FOXJ1:FOXJ2:FOXJ3:FOXK1:FOXK2:FOXL1:FOXL2:FOXQ1:FOXS1:KIAA0415	CWAWGTAAACADSNA	34	27	20	49	61	54
M2546_1.02:FOXA1:FOXA2:FOXA3:FOXB1:FOXB2:FOXC1:FOXC2:FOXD1:FOXD2:FOXD3:FOXD4:FOXD4L1:FOXD4L2:FOXD4L3:FOXD4L4:FOXD4L5:FOXD4L6:FOXE1:FOXE3:FOXF1:FOXF2:FOXG1:FOXI1:FOXI2:FOXJ1:FOXJ2:FOXJ3:FOXK1:FOXK2:FOXL1:FOXL2:FOXQ1:FOXS1:KIAA0415	WAAAATAAATATWNKG	34	22	19	32	50	39
M0948_1.02:HOXA11:HOXA9:HOXB9:HOXC10:HOXC11:HOXC9:HOXD10:HOXD11:HOXD9	TTAATGAC	34	29	1	149	219	66
M5322_1.02:CPEB1	TTTTTATT	34	0	0	59	107	2
M5734_1.02:POU2F1:POU2F2:POU3F1:POU3F2:POU3F3:POU3F4	TAATTWGCATAW	337	73	34	109	131	140
M4011_1.02:TBP:TBPL2	NCTATAAAAG	34	44	2	30	62	5
M1916_1.02:TEAD1	CACATTCCTCBG	34	108	70	20	30	43
M1838_1.02:TFAP2A	HAYWGCCTCAGGGCA	34	59	36	12	17	19
M4525_1.02:TFAP2A:TFAP2B:TFAP2C:TFAP2D:TFAP2E	NGCCTSAGGGCANGS	34	63	41	11	16	19
M1848_1.02:PAX1:PAX2:PAX5:PAX8:PAX9	VDGRGCAGCSAAGCGTGAC	34	2	0	2	6	2
M0188_1.02:SREBF1:SREBF2	ATCACGYGA	34	13	0	0	0	1
M4932_1.02:EMX1:EMX2	YTAATTA	33	40	4	123	174	85
M1991_1.02:LMX1A:LMX1B	YAATWAW	33	19	1	79	119	24
M5633_1.02:MLXIPL	ATCACGTGAT	33	72	35	48	72	102
M6416_1.02:CBFB	TYTGTGGTYWB	33	54	40	3	9	7
M6403_1.02:TP53	RRACATGCCCGGRCATGYCC	33	48	32	8	8	11
M6487_1.02:SREBF1:SREBF2	GGTGGGGTGAK	33	8	0	1	6	7
M1418_1.02:C11orf9	TGGTACCA	33	0	0	0	0	0
M2339_1.02:FOXA1:FOXA2:FOXA3:FOXB1:FOXB2:FOXC1:FOXC2:FOXD1:FOXD2:FOXD3:FOXD4:FOXD4L1:FOXD4L2:FOXD4L3:FOXD4L4:FOXD4L5:FOXD4L6:FOXE1:FOXE3:FOXF1:FOXF2:FOXG1:FOXI1:FOXI2:FOXJ1:FOXJ2:FOXJ3:FOXK1:FOXK2:FOXL1:FOXL2:FOXS1:KIAA0415	ARWGTAAACA	32	54	33	99	127	78
M0992_1.02:ALX1:ALX3:ALX4:RAX:RAX2:UNCX:VSX1:VSX2	NNTAATTRV	32	13	0	113	155	31
M1553_1.02:GMEB1	NTACGTMR	32	71	5	79	133	29
M6426_1.02:POU2F1:POU2F2:POU3F1:POU3F2:POU3F3:POU3F4	CATRAATWWT	0	76	5	71	127	38
M4796_1.02:IRX1:IRX2:IRX3:IRX4:IRX5:IRX6	TGTTAH	32	54	20	50	72	57
M0700_1.02:ELK1:ELK3:ELK4:ERG:ETS1:ETS2:ETV1:ETV2:ETV3:ETV4:ETV5:FEV:FLI1:GABPA	NACCGGAAGT	32	299	197	42	61	169
M6351_1.02:MYC	RCCACGTGCTC	32	46	25	52	58	67
M1950_1.02:ZNF354C	GTGGAK	32	26	2	29	55	0
M3087_1.02:ATF2:ATF7:CREB5	TTACGTAA	32	123	71	47	54	69
M4617_1.02:ELF1:ELF2:ELF4	ACCCGGAAGTG	32	146	106	35	49	145
M5433_1.02:ELK1:ELK3:ELK4:ENSG00000235187:ERF:ERG:ETS1:ETS2:ETV1:ETV2:ETV3:ETV4:ETV5:FEV:FLI1:GABPA	ACCGGAARTG	32	204	154	33	37	146
M6340_1.02:AC002126.6:MEF2A:MEF2B:MEF2C:MEF2D	KCTAWAAATAGMHY	32	45	30	35	36	41
M0085_1.02:TFAP2A:TFAP2B:TFAP2C:TFAP2D:TFAP2E	THGCCTSAGG	32	98	41	19	33	7
M0304_1.02:CEBPA:CEBPB:CEBPD:CEBPE	RTTDCGHAAY	31	1148	621	90	118	236
M0913_1.02:HOXA11:HOXA9:HOXC10:HOXC11:HOXD10:HOXD11	WTTTAYGABN	31	30	3	139	210	52
M4557_1.02:JUN:JUNB:JUND	GATGACGTCATYYHN	31	127	89	46	57	156
M4501_1.02:JUN:JUNB:JUND	CATTCCTDNGSGATGASKYM	31	87	55	12	17	47
M0999_1.02:NKX6-1:NKX6-2:NKX6-3	NWTAATKAB	31	36	1	125	190	79
M2934_1.02:TFAP2A	SCCBVVGGC	31	166	68	49	78	44
M4609_1.02:MYC	GCCACGTGSBC	31	38	12	45	74	65
M5725_1.02:POU2F1:POU2F2:POU2F3:POU3F1:POU3F2:POU3F3:POU3F4	AATTTGCATAWT	11	42	11	95	119	97
M6518_1.02:MITF:TFE3:TFEB:TFEC	RGTCACGTG	31	81	39	34	58	115
M3539_1.02:MAX	RRAHCACGTGDTYY	31	55	38	45	51	83
M5399_1.02:ELK1:ELK3:ELK4:ENSG00000235187:ERF:ERG:ETS1:ETS2:ETV1:ETV2:ETV3:ETV4:ETV5:FEV:FLI1:GABPA	ACCGGAARTV	31	242	185	40	48	165
M0710_1.02:ELK1:ELK3:ELK4:ERG:ETS1:ETS2:ETV1:ETV2:ETV4:ETV5:FEV:FLI1:GABPA	NACCGGAAGT	31	234	147	31	47	138
M4573_1.02:MAFF:MAFG:MAFK	TGCTGACTCAGCA	31	121	102	38	43	152
M4536_1.02:E2F1	VGGVRGSGCGCGCGG	31	18	11	30	33	44
M1417_1.02:C11orf9	TGGTACCR	31	0	0	0	0	0
M2306_1.02:POU2F2	YKMATTTGCATAT	454	53	18	75	116	115
M0432_1.02:ZFP161	NRCGCGCMY	30	6	0	25	62	0
M6201_1.02:EGR1:EGR2:EGR3:EGR4	GGCGGCAGGGC	30	40	22	40	46	63
M5380_1.02:ELK1:ELK3:ELK4:ERF:ERG:ETS1:ETS2:ETV1:ETV2:ETV3:ETV4:ETV5:FEV:FLI1:GABPA	ACCGGAAGTD	30	185	128	30	40	139
M6199_1.02:EGR1:EGR2:EGR3:EGR4	DGCGTGGGCGG	30	56	28	20	37	118
M5943_1.02:USF1:USF2	RTCACGTGAY	30	126	58	27	35	121
M5287_1.02:ALX1:ALX3:ALX4:ARX:DMBX1:DRGX:ISX:PHOX2A:PHOX2B:PRRX1:PRRX2:RAX:RAX2:UNCX:VSX1:VSX2	HTAATYNAATTAN	30	0	0	16	31	0
M4952_1.02:ELK1:ELK3:ELK4:ERG:ETS1:ETS2:ETV1:ETV2:ETV4:ETV5:FEV:FLI1:GABPA	ACCGGAAGTVV	30	108	79	22	28	116
M4524_1.02:TFAP2A:TFAP2B:TFAP2C:TFAP2D:TFAP2E	NTGCCCTSAGGCNVY	30	49	30	6	10	9
M0898_1.02:ZHX1	HYACKBNN	29	77	3	154	253	36
M1009_1.02:AC012531.1:HOXA3:HOXA4:HOXA5:HOXA6:HOXA7:HOXB3:HOXB4:HOXB5:HOXB6:HOXB7:HOXB8:HOXC5:HOXC6:HOXC8:HOXD3:HOXD4:HOXD8:PDX1	DTAATKRBN	29	28	2	102	163	51
M5321_1.02:CLOCK:NPAS2	AACACGTGTY	29	41	11	56	65	42
M5431_1.02:ELK1:ELK3:ELK4:ENSG00000235187:ERF:ERG:ETS1:ETS2:ETV1:ETV2:ETV3:ETV4:ETV5:FEV:FLI1:GABPA	ACCGGAARTV	29	240	190	44	56	176
M6154_1.02:ATF4:ATF5	TAAGGRAGARGG	29	3	1	36	55	10
M0224_1.02:ATOH1:ATOH7:NEUROD1:NEUROD4:NEUROD6	NCCATATGTY	29	13	1	28	52	48
M0082_1.02:TFAP2A:TFAP2B:TFAP2C:TFAP2D:TFAP2E	HGCCYBAGGS	29	114	43	24	49	14
M5232_1.02:ARNT:ARNT2:ARNTL	GTCACGTAC	29	48	20	20	40	64
M5349_1.02:DUXA	NTAATYTAATCAR	29	0	0	13	17	0
M2960_1.02:NR2F1:NR2F2:NR2F6	TGARCCYTTGACCCCW	29	0	0	1	1	0
M4552_1.02:ATF3	GGTCACGTGAC	28	82	49	39	57	147
M1007_1.02:HOXA11:HOXA9:HOXC10:HOXC11:HOXD10:HOXD11	TTTAYKRBN	28	31	3	155	215	40
M5746_1.02:POU6F2	WTAATGAGCT	1	22	4	84	114	59
M1977_1.02:BARHL1:BARHL2	TTAATTG	28	11	0	68	105	6
M6275_1.02:EPAS1:HIF1A:NPAS1:NPAS3:SIM1	GSSTACGTGCGS	28	26	3	37	65	21
M3699_1.02:TP53	AGACATGYCY	28	104	28	46	62	23
M0295_1.02:ATF1:CREB1:CREM	RTGACGTA	28	143	61	25	47	136
M5398_1.02:ELK1:ELK4:ENSG00000235187:ERF:ERG:ETS1:ETS2:ETV3:FEV:FLI1:GABPA	ACCGGAAGTR	28	189	149	37	44	139
M4460_1.02:ELF1:ELF2:ELF4	SGRACCCGGAAGTGG	28	91	70	28	43	119
M4467_1.02:AC002126.6:MEF2A:MEF2B:MEF2C:MEF2D	DDKCYAAAAATAGMH	28	29	24	35	43	44
M5429_1.02:ELK1:ELK3:ELK4:ENSG00000235187:ERF:ERG:ETS1:ETS2:ETV1:ETV2:ETV3:ETV4:ETV5:FEV:FLI1:GABPA	ACCGGAAGTN	28	211	160	35	41	144
M6156_1.02:BACH1:BACH2	ACCRTGACTCAGCA	28	94	66	14	21	79
M0673_1.02:E2F2:E2F3	NGCGCGCGCN	28	5	2	2	3	2
M6325_1.02:KLF1:KLF12:KLF2:KLF3:KLF4:KLF5:KLF6:KLF7:KLF8	GGGGGCKG	0	14	0	24	44	18
M4916_1.02:DLX1:DLX2:DLX3:DLX4:DLX5:DLX6	TAATTRC	27	53	3	114	175	68
M0628_1.02:DMRTC2	DWTGTWWN	27	65	12	92	134	33
M2549_1.02:AC012531.1:HOXA3:HOXA4:HOXA5:HOXA6:HOXA7:HOXB3:HOXB4:HOXB5:HOXB6:HOXB7:HOXB8:HOXC5:HOXC6:HOXD3:HOXD4:HOXD8:PDX1	NNNNAKTAATYNNNNN	27	40	0	85	130	44
M4963_1.02:GBX1:GBX2:MNX1	TAATTR	27	19	0	83	129	35
M1125_1.02:ENSG00000229544:NKX1-1	NHTAATTRNN	27	6	0	84	124	8
M0895_1.02:ZFHX3	BTMATTANN	27	30	1	72	120	57
M4863_1.02:LMX1A:LMX1B	YAATWAWW	27	22	0	71	114	19
M0690_1.02:ELK1:ELK3:ELK4:ERG:ETS1:ETS2:ETV1:ETV2:ETV4:ETV5:FEV:FLI1:GABPA	NRCCGGAAGT	27	301	183	41	59	146
M0698_1.02:ELK1:ELK3:ELK4:ERG:ETS1:ETS2:ETV1:ETV2:ETV4:ETV5:FEV:FLI1:GABPA	ACCGGAAGT	27	296	192	39	53	149
M5475_1.02:ELK1:ELK3:ELK4:ENSG00000235187:ERF:ERG:ETS1:ETS2:ETV1:ETV2:ETV3:ETV4:ETV5:FEV:FLI1:GABPA	ACCGGAAGTR	27	162	123	32	43	135
M5309_1.02:BHLHE40:BHLHE41	GTCACGTGAC	27	30	13	27	42	57
M1919_1.02:YY1:YY2:ZFP42	CAARATGGCKGC	27	44	26	31	42	28
M5984_1.02:ALX1:ALX3:ALX4:ARX:DMBX1:DRGX:ISX:PHOX2A:PHOX2B:PRRX1:PRRX2:RAX:RAX2:UNCX:VSX1:VSX2	DTAATTDAATTAN	27	1	0	14	29	0
M5383_1.02:ELK1:ELK3:ELK4:ERF:ERG:ETS1:ETS2:ETV1:ETV2:ETV3:ETV4:ETV5:FEV:FLI1:GABPA	ACCGGAAGTR	27	110	85	23	26	108
M4626_1.02:MAFF:MAFG:MAFK	GCTGASTCAGCAAWT	27	98	71	12	19	102
M1999_1.02:ALX1:ALX3:ALX4:DMBX1:GSC:GSC2	TAATCC	27	0	0	7	18	0
M4103_1.02:FOXA1:FOXA2:FOXA3:FOXB1:FOXB2:FOXC1:FOXC2:FOXD1:FOXD2:FOXD3:FOXD4:FOXD4L1:FOXD4L2:FOXD4L3:FOXD4L4:FOXD4L5:FOXD4L6:FOXE1:FOXE3:FOXF1:FOXF2:FOXG1:FOXI1:FOXI2:FOXJ1:FOXJ2:FOXJ3:FOXK1:FOXK2:FOXL1:FOXL2:FOXQ1:FOXS1:KIAA0415	CATGTAAATAATGC	26	41	21	40	60	47
M0976_1.02:AC012531.1:HOXA2:HOXA3:HOXA4:HOXA5:HOXA6:HOXA7:HOXB2:HOXB3:HOXB4:HOXB5:HOXB7:HOXC5:HOXD3:HOXD4:PDX1	NTAATKRN	26	28	2	46	73	34
M6204_1.02:ELF1:ELF2:ELF4	TRNCAGGAAGTRRVT	26	95	65	43	53	100
M6307_1.02:IRF1	GAAAGTGAAAST	26	13	17	27	51	37
M5531_1.02:HOXA6:HOXA9:HOXB8:HOXB9:HOXC10:HOXC8:HOXC9:HOXD10:HOXD8:HOXD9	DGTCGTAAAANN	26	12	1	26	43	31
M4953_1.02:ELK1:ELK3:ELK4:ENSG00000235187:ERF:ERG:ETS1:ETS2:ETV1:ETV2:ETV3:ETV4:ETV5:FEV:FLI1:GABPA	ACCGGAAGT	26	172	121	30	42	129
M5384_1.02:ELK1:ELK3:ELK4:ERG:ETS1:ETS2:ETV1:ETV2:ETV3:ETV4:ETV5:FEV:FLI1:GABPA	ACCGGAAGTD	26	164	115	27	35	128
M0713_1.02:ELK1:ELK3:ELK4:ENSG00000235187:ERF:ERG:ETS1:ETS2:ETV1:ETV2:ETV3:ETV4:ETV5:FEV:FLI1:GABPA	CCGGAAGT	26	132	84	13	18	90
M0417_1.02:EGR1:EGR2:EGR3:EGR4	NGCGKGGGCG	26	0	0	2	7	0
M6474_1.02:SOX18	GGAMRAVAACAATKBDWDC	26	0	0	1	1	0
M4766_1.02:FOXA2:FOXC1:FOXC2:FOXD1:FOXD2:FOXD3:FOXD4:FOXD4L1:FOXD4L2:FOXD4L3:FOXD4L4:FOXD4L5:FOXD4L6:FOXE1:FOXE3:FOXF1:FOXF2:FOXL2:FOXQ1:FOXS1	RTAAACA	25	88	43	193	231	106
M2261_1.02:FOXA1:FOXA2:FOXA3:FOXB1:FOXB2:FOXC1:FOXC2:FOXD1:FOXD2:FOXD3:FOXD4:FOXD4L1:FOXD4L2:FOXD4L3:FOXD4L4:FOXD4L5:FOXD4L6:FOXE1:FOXE3:FOXF1:FOXF2:FOXG1:FOXI1:FOXI2:FOXJ1:FOXJ2:FOXJ3:FOXK1:FOXK2:FOXL1:FOXL2:FOXQ1:FOXS1:KIAA0415	WAYGTAAACAM	25	29	39	163	204	122
M5198_1.02:FOXA1:FOXA2:FOXA3:FOXB1:FOXB2:FOXC1:FOXC2:FOXD1:FOXD2:FOXD3:FOXD4:FOXD4L1:FOXD4L2:FOXD4L3:FOXD4L4:FOXD4L5:FOXD4L6:FOXE1:FOXE3:FOXF1:FOXF2:FOXG1:FOXI1:FOXI2:FOXJ1:FOXJ2:FOXJ3:FOXK1:FOXK2:FOXL1:FOXL2:FOXQ1:FOXS1:KIAA0415	WAYGTAAACAM	25	29	39	163	204	122
M5738_1.02:AL662833.4:AL773544.1:BX088580.2:CR388229.2:CR759815.4:CR847794.3:POU2F1:POU2F2:POU2F3:POU3F1:POU3F2:POU3F3:POU3F4:POU5F1	ATTTGCATA	195	50	15	95	113	98
M1013_1.02:AC012531.1:HOXA2:HOXA3:HOXA4:HOXA5:HOXA6:HOXA7:HOXB2:HOXB3:HOXB4:HOXB5:HOXB6:HOXB7:HOXB8:HOXC5:HOXC6:HOXC8:HOXD3:HOXD4:HOXD8:PDX1	NTAATKRNN	25	22	1	87	125	35
M1551_1.02:GMEB2	NTRCGTMR	25	61	2	71	118	14
M1071_1.02:AC012531.1:HOXA2:HOXA3:HOXA4:HOXA5:HOXA6:HOXA7:HOXB2:HOXB3:HOXB4:HOXB5:HOXB6:HOXB7:HOXC5:HOXC6:HOXD3:HOXD4:PDX1	NTAATKRN	25	35	4	75	111	53
M5557_1.02:HOXC12:HOXD12	GTAATAAAA	25	1	0	59	90	7
M6045_1.02:MAF:MAFA:MAFB:NRL	AAADTGCTGACD	25	62	33	37	45	63
M6123_1.02:ZNF148:ZNF281	GRGGTGGGGGAGGGG	25	42	8	18	37	48
M5716_1.02:ALX1:ALX3:ALX4:ARX:CRX:DRGX:OTP:OTX2:PHOX2A:PHOX2B:PRRX1:PRRX2:RAX:SHOX:SHOX2	TAATYYAATTA	25	1	0	21	34	0
M6107_1.02:ALX1:ALX3:ALX4:ARX:OTP:SHOX:SHOX2:UNCX:VSX1:VSX2	NTAATTTAATTAN	25	0	0	16	32	1
M1884_1.02:AC002126.6:MEF2A:MEF2B:MEF2C:MEF2D	DKCTAAAAATAGMHH	25	38	25	23	27	39
M6005_1.02:ELK1:ELK3:ELK4:ERG:ETS1:ETS2:ETV1:ETV2:ETV3:ETV4:ETV5:FEV:FLI1:GABPA	ACCGGAAGTD	25	111	78	20	25	104
M0711_1.02:ELK1:ELK3:ELK4:ERG:ETS1:ETS2:ETV1:ETV2:ETV3:ETV4:ETV5:FEV:FLI1:GABPA	CCGGAAGT	25	135	93	15	20	97
M6146_1.02:TFAP2A:TFAP2B:TFAP2C:TFAP2D:TFAP2E	ACGCGCCYCGGGCG	25	0	0	2	2	0
M0719_1.02:FOXA1:FOXA2:FOXA3:FOXB1:FOXB2:FOXC1:FOXC2:FOXD1:FOXD2:FOXD3:FOXD4:FOXD4L1:FOXD4L2:FOXD4L3:FOXD4L4:FOXD4L5:FOXD4L6:FOXE1:FOXE3:FOXF1:FOXF2:FOXG1:FOXI1:FOXI2:FOXJ1:FOXJ2:FOXJ3:FOXK1:FOXK2:FOXL1:FOXL2:FOXQ1:FOXS1:KIAA0415	GTAAACAA	24	55	42	143	176	114
M1044_1.02:HOXC12:HOXD12	NVYMRTAAAH	24	43	7	145	218	66
M4624_1.02:JUN:JUNB:JUND	SATGACGTCAYCNH	24	103	74	45	52	134
M4738_1.02:AC012531.1:HOXA3:HOXA4:HOXA5:HOXA6:HOXA7:HOXB3:HOXB4:HOXB5:HOXB6:HOXB7:HOXB8:HOXC5:HOXC6:HOXC8:HOXD3:HOXD4:HOXD8:PDX1	NTTAATKA	24	19	0	131	188	46
M0939_1.02:BARX1:BARX2	NNTAATBGNN	24	6	0	80	125	9
M1558_1.02:GMEB1	GTACGTCD	24	41	5	44	85	27
M6471_1.02:SOX13:SOX5:SOX6	YATTGTTY	24	1	0	30	51	0
M0692_1.02:ELK1:ELK3:ELK4:ERG:ETS1:ETS2:ETV1:ETV2:ETV3:ETV4:ETV5:FEV:FLI1:GABPA	NRCCGGAAGT	24	249	149	30	48	128
M6053_1.02:MLX	ATCACGTGAT	24	58	26	26	47	81
M6223_1.02:ELK1:ELK3:ELK4:ERG:ETS1:ETS2:ETV1:ETV2:ETV4:ETV5:FEV:FLI1:GABPA	GACAGGAAGTAAY	24	29	21	25	37	37
M5381_1.02:ELK1:ELK3:ELK4:ERF:ERG:ETS1:ETS2:ETV1:ETV2:ETV3:ETV4:ETV5:FEV:FLI1:GABPA	ACCGGAAGTD	24	110	76	19	25	102
M5286_1.02:ALX1:ALX3:ALX4:ARX:DMBX1:DRGX:ISX:PHOX2A:PHOX2B:PRRX1:RAX:UNCX:VSX1:VSX2	HTAATYHAATTAN	24	0	0	10	20	0
M5571_1.02:ID1:ID2:ID3:ID4	GRCAGGTGYH	24	0	0	7	16	0
M0174_1.02:MITF:TFE3:TFEB:TFEC	NRTCACGHGV	24	79	19	3	9	52
M0929_1.02:HOXA1:HOXA2:HOXA3:HOXA4:HOXA5:HOXA6:HOXB1:HOXB2:HOXB3:HOXB4:HOXB5:HOXD3:HOXD4:PDX1	NTAATKABN	23	24	0	106	157	52
M5563_1.02:AC012531.1:HOXA4:HOXA5:HOXA6:HOXA7:HOXA9:HOXB4:HOXB5:HOXB6:HOXB7:HOXB8:HOXB9:HOXC5:HOXC6:HOXC8:HOXC9:HOXD4:HOXD8:HOXD9	RMTAATTARC	23	2	0	84	133	10
M5116_1.02:ATOH8	RCCACCTGK	23	77	18	85	121	124
M5115_1.02:TCF12:TCF3:TCF4	RCCACCTGK	23	77	18	85	121	124
M6332_1.02:MAF:MAFA:NRL	TTGCTGAC	23	25	0	39	72	7
M4486_1.02:POU2F1:POU2F2:POU2F3:POU3F2:POU3F3:POU3F4	YTNATTTGCATAT	404	49	18	78	109	99
M0695_1.02:ELK1:ELK3:ELK4:ERF:ERG:ETS1:ETS2:ETV1:ETV2:ETV3:ETV4:ETV5:FEV:FLI1:GABPA	NACCGGAAGT	23	186	117	26	41	114
M5385_1.02:ELK1:ELK3:ELK4:ENSG00000235187:ERF:ERG:ETS1:ETS2:ETV1:ETV2:ETV3:ETV4:ETV5:FEV:FLI1:GABPA	ACCGGAAGTR	23	163	120	28	37	127
M5615_1.02:AC002126.6:MEF2A:MEF2B:MEF2C:MEF2D	KCTAWAAATAGA	23	28	24	27	25	36
M0190_1.02:SREBF1:SREBF2	TCGCGTGA	23	18	2	7	18	16
M5590_1.02:ATF3:JDP2	GRTGACGTCATC	22	65	50	29	22	69
M4104_1.02:FOXA1:FOXA2:FOXA3:FOXB1:FOXB2:FOXC1:FOXC2:FOXD1:FOXD2:FOXD3:FOXD4:FOXD4L1:FOXD4L2:FOXD4L3:FOXD4L4:FOXD4L5:FOXD4L6:FOXE1:FOXE3:FOXF1:FOXF2:FOXG1:FOXI1:FOXI2:FOXJ3:FOXK1:FOXK2:FOXL1:FOXL2:FOXQ1:FOXS1:KIAA0415	AWTATAAACATWSA	22	32	30	55	74	58
M4488_1.02:POU2F1:POU2F2:POU2F3:POU3F2:POU3F3:POU3F4	YTNATTTGCATAT	404	49	18	78	109	99
M5541_1.02:HOXA2:HOXB2	NBTAATTABN	22	10	0	110	160	31
M1011_1.02:AC012531.1:HOXA2:HOXA3:HOXA4:HOXA5:HOXA6:HOXA7:HOXB2:HOXB3:HOXB4:HOXB5:HOXB6:HOXB7:HOXB8:HOXC5:HOXC6:HOXC8:HOXD3:HOXD4:HOXD8:PDX1	NTAATKRNN	22	18	0	96	139	39
M0982_1.02:HOXA1:HOXA2:HOXB1:HOXB2:HOXD1	NTAATTAVB	22	23	0	88	136	31
M6530_1.02:USF1:USF2	GGTCACGTGR	22	101	55	56	74	161
M4481_1.02:USF1:USF2	GGTCACGTGRCSSGS	22	58	32	33	49	101
M5496_1.02:GMEB2	TTACGTAA	22	120	72	40	48	89
M5157_1.02:ELK1:ELK3:ELK4:ENSG00000235187:ERF:ERG:ETS1:ETS2:ETV1:ETV2:ETV3:ETV4:ETV5:FEV:FLI1:GABPA	ACCGGAART	22	204	143	34	44	135
M0996_1.02:HDX	RVRATCA	22	39	9	17	43	39
M6213_1.02:ELK1:ELK3:ELK4:ENSG00000235187:ERF:ERG:ETS1:ETS2:ETV1:ETV2:ETV3:ETV4:ETV5:FEV:FLI1:GABPA	ACCGGAARTCC	22	127	101	28	37	107
M1597_1.02:SOX1:SOX14:SOX2	ATTGTTHN	22	2	0	13	29	0
M5918_1.02:TFAP2A:TFAP2B:TFAP2C:TFAP2D:TFAP2E	HGCCTSAGGCD	22	33	19	10	15	6
M4528_1.02:BRCA1	SAAVTCTCGCGAGA	22	24	24	13	14	34
M5914_1.02:TFAP2A	HGCCTSAGGCD	22	33	20	10	13	5
M5912_1.02:TFAP2A	HGCCTCAGGCD	22	38	20	8	12	4
M5915_1.02:TFAP2A	TGCCCBVGGGCA	22	33	15	2	8	5
M6284_1.02:HNF4A:HNF4G	GGCCAAAGTCCA	22	1	0	2	3	0
M4451_1.02:ATF3	GGTCACGTGRC	21	82	46	42	59	144
M6174_1.02:CEBPZ	AGCCAATCAGH	21	57	48	43	57	72
M5199_1.02:FOXA1:FOXA2:FOXA3:FOXB1:FOXB2:FOXC1:FOXC2:FOXD1:FOXD2:FOXD3:FOXD4:FOXD4L1:FOXD4L2:FOXD4L3:FOXD4L4:FOXD4L5:FOXD4L6:FOXE1:FOXE3:FOXF1:FOXF2:FOXG1:FOXI1:FOXI2:FOXJ1:FOXJ2:FOXJ3:FOXK1:FOXK2:FOXL1:FOXL2:FOXQ1:FOXS1:KIAA0415	GTAAACAA	21	29	30	139	177	105
M6240_1.02:FOXA1:FOXA2:FOXA3:FOXB1:FOXB2:FOXC1:FOXC2:FOXD1:FOXD2:FOXD3:FOXD4:FOXD4L1:FOXD4L2:FOXD4L3:FOXD4L4:FOXD4L5:FOXD4L6:FOXE1:FOXE3:FOXF1:FOXF2:FOXG1:FOXI1:FOXI2:FOXJ1:FOXJ2:FOXJ3:FOXK1:FOXK2:FOXL1:FOXL2:FOXQ1:FOXS1:KIAA0415	RRCCAATCAGAG	21	33	26	27	39	40
M5458_1.02:FOXA1:FOXA2:FOXA3:FOXB1:FOXB2:FOXC1:FOXC2:FOXD1:FOXD2:FOXD3:FOXD4:FOXD4L1:FOXD4L2:FOXD4L3:FOXD4L4:FOXD4L5:FOXD4L6:FOXE1:FOXE3:FOXF1:FOXF2:FOXG1:FOXI1:FOXI2:FOXJ1:FOXJ2:FOXJ3:FOXK1:FOXK2:FOXL1:FOXL2:FOXN2:FOXN3:FOXS1:KIAA0415	GTAAACATAAACA	21	2	2	10	13	7
M1028_1.02:EMX1:EMX2	YTAATKRNN	21	16	0	100	143	35
M1582_1.02:HMG20B	NWATATAATWA	21	45	10	92	126	43
M4532_1.02:MYC	CCACGTGSYC	21	50	14	70	115	63
M4603_1.02:YY1:YY2:ZFP42	CAAGATGGCGGCSSC	21	65	48	41	59	88
M4579_1.02:USF1:USF2	GGTCACGTGRCSV	21	66	36	35	55	115
M5632_1.02:MLX	ATCACGTGAT	21	54	33	33	46	78
M4897_1.02:CREB3L2	GVTBACGTGGCA	21	49	26	28	38	93
M4951_1.02:ELK1:ELK3:ELK4:ENSG00000235187:ERF:ERG:ETS1:ETS2:ETV1:ETV2:ETV3:ETV4:ETV5:FEV:FLI1:GABPA	CCGGAAAT	21	142	90	19	31	105
M6414_1.02:PBX3	CCAGCCAATCARAR	21	18	16	25	29	18
M0084_1.02:TFAP2A:TFAP2B:TFAP2C:TFAP2E	YGCCCGAGGC	21	62	27	7	15	3
M6259_1.02:GCM1:GCM2	HWVATGCGGGTMBK	21	0	0	3	7	0
M3916_1.02:SOX10:SOX8:SOX9	HNAGAACAATGGRN	21	0	0	2	4	0
M4606_1.02:CEBPA:CEBPB:CEBPD:CEBPE	KRTTRYGCAAYMNB	20	530	325	7	12	67
M0739_1.02:FOXC1:FOXC2:FOXD3:FOXE1:FOXE3:FOXF1:FOXF2:FOXI1:FOXI2:FOXK2:FOXL2:FOXQ1:FOXS1	ATAAACAA	20	36	25	82	109	70
M5313_1.02:CDX1:CDX2:CDX4	TTTTATKRC	20	18	10	109	163	43
M0911_1.02:MNX1	NTAATTRNNN	20	17	0	83	129	30
M6502_1.02:TBP:TBPL2	RRTATAAAWDS	20	7	1	46	65	0
M4578_1.02:USF1:USF2	GGTCACGTGRC	20	82	50	46	62	144
M4429_1.02:USF1:USF2	GGTCACGTGRCSSSS	20	57	36	37	54	109
M4675_1.02:AC002126.6:MEF2A:MEF2B:MEF2C:MEF2D	YTAWWWWTAR	20	60	15	41	54	26
M5910_1.02:DBP:HLF:TEF	NRTTATGTAAYN	20	252	148	42	52	104
M0319_1.02:ATF1:CREB1:CREM	KATGACGTAA	20	122	68	34	45	108
M4480_1.02:USF1:USF2	GGGTCACGTGRCSSS	20	50	30	27	37	80
M5153_1.02:YY1	AMCAANATGGCGVCY	20	54	43	32	37	52
M4463_1.02:IRF4	ANTSHGGAAMTGAVWCAD	20	169	142	27	35	175
M1099_1.02:PITX1:PITX2:PITX3	YTAATCCNN	20	0	0	10	28	0
M5921_1.02:TFAP2A:TFAP2B:TFAP2C:TFAP2D:TFAP2E	HGCCTSAGGCD	20	28	16	9	13	4
M6553_1.02:ZNF219	GAGGGGGGYGGA	20	0	0	0	1	0
M6165_1.02:BRCA1	CAACMSAAM	20	0	0	0	0	0
M1907_1.02:SPI1:SPIB:SPIC	RRAAAGAGGAAGTGR	20	24	14	22	30	19
M0303_1.02:ATF3:JDP2	NATGACGTMA	19	197	97	46	61	162
M3031_1.02:CEBPA:CEBPB:CEBPD:CEBPE	NNNTTWCCAMABA	19	46	4	27	52	7
M4529_1.02:CEBPA:CEBPB:CEBPD:CEBPE	NDKRTTGTGCAATM	19	581	360	13	21	93
M5319_1.02:CEBPG	ATTRCGCAAT	19	201	139	10	12	43
M2257_1.02:POU2F1:POU2F2:POU2F3:POU3F1:POU3F2:POU3F3:POU3F4	CTHATTTGCATA	67	57	21	78	100	99
M4470_1.02:POU2F1:POU2F2:POU2F3:POU3F2:POU3F3:POU3F4	ATTTGCATAT	259	35	7	74	97	68
M0178_1.02:ASCL1:ASCL2	NVCAGCTGBN	19	110	20	152	220	178
M1163_1.02:NKX6-1:NKX6-2:NKX6-3	NWTAATKRB	19	24	0	83	136	52
M0931_1.02:LHX1:LHX3:LHX4:LHX5	TAATTRVNN	19	21	0	97	136	35
M4935_1.02:ELF1:ELF2:ELF4	AACAGGAAGT	19	159	116	80	123	141
M1015_1.02:LMX1A:LMX1B	YTAATTW	19	52	18	78	114	88
M0935_1.02:DLX1:DLX2:DLX3:DLX4:DLX5:DLX6	NTAATTRN	19	20	0	40	68	16
M4639_1.02:YY1:YY2:ZFP42	MNCCAAGATGGCGGC	19	68	55	45	61	95
M5583_1.02:ISL1:ISL2	TTAAGTGC	19	0	0	41	61	0
M0139_1.02:HMGA2	NDAWWWWTHN	19	24	0	36	58	5
M4482_1.02:YY1:YY2:ZFP42	CAAGATGGCGGCSSC	19	65	46	37	57	87
M4516_1.02:YY1:YY2:ZFP42	CAAGATGGCGGCSVC	19	67	46	35	54	89
M5516_1.02:DBP:HLF:TEF	KRTTAYGTAABD	19	276	166	35	44	111
M4515_1.02:USF1:USF2	GGGTCACGTGRCCSSG	19	55	36	32	42	88
M6152_1.02:ATF1:CREB1:CREM	VTGACGTCAS	19	79	43	28	40	92
M5714_1.02:ALX1:ALX3:ALX4:ARX:CRX:DRGX:OTP:OTX2:PHOX2A:PHOX2B:PRRX1:PRRX2:RAX:SHOX:SHOX2	TAATYTAATTA	19	2	0	24	39	0
M5155_1.02:YY1:YY2:ZFP42	DMCAAAATGGCGGCY	19	34	26	24	36	44
M1875_1.02:DBP:HLF:TEF	GGTTACGYAATN	19	252	168	35	35	96
M3451_1.02:IKZF1:IKZF4	VWTTGGGAAWNC	19	31	5	17	35	15
M1856_1.02:E2F1	NGGGCGGGARG	19	18	9	23	31	22
M5931_1.02:MITF:TFE3:TFEB:TFEC	GTCACGTGAY	19	117	50	17	27	105
M5920_1.02:TFAP2A:TFAP2B:TFAP2C:TFAP2D:TFAP2E	TGCCCBRGGGCA	19	34	16	4	10	6
M6523_1.02:THRA:THRB	TGACCTSABSTGACCTC	19	1	0	5	8	6
M2262_1.02:NR2E1	TTTGACTTTT	19	0	0	0	1	0
M5246_1.02:NR2E1	TTTGACTTTT	19	0	0	0	1	0
M5863_1.02:SPI1:SPIB:SPIC	AAAAAGCGGAAGTA	19	2	3	2	3	4
M5469_1.02:FOXO1:FOXO3:FOXO4:FOXO6	GTAAACA	18	26	9	126	166	55
M3283_1.02:FOXO1:FOXO3:FOXO4:FOXO6	MABGTAAACAACAK	18	3	4	11	18	11
M5281_1.02:GSX1:GSX2:HOXA3:HOXA4:HOXB3:HOXC5:HOXD3:HOXD4	CATTAAAATT	18	15	0	57	91	7
M4473_1.02:AL662830.5:AL845464.3:BX284686.1:BX927239.6:CR812478.2:CR933878.8:PBX1:PBX2:PBX3:PBX4	GBCRGCCAATCAGRR	18	122	98	73	88	137
M5941_1.02:ALX1:ALX3:ALX4:ARX:OTP:SHOX:SHOX2:UNCX:VSX1:VSX2	NTAATTTAATTAN	18	3	0	42	70	1
M4088_1.02:DBP:HLF:TEF	ATTAYGTAAC	18	168	98	49	58	86
M5901_1.02:TCF12:TCF3:TCF4	NVCAGGTGYG	18	6	0	26	49	1
M3090_1.02:ATF1:CREB1:CREM	BGTGACGTMABC	18	85	55	34	47	97
M4725_1.02:TCF12:TCF3:TCF4	GCAGGTGT	18	0	0	23	42	0
M5423_1.02:ELK1:ELK3:ELK4:ERG:ETS1:ETS2:ETV1:ETV2:ETV3:ETV4:ETV5:FEV:FLI1:GABPA	ACCGGAAGTR	18	184	129	28	38	125
M5998_1.02:ATF2:ATF7:CREB5	RRTGACGTCATN	18	101	72	29	36	121
M6124_1.02:SOX17	BTCCATTGTTT	18	0	5	24	35	0
M0941_1.02:PITX1:PITX2:PITX3	HTAATCCBN	18	0	0	6	22	0
M2954_1.02:ZEB1	GCMCAGGTGCRS	18	0	0	8	19	0
M4922_1.02:HES1:HES4	GGCACGTGCCA	18	7	4	10	9	8
M5917_1.02:TFAP2A:TFAP2B:TFAP2C:TFAP2D:TFAP2E	TGCCCYRRGGCA	18	34	16	2	6	4
M1925_1.02:CEBPA:CEBPB:CEBPD:CEBPE	DRTTGTGCAAT	17	798	478	31	40	120
M5008_1.02:NKX6-1:NKX6-2:NKX6-3	WTTAATTA	17	28	0	150	217	72
M1177_1.02:HOXA1:HOXA6:HOXA7	DAKTAATTANN	17	39	0	126	181	48
M4941_1.02:EMX1:EMX2	TGTCATHA	17	31	2	77	124	63
M5550_1.02:HOXA11:HOXA9:HOXC10:HOXC11:HOXD10:HOXD11	KTTTTATKGCY	17	2	4	63	93	27
M2315_1.02:STAT4	YTTCCRGGAAABVR	17	160	72	50	79	118
M4558_1.02:MYC	GCCACGTGSKC	17	35	10	37	54	51
M5715_1.02:ALX1:ALX3:ALX4:ARX:CRX:DRGX:OTP:OTX2:PHOX2A:PHOX2B:PRRX1:PRRX2:RAX:SHOX:SHOX2	TAATYYAATTA	17	2	0	26	44	0
M1857_1.02:NFIL3	ANRTTACATAA	17	106	57	26	38	64
M6313_1.02:IRF8	GRGRAAVTGAAASYR	17	21	31	24	31	43
M6209_1.02:ELK1:ELK3:ELK4:ENSG00000235187:ERF:ERG:ETS1:ETS2:ETV1:ETV2:ETV3:ETV4:ETV5:FEV:FLI1:GABPA	VACCGGAAGTV	17	120	91	24	29	96
M3089_1.02:ATF1:CREB1:CREM	GSTGACGTAABS	17	62	41	25	29	66
M6143_1.02:TFAP2A	GCCYCAGGC	17	92	38	16	25	8
M5898_1.02:TBX2:TBX3:TBX4:TBX5	AGGTGTGA	17	0	0	1	7	0
M6100_1.02:TFAP2A:TFAP2B:TFAP2C:TFAP2D:TFAP2E	TGCCYBRGGGCA	17	24	10	2	5	1
M3471_1.02:IRF2	GAAAAGYGAAASC	17	3	2	1	3	5
M6105_1.02:TP53	RACATGCCCGGRCATGTY	17	28	21	7	3	4
M6039_1.02:ATF3:JDP2	GATGACGTCATC	16	46	37	23	16	53
M5315_1.02:CEBPA:CEBPB:CEBPD:CEBPE	ATTRCGCAAT	16	416	280	19	21	88
M5472_1.02:FOXO1:FOXO3:FOXO4:FOXO6	GTAAACA	16	46	29	130	158	89
M0722_1.02:FOXA1:FOXA2:FOXA3:FOXB1:FOXC1:FOXC2:FOXD1:FOXD2:FOXD3:FOXD4:FOXD4L1:FOXD4L2:FOXD4L3:FOXD4L4:FOXD4L5:FOXD4L6:FOXF1:FOXF2:FOXG1:FOXI1:FOXI2:FOXJ1:FOXJ2:FOXJ3:FOXK1:FOXK2:FOXL1:FOXL2:FOXN2:FOXN3:FOXS1:KIAA0415	RTAAACAA	16	20	13	123	148	57
M5437_1.02:FOXA1:FOXA2:FOXA3:FOXB1:FOXB2:FOXC1:FOXC2:FOXD1:FOXD2:FOXD3:FOXD4:FOXD4L1:FOXD4L2:FOXD4L3:FOXD4L4:FOXD4L5:FOXD4L6:FOXE1:FOXE3:FOXF1:FOXF2:FOXG1:FOXI1:FOXI2:FOXJ1:FOXJ3:FOXK1:FOXK2:FOXL1:FOXL2:FOXQ1:FOXS1:KIAA0415	TATGTAAATAT	16	54	23	53	73	47
M4994_1.02:HLX	BTAATAAA	16	43	3	140	207	71
M5542_1.02:AC012531.1:HOXA2:HOXA3:HOXA4:HOXA5:HOXA6:HOXA7:HOXB2:HOXB3:HOXB4:HOXB5:HOXB7:HOXC5:HOXC6:HOXD3:HOXD4:PDX1	NYTAATTABH	16	6	0	100	154	22
M4474_1.02:POU2F1:POU2F2:POU2F3:POU3F2:POU3F3:POU3F4	ATTTGCATAT	259	35	7	74	97	68
M1228_1.02:POU2F1:POU2F2:POU2F3:POU3F1:POU3F2:POU3F3:POU3F4	NNYDMATWAN	32	48	18	58	97	67
M0180_1.02:ARNT:ARNT2:ARNTL	ATTCAYGTGM	16	65	5	33	66	37
M4638_1.02:USF1:USF2	GGTCACGTGRCCV	16	62	40	41	62	126
M1058_1.02:EN1:EN2	NYAATYA	16	45	17	36	55	40
M1096_1.02:ALX1:ALX3:ALX4:DMBX1:GSC:GSC2	HTAATCCB	16	0	0	22	43	0
M6464_1.02:SMAD2:SMAD3	GTGTCYGKCTG	16	4	0	22	42	1
M6378_1.02:NKX2-3:NKX3-1:NKX3-2	AATAAGTATATAW	16	48	13	26	33	10
M5420_1.02:ELK1:ELK3:ELK4:ERG:ETS1:ETS2:ETV1:ETV2:ETV4:ETV5:FEV:FLI1:GABPA	ACCGGAAGTR	16	156	105	23	32	109
M6345_1.02:MITF:TFE3:TFEB:TFEC	VKCACATGAY	16	55	5	11	32	37
M5215_1.02:EGR1:EGR2:EGR3:EGR4	GTGYGTGGGCGKGG	16	48	28	15	26	100
M4616_1.02:EGR1:EGR2:EGR3:EGR4	KGCGKGGGCGGGGGSGGGGG	16	23	16	19	23	58
M5422_1.02:ELK1:ELK3:ELK4:ENSG00000235187:ERF:ERG:ETS1:ETS2:ETV2:ETV3:ETV4:FEV:FLI1:GABPA	ACCGGAAGTG	16	117	79	20	21	90
M4459_1.02:EGR1:EGR2:EGR3:EGR4	GKGCGKGGGCGGGGGSGGGG	16	21	16	16	20	50
M6200_1.02:EGR1:EGR2:EGR3:EGR4	AGAGTGGGYGT	16	4	0	1	16	3
M5038_1.02:HES1:HES4	GKCGCGTGSC	16	8	7	13	11	15
M5588_1.02:ATF3:JDP2	GATGACGTCATC	15	42	34	20	13	41
M5316_1.02:CEBPA:CEBPB:CEBPD:CEBPE	ATTRCGCAAY	15	348	235	15	16	76
M4795_1.02:IRX1:IRX2:IRX3:IRX4:IRX5:IRX6	CWWTAACA	15	41	10	199	266	80
M0905_1.02:AC012531.1:GSX1:GSX2:HOXA2:HOXA3:HOXA4:HOXA5:HOXA6:HOXA7:HOXB2:HOXB3:HOXB4:HOXB5:HOXB6:HOXB7:HOXB8:HOXC5:HOXC6:HOXC8:HOXD3:HOXD4:HOXD8:PDX1	YTAATKRNN	15	14	0	101	147	35
M6312_1.02:IRF7	GAAASYGAAA	15	7	23	92	126	56
M1539_1.02:RFX1:RFX2:RFX3:RFX4:RFX5:RFX6:RFX7:RFX8	NCNTRGCAAC	15	36	3	59	92	37
M1528_1.02:RFX1:RFX2:RFX3:RFX4:RFX5:RFX6:RFX7:RFX8	SCHTRGCAAC	15	34	4	54	82	36
M3988_1.02:STAT5A:STAT5B	NAGAARWB	15	148	104	64	78	186
M4706_1.02:STAT1	TTCCVGGAAA	15	167	59	51	76	81
M6529_1.02:TFCP2L1:UBP1	TYTCTGS	15	6	0	32	73	0
M6373_1.02:NFYC	CAGCCAATCAGVGS	15	97	64	44	65	108
M4493_1.02:YY1:YY2:ZFP42	AAGATGGCGGCSSCS	15	58	48	39	52	82
M4634_1.02:STAT1	TTTCCRGGAAA	15	125	51	32	51	79
M0608_1.02:MLL	NNVGSCGNAN	15	29	2	27	50	7
M0240_1.02:MITF:TFE3:TFEB:TFEC	TCACGTGA	15	45	15	24	38	45
M3186_1.02:ELK1:ELK3:ELK4:ERF:ERG:ETS1:ETS2:ETV1:ETV2:ETV3:ETV4:ETV5:FEV:FLI1:GABPA	YSMRCCGGAAGTNM	15	114	78	23	32	90
M2296_1.02:MAFF:MAFG:MAFK	CTDAGTCAGCAWWTT	15	68	39	17	24	64
M4950_1.02:ELK1:ELK3:ELK4:ENSG00000235187:ERF:ERG:ETS1:ETS2:ETV1:ETV2:ETV3:ETV4:ETV5:FEV:FLI1:GABPA	ACCGGAART	15	95	57	9	15	62
M5664_1.02:NFIA:NFIB:NFIC:NFIX	TTGGCAHNNHGCCAR	15	81	54	11	13	26
M5151_1.02:YY1:YY2:ZFP42	GCCGTTATGGCTTC	15	0	0	2	3	0
M4500_1.02:ATF3	GGTCACGTGAC	14	71	38	29	49	135
M6205_1.02:EHF:ELF3:ELF5	GGSAAACAGGAAAY	5	62	53	23	27	57
M6323_1.02:KLF1:KLF12:KLF2:KLF3:KLF4:KLF5:KLF6:KLF7:KLF8	HRCYTGGGTGTGGCT	14	21	11	19	39	45
M4844_1.02:LMX1A:LMX1B	NTTAATTA	14	25	0	142	206	64
M3591_1.02:MYF5:MYF6:MYOD1:MYOG	GRCAGGTGBH	14	30	0	72	109	56
M0308_1.02:MAFF:MAFG:MAFK	GTCAGCANDW	14	62	1	67	109	14
M0916_1.02:EVX1:EVX2	NBTAATBR	14	15	0	62	101	33
M0990_1.02:BARX1:BARX2	NTAATBGNN	14	17	0	67	99	18
M4514_1.02:USF1:USF2	GGTCACGTGRCSVSG	14	56	35	34	51	108
M0703_1.02:ELK1:ELK3:ELK4:ENSG00000235187:ERF:ERG:ETS1:ETS2:ETV1:ETV2:ETV3:ETV4:ETV5:FEV:FLI1:GABPA	NRCCGGAART	14	260	151	26	44	124
M3393_1.02:DBP:HLF:TEF	GTTACGTAAT	14	305	176	33	44	107
M6145_1.02:TFAP2A:TFAP2B:TFAP2C:TFAP2D:TFAP2E	GCCTGRGGC	14	119	49	24	41	18
M5663_1.02:NFIL3	KRTTAYGTAATN	14	380	247	35	39	162
M0926_1.02:NANOG:NANOGP1	YTAATNGNY	14	0	0	12	35	0
M6208_1.02:ELK1:ELK3:ELK4:ERG:ETS1:ETS2:ETV1:ETV2:ETV3:ETV4:ETV5:FEV:FLI1:GABPA	MMCMGGAAGTSC	14	68	43	22	32	55
M2313_1.02:SOX13:SOX5:SOX6	CCATTGTYYT	14	0	5	16	27	0
M5152_1.02:YY1	CAADATGGCG	14	27	23	22	25	28
M5424_1.02:ELK1:ELK3:ELK4:ERG:ETS1:ETS2:ETV1:ETV2:ETV4:ETV5:FEV:FLI1:GABPA	ACCGGAAGTN	14	178	104	16	23	82
M6488_1.02:SREBF1:SREBF2	CMTCACCCCACSB	14	23	5	9	23	40
M5373_1.02:ELF1:ELF2:ELF4	AACCCGGAAGTR	14	56	44	14	21	64
M5377_1.02:ELF1:ELF2:ELF4	AACCCGGAAGTR	14	57	38	12	16	60
M0114_1.02:ARID3A:ARID3B:ARID3C	TTTRATNN	14	0	0	7	16	1
M1926_1.02:ZEB1	CAGGTGWGG	14	0	0	7	13	0
M5923_1.02:TFAP2A:TFAP2B:TFAP2C:TFAP2D:TFAP2E	TGCCCYAGGGCA	14	40	19	6	12	5
M1890_1.02:NFYA	AGMSTGCTGATTGGTCCA	14	22	14	6	11	36
M3467_1.02:IRF1	GAAAAGYGAAACC	14	8	4	3	8	9
M6161_1.02:BHLHE40:BHLHE41	WCVRKSYCACGTGCWGARGV	14	2	0	4	6	2
M6331_1.02:MAFB:NRL	TGCTGACDS	13	244	92	99	151	192
M0176_1.02:TFAP4	CCAGCTGDT	13	104	17	71	111	157
M4805_1.02:BARHL1:BARHL2	NTTAATTGSY	13	7	0	63	110	3
M4752_1.02:ATOH1:ATOH7	GHCAGRTGT	13	61	4	49	94	99
M4751_1.02:TCF12:TCF3:TCF4	GHCAGRTGT	13	61	4	49	94	99
M6036_1.02:HOXA6:HOXA9:HOXB8:HOXB9:HOXC10:HOXC8:HOXC9:HOXD10:HOXD11:HOXD8:HOXD9	GTCGTAAAA	13	17	0	30	52	8
M5421_1.02:ELK1:ELK3:ELK4:ERG:ETS1:ETS2:ETV1:ETV2:ETV3:ETV4:ETV5:FEV:FLI1:GABPA	AACCGGAAATA	13	95	76	32	41	91
M6342_1.02:AC002126.6:MEF2A:MEF2B:MEF2C:MEF2D	BCTAAAAATAGC	13	27	19	31	32	33
M5290_1.02:ARNT:ARNT2:ARNTL:ARNTL2	GTCACGTGAC	13	33	19	21	30	61
M4598_1.02:E2F4:E2F5	GGCGGGAAAWBBVRR	13	18	19	23	27	31
M5323_1.02:CREB3:CREB3L1:CREB3L3:CREB3L4	TGRTGACGTCAYNR	13	39	33	22	24	64
M5627_1.02:MESP1:MESP2	NVCAGGTGTD	13	0	0	7	20	0
M6524_1.02:THRA:THRB	TGACCTGACS	13	1	0	10	17	0
M5617_1.02:AC002126.6:MEF2A:MEF2B:MEF2C:MEF2D	DCTAWAAATAGM	13	22	16	15	16	29
M5952_1.02:XBP1	GATGACGTCATC	13	47	35	16	15	56
M3589_1.02:MYF5:MYF6:MYOD1:MYOG	CAMCACCTGTYS	13	11	1	7	14	9
M5368_1.02:EGR1:EGR2:EGR3:EGR4	DDTGCGTGGGCGKDN	13	17	11	6	12	28
M5320_1.02:CENPB	CCCGCWTNNWACGAA	13	5	5	9	12	3
M5326_1.02:CREB3:CREB3L1:CREB3L2	TGCCACGTGGCA	13	4	2	6	7	9
M5329_1.02:CREB3:CREB3L1:CREB3L2	TGCCACGTGGCA	13	3	2	4	5	9
M3630_1.02:EGR1:EGR2:EGR3:EGR4	ATGCGTGGGCGG	13	5	3	3	4	12
M5911_1.02:TFAP2A	TGCCYBRGGGCA	13	27	12	2	4	0
M6549_1.02:ZIC1:ZIC2:ZIC3:ZIC4:ZIC5	GGGGTGGTC	13	0	0	1	2	0
M4376_1.02:FOXC2:FOXD4:FOXD4L1:FOXG1:FOXJ1:FOXJ3:FOXK1:FOXK2:KIAA0415	NDDAAWGTAAACAAAGRNRV	12	0	5	9	12	9
M0186_1.02:TCF12:TCF3:TCF4	VCAGGTGB	12	93	9	148	220	123
M2028_1.02:EMX1:EMX2	YTAATKA	12	26	0	130	185	72
M4737_1.02:AC012531.1:HOXA3:HOXA4:HOXA5:HOXA6:HOXA7:HOXB3:HOXB4:HOXB5:HOXB6:HOXB7:HOXB8:HOXC5:HOXC6:HOXC8:HOXD3:HOXD4:HOXD8:PDX1	ATAATT	12	11	0	59	93	6
M6185_1.02:CGBP:CXXC1	CGTTGKC	12	4	0	41	60	0
M1911_1.02:SRY	KTAAACAAT	12	3	0	38	59	0
M4652_1.02:YY1:YY2:ZFP42	CAAGATGGCGGCS	12	62	48	40	50	78
M6402_1.02:OVOL1	TGTAACTGT	12	10	0	27	41	4
M6197_1.02:E4F1	CGTKACGTC	12	61	27	21	40	69
M5611_1.02:MAFF:MAFG:MAFK	AAWWWTGCTGAC	12	24	8	27	38	23
M4688_1.02:ELF1:ELF2:ELF4	ACCCGGAAGY	12	70	57	14	22	69
M3695_1.02:EP300	DCRGGGAGTGNGHS	12	24	8	11	21	17
M6436_1.02:AR:NR3C1:NR3C2:PGR	WACAGRNTGTTCY	12	5	0	9	13	0
M4572_1.02:MAFF:MAFG:MAFK	TGCTGACTCAGCAAW	12	49	33	9	10	36
M6015_1.02:FOXA1:FOXA2:FOXA3:FOXB1:FOXB2:FOXC1:FOXC2:FOXD1:FOXD2:FOXD3:FOXD4:FOXD4L1:FOXD4L2:FOXD4L3:FOXD4L4:FOXD4L5:FOXD4L6:FOXE1:FOXE3:FOXF1:FOXF2:FOXG1:FOXI1:FOXI2:FOXJ1:FOXJ2:FOXJ3:FOXK1:FOXK2:FOXL1:FOXL2:FOXN2:FOXN3:FOXS1:KIAA0415	GTAAACARTAAACA	11	0	0	2	2	4
M6040_1.02:KLF1:KLF12:KLF2:KLF3:KLF4:KLF5:KLF6:KLF7:KLF8	DADAWGGGCGTGGYC	27	57	46	29	30	97
M5748_1.02:POU6F2	WCTAATTAGC	0	6	0	72	94	30
M5339_1.02:DLX1:DLX2:DLX3:DLX4:DLX5:DLX6	SNTAATTABB	11	1	0	67	106	2
M1054_1.02:BSX	NTAATBRNY	11	12	0	67	101	18
M5956_1.02:YY1:YY2:ZFP42	AAVATGGCGGN	11	1	0	45	74	1
M1573_1.02:SMAD2:SMAD3:SMAD9	YGTCTRRNNN	11	1	0	41	70	0
M4550_1.02:USF1:USF2	GGTCACGTGRC	11	98	59	46	67	165
M6180_1.02:ATF1:CREB1:CREM	GTGACGTCA	11	105	46	26	52	119
M4637_1.02:USF1:USF2	SGGTCACGTGRCCV	11	49	36	31	50	114
M5311_1.02:ALX1:ALX3:ALX4:ARX:DMBX1:DRGX:ISX:OTP:PHOX2A:PHOX2B:PRRX1:PRRX2:RAX:UNCX:VSX1:VSX2	NTAATYTAATTAN	11	1	0	27	50	0
M0109_1.02:ARID3A:ARID3B:ARID3C	NTTTDATHN	11	16	5	18	31	24
M5178_1.02:TCF12:TCF3:TCF4	ACACCTGC	11	0	0	17	31	0
M0107_1.02:ARID5A:ARID5B	NNRTATTN	11	22	4	11	29	12
M6551_1.02:ZNF143:ZNF76	GCRAKGCATKCTGGGAADTVYH	11	45	44	24	28	48
M4769_1.02:OSR2	CCAGWAGC	11	29	4	15	23	2
M6162_1.02:ARNT:ARNT2:ARNTL:ARNTL2	GRGTCACGTGTCCM	11	27	12	12	20	37
M5980_1.02:ZNF784	AGGTAGGTAC	11	1	0	12	15	4
M6509_1.02:TEAD4	AAAAATAGCYCT	11	7	0	9	14	3
M3551_1.02:AC002126.6:MEF2A:MEF2B:MEF2C:MEF2D	YBSNGWKCTAAAAATAGMHYHN	11	17	8	5	7	15
M6478_1.02:SOX10:SOX8:SOX9	AGAACAATGGR	11	0	1	6	7	0
M5367_1.02:EGR1:EGR2:EGR3:EGR4	TGCGTGGGCGT	11	10	5	2	5	17
M6122_1.02:SPI1:SPIB:SPIC	AAAAAGAGGAAGTGR	11	9	6	22	27	6
M4631_1.02:SPI1:SPIB:SPIC	AAAAAGAGGAAGTGV	11	7	3	2	3	4
M5314_1.02:CEBPA:CEBPB:CEBPD:CEBPE	ATTRCGCAAY	10	385	252	11	12	72
M2012_1.02:AC012531.1:HOXA2:HOXA3:HOXA4:HOXA5:HOXA6:HOXA7:HOXB2:HOXB3:HOXB4:HOXB5:HOXB6:HOXB7:HOXB8:HOXC5:HOXC6:HOXC8:HOXD3:HOXD4:HOXD8:PDX1	TTAATGA	10	22	0	163	237	90
M1158_1.02:HOXC12:HOXD12	NVTMRTAAAH	10	38	4	134	203	64
M4940_1.02:EMX1:EMX2	WYTAATKA	10	45	1	130	194	88
M2015_1.02:AC012531.1:HOXA2:HOXA3:HOXA4:HOXA5:HOXA6:HOXA7:HOXA9:HOXB2:HOXB4:HOXB5:HOXB6:HOXB7:HOXB8:HOXC5:HOXC6:HOXC8:HOXC9:HOXD3:HOXD4:HOXD8:HOXD9	TTAATTA	10	18	0	125	191	52
M0218_1.02:BHLHA15	CCATATGT	10	102	27	113	176	205
M5427_1.02:EVX1:EVX2	GVTAATTABY	10	30	2	140	172	69
M1065_1.02:NOTO	NYTAATTARN	10	7	0	101	154	28
M4030_1.02:NFE2L1:NFE2L3	VNNVHWDVATGAC	10	390	201	90	144	426
M0918_1.02:EVX1:EVX2	NTAATKRNN	10	13	0	72	108	24
M6516_1.02:TCF12:TCF3:TCF4	GAVCATCTGKT	10	83	31	61	83	153
M6531_1.02:USF2	GVCCACGTGAC	10	61	18	38	64	76
M6499_1.02:RBPJ	CGTGGGAAA	10	72	35	40	60	54
M2301_1.02:NFYB	RAAYSRRCCAATCAG	10	73	60	40	56	96
M2322_1.02:USF2	GGTCACATGRC	10	90	42	29	47	117
M6465_1.02:SMAD2:SMAD3:SMAD9	GTGTCTGGCY	10	14	0	31	47	1
M5255_1.02:TCF12:TCF3:TCF4	ACCAGATGTB	10	65	27	30	40	114
M5256_1.02:TWIST1:TWIST2	ACCAGATGTB	10	65	27	30	40	114
M6139_1.02:AHR:AHRR	GCACGCAAH	10	1	0	11	33	0
M6327_1.02:LEF1:TCF7:TCF7L2	CTTTGWT	10	0	0	14	33	0
M3088_1.02:ATF2:ATF7:CREB5	VGTGACGTMACY	10	39	26	20	32	71
M6320_1.02:ZBTB33	YTCGCAGGARKW	10	22	4	12	27	22
M4636_1.02:THAP1	YTGCCCDYAWCMAAGATGGCG	10	26	22	15	26	32
M5240_1.02:ARNT:ARNT2:ARNTL	GGTCACGTAY	10	11	5	17	26	22
M6024_1.02:DBP:HLF:TEF	BRTTACGTAAYM	10	55	41	17	22	41
M4635_1.02:STAT2	GAAAMYGAAACTDAA	10	17	25	12	21	50
M5425_1.02:ETV6:ETV7	CCGGAASCGGAAGTR	10	32	23	12	15	33
M5293_1.02:ATF7	BKATGACGTCATHN	10	35	30	18	14	46
M3846_1.02:AC002126.6:MEF2A:MEF2B:MEF2C:MEF2D	AAGCTATAAATAGAHY	10	16	9	10	10	10
M6341_1.02:AC002126.6:MEF2A:MEF2B:MEF2C:MEF2D	TKCTAWAAATAGM	10	20	15	10	9	21
M5365_1.02:EGR1:EGR2:EGR3:EGR4	WDTGCGTGGGCGKD	10	14	7	2	5	23
M5506_1.02:HES7	YGGCACGTGCCR	10	0	0	5	4	0
M5628_1.02:MGA	AGGTGTGA	10	0	0	0	1	0
M5822_1.02:SOX18	ATCAATTGCATTGAT	10	0	0	1	0	0
M4475_1.02:SPI1:SPIB:SPIC	VAAAAGAGGAAGTGAAAVH	10	0	0	0	2	2
M5317_1.02:CEBPA:CEBPB:CEBPD:CEBPE	ATTRCGCAAY	9	465	305	14	17	92
M5995_1.02:CEBPA:CEBPB:CEBPD:CEBPE	ATTRCGCAAT	9	313	209	11	13	65
M5372_1.02:EHF:ELF3:ELF5	WACCCGGAAGTA	14	59	47	20	26	61
M3295_1.02:FOXA1:FOXA2:FOXA3:FOXB1:FOXB2:FOXC1:FOXC2:FOXD1:FOXD2:FOXD3:FOXD4:FOXD4L1:FOXD4L2:FOXD4L3:FOXD4L4:FOXD4L5:FOXD4L6:FOXE1:FOXE3:FOXF1:FOXF2:FOXG1:FOXI1:FOXI2:FOXJ1:FOXJ2:FOXJ3:FOXK1:FOXK2:FOXL1:FOXL2:FOXQ1:FOXS1:KIAA0415	NSNVAGTAAATAAACA	9	5	5	10	13	14
M5455_1.02:FOXA1:FOXA2:FOXA3:FOXC1:FOXC2:FOXD1:FOXD2:FOXD3:FOXD4:FOXD4L1:FOXD4L2:FOXD4L3:FOXD4L4:FOXD4L5:FOXD4L6:FOXF1:FOXF2:FOXG1:FOXI1:FOXI2:FOXJ1:FOXJ2:FOXJ3:FOXK1:FOXK2:FOXL1:FOXL2:FOXN2:FOXN3:FOXS1:KIAA0415	GTAAACATAAACA	9	0	1	9	10	5
M2289_1.02:JUN:JUNB:JUND	WDGATGATGTCAT	9	148	109	40	41	143
M0899_1.02:POU6F1	AYTAATTART	0	5	0	71	93	23
M5312_1.02:CDX1:CDX2:CDX4	TTTTATKRC	9	15	4	97	147	29
M1895_1.02:PAX2	VCGTGACD	9	348	143	90	146	314
M5295_1.02:BARHL1:BARHL2	NNTAATTGSY	9	6	0	79	122	4
M1952_1.02:AC012531.1:HOXA2:HOXA3:HOXA4:HOXA5:HOXA6:HOXA7:HOXB2:HOXB3:HOXB4:HOXB5:HOXB7:HOXC5:HOXD3:HOXD4:PDX1	CTAATT	9	11	0	69	100	12
M6288_1.02:TCF12	AGCAGSTGB	9	10	0	51	82	22
M5732_1.02:POU2F1:POU3F1:POU3F2:POU3F3:POU3F4	ATGMATAATTTA	0	40	6	64	91	42
M6528_1.02:YY1:YY2:ZFP42	CAAGATGGCGGC	9	63	42	39	52	49
M2309_1.02:RFX1:RFX2:RFX3:RFX4:RFX5:RFX6:RFX7:RFX8	BCTGTTGCYAGGGAR	9	22	15	38	44	47
M3084_1.02:ATF1:CREB1:CREM	BKGRTGACGTCM	9	57	33	29	36	87
M3716_1.02:PAX4	GAAWAATTACC	9	0	0	15	35	0
M6141_1.02:ALX1:ALX3:ALX4:ARX:DMBX1:DRGX:ISX:OTP:PHOX2A:PHOX2B:PRRX1:PRRX2:RAX:UNCX:VSX1:VSX2	TAATBYAATTAT	9	1	0	18	34	3
M4537_1.02:E2F4:E2F5	GGCGGGAAATTBRAA	9	11	12	14	15	19
M3965_1.02:ZNF143:ZNF76	TYGCAAKGCATGATGGGAART	9	27	24	12	13	25
M0637_1.02:DMRTC2	NNNWGTHN	9	13	13	4	12	21
M5308_1.02:BHLHE22:BHLHE23:OLIG1:OLIG2:OLIG3	AMCATATGYT	9	3	0	4	10	5
M6056_1.02:NR2E1	TTGACTTTT	9	0	0	4	9	0
M5674_1.02:NR2E1	TTGACTTTT	9	0	0	4	9	0
M5578_1.02:IRF8	HCGAAACCGAAACT	9	11	8	3	5	15
M5504_1.02:HES5	YGGCACGTGCCG	9	0	0	4	3	0
M5505_1.02:HES5	YGGCACGTGCCG	9	0	0	3	2	1
M5865_1.02:SPI1:SPIB:SPIC	AAAAAGMGGAAGTA	9	9	12	17	21	16
M6096_1.02:SPI1:SPIB:SPIC	AAAAAGMGGAAGTA	9	11	12	5	6	9
M0299_1.02:ATF3:JDP2	GATGACGT	8	85	37	32	45	125
M2046_1.02:AC012531.1:HOXA1:HOXA2:HOXA3:HOXA4:HOXA5:HOXA6:HOXA7:HOXB1:HOXB2:HOXB3:HOXB5:HOXB6:HOXC5:HOXC6:HOXD3:HOXD4:PDX1	YTAATKA	8	36	3	175	250	128
M2063_1.02:GSX1:GSX2:HOXA3:HOXA4:HOXB3:HOXC5:HOXD3:HOXD4	CTAATGA	8	36	3	175	250	128
M1975_1.02:AC012531.1:HOXA3:HOXA4:HOXA5:HOXA6:HOXA7:HOXB3:HOXB4:HOXB5:HOXB6:HOXB7:HOXB8:HOXC5:HOXC6:HOXC8:HOXD3:HOXD4:HOXD8:PDX1	TTAATKA	8	26	1	141	203	94
M0219_1.02:TCF12:TCF3:TCF4	VCAGGTGBN	8	99	10	152	223	131
M0184_1.02:TCF12:TCF3:TCF4	NVCAGGTGB	8	34	0	103	163	37
M0932_1.02:LHX2:LHX9	HTAATTAS	8	5	0	95	134	18
M1091_1.02:EVX1:EVX2	YTAATKRNN	8	12	0	70	106	23
M0986_1.02:IRX1:IRX2:IRX3:IRX4:IRX5:IRX6	BDTGTHNN	8	16	2	19	41	8
M1591_1.02:SOX13:SOX5:SOX6	ATTGTTHN	8	0	0	13	30	0
M6190_1.02:E2F1	RDDTGGCGGGAAAV	8	36	20	21	29	31
M6405_1.02:TP63:TP73	MRGRCHTGCCCC	8	21	2	19	29	0
M6461_1.02:AL662824.5:AL844527.7:CR354565.3:CR759733.4:CR936877.3:RXRA:RXRB:RXRG	YGTGACCTSA	8	3	0	18	28	0
M5235_1.02:ARNT:ARNT2:ARNTL	GGTCACGTAC	8	12	7	17	25	20
M5234_1.02:ENSG00000250811:NPAS1:NPAS3:SIM1:SIM2	GGTCACGTAC	8	12	7	17	25	20
M5499_1.02:GRHL1	HAAACCGGTTTT	8	39	19	22	24	37
M2957_1.02:ARNT:ARNT2:ARNTL	SVNNDRTCACGTGAYHNNBS	8	16	9	14	20	38
M6002_1.02:EGR1:EGR2:EGR3:EGR4	DWKTGAGKGGGCGTDD	8	10	6	8	14	21
M5653_1.02:NEUROD1:NEUROD2:NEUROD4:NEUROD6:NEUROG1:NEUROG2:NEUROG3	RACATATGTT	8	11	0	6	13	19
M3016_1.02:ALX1:ALX3:ALX4:ARX:DMBX1:DRGX:ISX:OTP:PHOX2A:PHOX2B:PRRX1:PRRX2:RAX:UNCX:VSX1:VSX2	MVCTAATTMNCATTABCD	8	0	0	10	12	2
M4936_1.02:ELF1:ELF2:ELF4	ACCCGGAAGT	8	37	28	6	10	38
M5497_1.02:GRHL1	AACCGGTTTAACCGGTT	8	15	11	8	10	18
M5274_1.02:SNAI2	GCAGGTGK	8	0	0	4	9	0
M5163_1.02:PITX1:PITX2:PITX3	STTAATCC	8	0	0	1	6	0
M3176_1.02:EGR1:EGR2:EGR3:EGR4	DTGCGTGGGCGK	8	8	4	1	4	13
M5864_1.02:SPI1:SPIB:SPIC	AAAAAGCGGAAGTA	8	10	12	6	6	8
M3035_1.02:CEBPA:CEBPB:CEBPD:CEBPE	RDRTTDTGMAATVK	7	618	346	35	47	88
M4556_1.02:CEBPA:CEBPB:CEBPD:CEBPE	KATTGCACAAY	7	636	360	8	15	71
M5376_1.02:EHF:ELF3:ELF5	AACCCGGAAGTAA	9	32	20	10	16	34
M3382_1.02:FOXA1:FOXA2:FOXA3:FOXB1:FOXB2:FOXC1:FOXC2:FOXD1:FOXD2:FOXD3:FOXD4:FOXD4L1:FOXD4L2:FOXD4L3:FOXD4L4:FOXD4L5:FOXD4L6:FOXE1:FOXE3:FOXF1:FOXF2:FOXG1:FOXI1:FOXI2:FOXL1:FOXL2:FOXQ1:FOXS1	AWATAAACAATA	7	1	4	24	29	8
M5145_1.02:AC012531.1:HOXA1:HOXA2:HOXA3:HOXA4:HOXA5:HOXA6:HOXA7:HOXB1:HOXB2:HOXB3:HOXB5:HOXB6:HOXC5:HOXC6:HOXD3:HOXD4:PDX1	KYTAATKA	7	35	3	173	248	128
M1106_1.02:DBX2:HLX	ATTAATTA	7	30	1	140	198	61
M5428_1.02:EVX1:EVX2	SSTAATTABS	7	34	3	151	191	93
M1983_1.02:DBX2:HLX	TTWATKA	7	36	3	115	164	55
M1072_1.02:AC012531.1:HOXA2:HOXA3:HOXA4:HOXA5:HOXA6:HOXA7:HOXB2:HOXB3:HOXB4:HOXB5:HOXB6:HOXB7:HOXC5:HOXC6:HOXD3:HOXD4:PDX1	YTAATKRNNN	7	8	0	103	146	25
M0943_1.02:ALX1:ARX:DRGX:OTP:OTX2:PHOX2A:PHOX2B:SHOX:SHOX2:UNCX	NYTAATTA	7	10	0	69	107	20
M1079_1.02:BARX1:BARX2	NTAATBGNB	7	7	0	57	91	7
M0987_1.02:IRX1:IRX2:IRX3:IRX4:IRX5:IRX6	BDTGTHNNN	7	14	2	19	40	5
M5154_1.02:YY1:YY2:ZFP42	CAAAATGGCGGC	7	41	33	27	38	50
M5244_1.02:MAFB	TGCTGACKHAGC	7	43	31	25	30	58
M6357_1.02:NANOG:NANOGP1	TTTAATGG	7	0	0	15	23	0
M0208_1.02:MITF:TFE3:TFEB:TFEC	NRTCACGTGN	7	84	21	7	18	63
M4549_1.02:NR2C1:NR2C2	WBYRCTTCCGGGTCR	7	30	20	6	12	44
M5612_1.02:MAFF:MAFG:MAFK	DTGCTGASTCAGCRN	7	34	27	10	10	37
M3178_1.02:EGR1:EGR2:EGR3:EGR4	VTGCGTGGGCGT	7	8	3	2	3	8
M2562_1.02:HES1:HES4	VNGGCACGCGMCAK	7	0	0	2	2	0
M5333_1.02:CUX1:CUX2	ATCGATYANNTDATCGAT	7	0	0	0	0	0
M5335_1.02:CUX1:CUX2	ATCGATAWDWTTATYGAT	7	0	0	0	0	0
M4717_1.02:NKX2-3:NKX2-5:NKX2-6	AATCGATA	7	0	0	0	0	0
M5830_1.02:SOX1:SOX14:SOX2:SOX21	YATCAATAMCATTGATY	7	0	0	0	0	0
M0315_1.02:CEBPA:CEBPB:CEBPD:CEBPE	RTTGCGYAAY	6	1002	551	31	43	129
M1863_1.02:FOXA1:FOXA2:FOXA3:FOXB1:FOXB2:FOXC1:FOXC2:FOXD1:FOXD2:FOXD3:FOXD4:FOXD4L1:FOXD4L2:FOXD4L3:FOXD4L4:FOXD4L5:FOXD4L6:FOXE1:FOXE3:FOXF1:FOXF2:FOXG1:FOXI1:FOXI2:FOXJ1:FOXJ2:FOXJ3:FOXK1:FOXK2:FOXL1:FOXL2:FOXQ1:FOXS1:KIAA0415	GTAAACAW	6	83	26	113	149	75
M4973_1.02:FOXO1:FOXO3:FOXO4:FOXO6	TCRTAAACA	6	16	7	89	132	61
M0185_1.02:TCF12:TCF3:TCF4	NNVCACCTGB	6	62	3	133	201	82
M1094_1.02:GSX1:GSX2:HOXA4	NYTAATKASN	6	23	0	128	186	53
M5007_1.02:NKX6-1:NKX6-2:NKX6-3	TTTAATTA	6	13	0	129	179	37
M1246_1.02:POU2F1:POU2F2:POU3F1:POU3F2:POU3F3:POU3F4	BDHATTANN	34	42	15	60	91	77
M5310_1.02:BSX	BTAATTGG	6	7	0	84	124	15
M0928_1.02:ALX1:ALX3:ALX4:ARX:DMBX1:DRGX:ISX:PHOX2A:PHOX2B:PRRX1:RAX:UNCX:VSX1:VSX2	TAATTRD	6	17	0	77	113	31
M5735_1.02:POU2F1:POU2F2:POU3F1:POU3F2:POU3F3:POU3F4	WAATTWGCATAAT	6	31	12	73	90	71
M1946_1.02:OVOL1	WGTAACHGT	6	29	3	72	89	19
M2047_1.02:PAX5	ACDGTTACW	6	29	3	72	89	19
M1301_1.02:MECP2	NNNNWCACNN	6	68	17	64	88	56
M0323_1.02:HLF	NNTTACGYAAANN	6	243	109	67	86	98
M0210_1.02:MYF5:MYF6:MYOD1:MYOG	AACAGCTGW	6	24	0	40	61	50
M5900_1.02:TCF12:TCF3:TCF4	NVCAGGTGYD	6	6	0	31	52	1
M0290_1.02:MAFF:MAFG:MAFK	NWWTTGCHDR	6	0	0	23	46	0
M1224_1.02:PAX1:PAX2:PAX5:PAX8:PAX9	NRTGVNYNVN	6	134	28	33	43	26
M6181_1.02:ATF1:CREB1:CREM	CRVTGACGTCA	6	66	38	29	39	94
M1266_1.02:IRF6	NRNCGAWACY	6	6	0	18	37	0
M0408_1.02:ZKSCAN1	DNNYRYRNNH	6	2	0	15	35	0
M1915_1.02:ZNF143:ZNF76	GCAAKGCATKMTGGGAARTV	6	31	26	11	17	28
M4554_1.02:NR2C1:NR2C2	DWBYRCTTCCGGGTC	6	30	20	6	15	42
M4899_1.02:TFAP4	ATCAGCTGKTY	6	16	5	7	11	22
M1960_1.02:SOX1:SOX14:SOX2:SOX21	CCWTTGTT	6	0	0	6	11	0
M4700_1.02:NR2C2	WABYGCTTCCGGGTC	6	27	16	4	10	32
M0193_1.02:MITF:TFE3:TFEB:TFEC	GTCACGTG	6	73	18	2	7	52
M5953_1.02:XBP1	GATGACGTGKCMYT	6	12	4	4	6	21
M5324_1.02:CREB3:CREB3L1:CREB3L3:CREB3L4	YGRTGACGTGGCAB	6	11	5	4	5	21
M6547_1.02:ZFX:ZFY	SVGSGSCSCAGGCCBSGGC	6	12	6	3	5	17
M3552_1.02:AC002126.6:MEF2A:MEF2B:MEF2C:MEF2D	NNDKGTKCTAWAAATAGMMHNN	6	10	7	3	5	11
M6485_1.02:SPI1:SPIB:SPIC	AAAAAGAGGAAG	6	6	18	44	64	37
M6484_1.02:SPI1:SPIB:SPIC	RRAAAGAGGAAGTGARA	6	0	0	3	4	0
M6169_1.02:CEBPA:CEBPB:CEBPD:CEBPE	VTTRTGCAAT	5	1048	484	39	62	96
M6170_1.02:CEBPA:CEBPB:CEBPD:CEBPE	RTTRTGCAAT	5	917	497	18	29	89
M5375_1.02:EHF:ELF3:ELF5	WACCCGGAAGTA	7	35	25	11	14	33
M4312_1.02:FOXJ3	NNGTAAACAAGS	5	13	7	74	99	35
M1862_1.02:FOXA1:FOXA2:FOXA3:FOXB1:FOXB2:FOXC1:FOXC2:FOXD1:FOXD2:FOXD3:FOXD4:FOXD4L1:FOXD4L2:FOXD4L3:FOXD4L4:FOXD4L5:FOXD4L6:FOXE1:FOXE3:FOXF1:FOXF2:FOXG1:FOXI1:FOXI2:FOXJ1:FOXJ2:FOXJ3:FOXK1:FOXK2:FOXL1:FOXL2:FOXQ1:FOXS1:KIAA0415	BMAASGTAAACAAD	5	0	0	18	20	6
M5453_1.02:FOXA1:FOXA2:FOXA3:FOXC1:FOXC2:FOXD1:FOXD2:FOXD3:FOXD4:FOXD4L1:FOXD4L2:FOXD4L3:FOXD4L4:FOXD4L5:FOXD4L6:FOXF1:FOXF2:FOXG1:FOXI1:FOXI2:FOXJ1:FOXJ2:FOXJ3:FOXK1:FOXK2:FOXL1:FOXL2:FOXN2:FOXN3:FOXS1:KIAA0415	GTAAACAATAAACA	5	0	0	2	3	2
M4092_1.02:JUN:JUNB:JUND	NYGATGACGTCATHCY	5	13	9	7	7	17
M5180_1.02:AC012531.1:HOXA2:HOXA3:HOXA4:HOXA5:HOXA6:HOXA7:HOXB2:HOXB3:HOXB4:HOXB5:HOXB6:HOXB7:HOXB8:HOXC5:HOXC6:HOXC8:HOXD3:HOXD4:HOXD8:PDX1	CRTTAATGA	5	8	0	130	192	64
M1979_1.02:TLX1:TLX2:TLX3	TTAATTR	5	57	2	122	181	35
M5137_1.02:ARX:OTP:PHOX2A:PHOX2B:SHOX:SHOX2	TTTAATTA	5	6	0	82	141	19
M5197_1.02:ENSG00000229544:NKX1-1	TTAATTR	5	9	0	96	139	21
M4908_1.02:AC012531.1:HOXA3:HOXA4:HOXA5:HOXA6:HOXA7:HOXB3:HOXB4:HOXB5:HOXB6:HOXB7:HOXB8:HOXC5:HOXC6:HOXD3:HOXD4:HOXD8:PDX1	TTAATTRT	5	7	0	82	125	13
M6148_1.02:ARID3A:ARID3B:ARID3C	TTTAATT	5	6	0	71	113	3
M6354_1.02:MYF5:MYF6:MYOD1:MYOG	GACAGSTGS	5	23	1	76	110	45
M0967_1.02:ARX:OTP:PHOX2A:PHOX2B:PRRX2:SHOX:SHOX2:UNCX	NTAATTRN	5	19	0	71	107	27
M6347_1.02:MSX1:MSX2	TAATTKT	5	33	1	68	98	36
M5777_1.02:RFX1:RFX2:RFX3:RFX4:RFX5:RFX6:RFX7:RFX8	SGTTGCCATGGCAACS	5	32	19	56	80	88
M6157_1.02:BARX1:BARX2	TYRTTAATKR	5	0	0	53	78	0
M2392_1.02:RFX1:RFX2:RFX3:RFX4:RFX5:RFX6:RFX7:RFX8	GTTKCCATGGCAACVGSVN	5	27	22	50	69	91
M4678_1.02:MXI1	GTCGCCATGGCAACS	5	25	18	47	60	86
M1917_1.02:USF1:USF2	GGTCACGTGRY	5	90	48	39	57	142
M6491_1.02:STAT5A:STAT5B	TTTCYVGGAATT	5	117	49	29	49	61
M4490_1.02:YY1:YY2:ZFP42	AAGATGGCGGC	5	56	36	32	45	51
M0306_1.02:ATF4:ATF5	NNATTACGYAHNN	5	150	77	33	41	70
M3083_1.02:ATF1:CREB1:CREM	TKACGTCA	5	57	29	24	37	71
M1281_1.02:NAIF1	NYTACGYHV	5	27	0	14	34	0
M4575_1.02:RFX1:RFX2:RFX3:RFX4:RFX5:RFX6:RFX7:RFX8	CTGTTGCYAGGSAGA	5	24	17	33	32	47
M5498_1.02:GRHL1	RAACCGGTTT	5	50	25	22	30	53
M0956_1.02:PITX1:PITX2:PITX3	NTAATCCB	5	0	0	8	29	0
M0942_1.02:IRX1:IRX2:IRX3:IRX4:IRX5:IRX6	DTGTHNNN	5	11	3	10	22	8
M5866_1.02:SREBF1:SREBF2	RTCACGTGAT	5	24	13	13	18	32
M6097_1.02:SREBF1:SREBF2	RTCACGTGAT	5	24	13	13	18	32
M3516_1.02:LMO2	CWGCACCTGSSG	5	6	0	7	18	0
M3638_1.02:NKX2-3:NKX3-1:NKX3-2	NWATAAGTATAT	5	18	2	16	17	2
M5113_1.02:MYF5:MYF6:MYOD1:MYOG	GACAGGTG	5	0	0	7	14	0
M5112_1.02:TCF12:TCF3:TCF4	GACAGGTG	5	0	0	7	14	0
M5928_1.02:TFCP2	RAACCGGTTT	5	22	8	8	12	20
M5238_1.02:ARNT:ARNT2:ARNTL	GTCACGTGC	5	11	2	6	12	11
M5616_1.02:AC002126.6:MEF2A:MEF2B:MEF2C:MEF2D	RCTAWAAATAGC	5	18	13	9	10	20
M5500_1.02:GSC:GSC2	VCTAATCCSY	5	0	0	3	10	0
M5374_1.02:ELF1:ELF2:ELF4	AACCCGGAAGTG	5	21	13	5	7	20
M6224_1.02:ETV6:ETV7	KCMHCAGGAAGTRACDY	5	19	15	6	7	18
M2329_1.02:SMAD1:SMAD5:SMAD9	CDGCGBCGGCGCCDS	5	3	3	9	7	10
M3964_1.02:ZNF143:ZNF76	RDCGCRRTGCATTVTGGGTAAH	5	12	7	4	7	10
M5369_1.02:EGR1:EGR2:EGR3:EGR4	ADTGCGTGGGCGTDR	5	6	4	3	3	10
M5366_1.02:EGR1:EGR2:EGR3:EGR4	ADTGCGTGGGCGTW	5	4	2	1	3	6
M3167_1.02:EGR1:EGR2:EGR3:EGR4	WTGCGTGGGCGT	5	2	3	1	1	6
M5566_1.02:HSF2	GAAYRTTCTAGAA	5	8	4	0	1	2
M3574_1.02:ARID5A:ARID5B	TTGGTATTGTGGTT	5	0	0	0	0	0
M6274_1.02:HIC1:HIC2	GGGTTGCCC	5	0	0	0	0	0
M3785_1.02:PPARA:PPARD:PPARG	TGACCTTTGMCCTAGTT	5	0	0	0	0	0
M6119_1.02:SPI1:SPIB:SPIC	RAAAAGAGGAAGTGR	5	5	3	2	3	3
M6171_1.02:CEBPA:CEBPB:CEBPD:CEBPE	RRTTRBGCAAT	4	834	451	39	56	101
M6173_1.02:CEBPG	VAGATTGCAMAAT	4	266	152	13	17	31
M5318_1.02:CEBPG	ATTGCGCAAY	4	146	106	7	8	34
M5068_1.02:AC012531.1:HOXA1:HOXA4:HOXA5:HOXA6:HOXA7:HOXB1:HOXB5:HOXB7:HOXC6:HOXD1:HOXD4	TTAATTA	4	21	0	155	224	76
M5280_1.02:GSX1:GSX2:HOXA3:HOXA4:HOXB3:HOXC5:HOXD3:HOXD4	NCCTAATGA	4	20	0	140	202	83
M2038_1.02:AC012531.1:HOXA1:HOXA4:HOXA5:HOXA6:HOXA7:HOXB1:HOXB5:HOXB7:HOXC6:HOXD1:HOXD4	TTAATTA	4	32	1	139	201	93
M5067_1.02:AC012531.1:HOXA1:HOXA4:HOXA5:HOXA6:HOXA7:HOXB1:HOXB5:HOXB7:HOXC6:HOXD1:HOXD4	TTAATTA	4	32	1	139	201	93
M1521_1.02:NFATC1:NFATC2:NFATC3:NFATC4	NNTTTCCRNN	4	202	94	202	NA	228
M5278_1.02:GSX1:GSX2:HOXA4	NNYTAATKAS	4	18	0	136	190	48
M1995_1.02:AC012531.1:HOXA3:HOXA4:HOXA5:HOXA6:HOXA7:HOXB3:HOXB4:HOXB5:HOXB6:HOXB7:HOXB8:HOXC5:HOXC6:HOXD3:HOXD4:HOXD8:PDX1	TTAATGA	4	17	0	119	171	52
M4853_1.02:ALX1:ALX4:VSX1:VSX2	NHTAATTAR	4	9	0	91	132	19
M4736_1.02:AC012531.1:HOXA3:HOXA4:HOXA5:HOXA6:HOXA7:HOXB3:HOXB4:HOXB5:HOXB6:HOXB7:HOXB8:HOXC5:HOXC6:HOXC8:HOXD3:HOXD4:HOXD8:PDX1	TTTAATKA	4	7	0	79	124	27
M5077_1.02:LHX1:LHX3:LHX4:LHX5	AYTAATTA	4	13	0	71	118	26
M0300_1.02:ATF2:ATF7:CREB5	NATGACGTMA	4	265	142	78	113	277
M0318_1.02:DBP:HLF:TEF	NNTTACATAAMNN	4	72	17	72	93	35
M2308_1.02:RFX1:RFX2:RFX3:RFX4:RFX5:RFX6:RFX7:RFX8	GTYKCCATGGCAAC	4	35	30	77	86	106
M1524_1.02:RFX1:RFX2:RFX3:RFX4:RFX5:RFX6:RFX7:RFX8	SCHTRGCAAC	4	44	7	56	79	48
M0198_1.02:C13orf38-SOHLH2:SOHLH2	NGYMCGTGCN	4	4	0	40	71	0
M0442_1.02:ZBTB3	NNTGCAGTG	4	8	0	29	51	0
M6404_1.02:TP63	GRRCWTGTCTS	4	57	18	32	46	16
M5902_1.02:TCF12:TCF3:TCF4	HRCACCTGBN	4	0	0	5	23	0
M0960_1.02:LMX1A:LMX1B	NTAATWWN	4	36	14	26	39	38
M1589_1.02:SOX30	NNRNAACAAT	4	0	0	18	39	0
M6493_1.02:STAT1	SRTTTCCRGGAAATS	4	93	48	23	34	65
M0909_1.02:IRX1:IRX2:IRX3:IRX4:IRX5:IRX6	NNDACAHVN	4	13	2	18	34	7
M6546_1.02:ZFHX3	ATTAWTAATTA	4	11	0	15	30	14
M6540_1.02:ZBTB4	CAATAGCGRTKGTGG	4	0	0	21	29	1
M4010_1.02:TBP:TBPL2	STATAAAARSSVVSS	4	2	0	11	19	2
M5348_1.02:ALX1:ALX3:ALX4:ARX:CRX:DMBX1:DRGX:OTP:OTX1:OTX2:PHOX2A:PHOX2B:PRRX1:PRRX2:RAX:RAX2	NTAATYTAATTAN	4	0	0	10	19	0
M5691_1.02:BHLHE22:BHLHE23:OLIG1:OLIG2:OLIG3	AMCATATGKT	4	15	2	12	17	12
M2554_1.02:ELF1:ELF2:ELF4	HGAAYCCGGAAGTGNKG	4	32	26	12	16	29
M1599_1.02:SOX1:SOX14:SOX2:SOX21	ATTGTNNNN	4	0	0	5	16	0
M6076_1.02:RFX1:RFX2:RFX3:RFX4:RFX5:RFX6:RFX7:RFX8	SGTTGCCTAGCAACS	4	14	10	11	15	28
M0988_1.02:IRX1:IRX2:IRX3:IRX4:IRX5:IRX6	DTGTHNN	4	15	6	6	15	17
M5064_1.02:ASCL2	GCAGGTG	4	0	0	8	15	0
M5063_1.02:TCF12:TCF3:TCF4	GCAGGTG	4	0	0	8	15	0
M4546_1.02:RFX1:RFX2:RFX3:RFX4:RFX5:RFX6:RFX7:RFX8	TCABCTGTTGCYAGG	4	7	4	12	14	13
M6260_1.02:AR:NR3C1:NR3C2:PGR	YHDGNACWBWMTGTTCTC	4	11	7	12	14	5
M5159_1.02:PAX5	AGCGTGACG	4	8	2	9	13	15
M4602_1.02:NR2C1:NR2C2	WBYRCTTCCGGGTCA	4	21	18	7	12	35
M4476_1.02:RFX1:RFX2:RFX3:RFX4:RFX5:RFX6:RFX7:RFX8	TCABCTGTTGCTAGG	4	8	5	11	12	13
M6309_1.02:IRF3	GGAAAGYGAAACBRRAA	4	3	2	6	10	8
M3640_1.02:NKX6-1:NKX6-2:NKX6-3	TTTTTAATTGGTT	4	0	0	5	9	0
M5667_1.02:NFIA:NFIB:NFIC:NFIX	TTGGCAHNDTGCCAR	4	35	21	5	6	13
M6338_1.02:AR:NR3C1:NR3C2:PGR	YACHWCAACCTGKHCTD	4	0	0	3	6	0
M5370_1.02:EGR1:EGR2:EGR3:EGR4	AADTGCGTGGGCGTRD	4	4	3	2	4	10
M5896_1.02:TBX2:TBX3:TBX4:TBX5	AGGTGTGA	4	0	0	0	3	0
M4093_1.02:MAF:MAFA:NRL	ANATGCTGACTCAGCACNN	4	20	15	4	2	13
M5575_1.02:IRF5	AACCGAAACYA	4	4	2	0	1	6
M5970_1.02:ZNF282	STCGTGTTRTGGGAAAG	4	0	0	0	1	1
M6273_1.02:HEY1:HEY2:HEYL	GGBGGCWCGTGGCHTBV	4	0	0	1	1	0
M6225_1.02:MECOM:PRDM16	AAGAYAAGATAADAKA	4	0	0	0	1	0
M5988_1.02:ATF4:ATF5	AGGATGATGCAATM	4	30	25	1	0	3
M5656_1.02:NFATC1:NFATC2:NFATC3:NFATC4	WKGRAAAATWWKTTTCCATT	4	1	0	0	0	1
M5832_1.02:SOX1:SOX14:SOX2:SOX21	YATCAATAMCATTGATM	4	0	0	0	0	0
M6250_1.02:FOXA1:FOXA2:FOXA3:FOXB1:FOXB2:FOXC1:FOXC2:FOXD1:FOXD2:FOXD3:FOXD4:FOXD4L1:FOXD4L2:FOXD4L3:FOXD4L4:FOXD4L5:FOXD4L6:FOXE1:FOXE3:FOXF1:FOXF2:FOXG1:FOXI1:FOXI2:FOXL1:FOXL2:FOXQ1:FOXS1	AAATAAACAATD	3	1	2	13	18	8
M5467_1.02:FOXO1:FOXO3:FOXO4:FOXO6	GTGTGGGGAAA	3	12	8	7	7	12
M5181_1.02:AC012531.1:HOXA2:HOXA3:HOXA4:HOXA5:HOXA6:HOXA7:HOXB2:HOXB3:HOXB4:HOXB5:HOXB6:HOXB7:HOXB8:HOXC5:HOXC6:HOXC8:HOXD3:HOXD4:HOXD8:PDX1	TTAATKA	3	13	0	107	159	32
M5301_1.02:BARX1:BARX2	YTAATTGB	3	0	0	69	107	1
M1064_1.02:GBX1:GBX2	NNTAATTR	3	5	0	66	106	14
M6555_1.02:ZNF333	CKATAATGA	3	2	0	59	82	8
M4641_1.02:STAT3	VNNTTCCRGGAAATG	3	170	92	54	79	135
M4642_1.02:STAT3	VNNTTCCRGGAAATG	3	170	92	54	79	135
M5775_1.02:RFX1:RFX2:RFX3:RFX4:RFX5:RFX6:RFX7:RFX8	BGTTGCCATGGCAACS	3	25	20	54	66	79
M4746_1.02:TCF12:TCF3:TCF4	GCAGGTG	3	4	0	35	54	0
M0397_1.02:ZNF263	GGGAGSAC	3	10	0	27	46	3
M0957_1.02:MSX1:MSX2	TAATTRNN	3	0	0	23	46	0
M0971_1.02:ALX1:ALX3:ALX4:ARX:DMBX1:DRGX:PHOX2A:PHOX2B:SHOX:SHOX2:VSX1	NTAATYRN	3	3	0	18	36	4
M1295_1.02:NAIF1	TTACGYAAN	3	31	3	16	30	1
M0384_1.02:OSR1:OSR2	ACRGTAGCN	3	9	1	18	29	0
M5493_1.02:GMEB2	KTACGTAA	3	32	4	7	19	3
M5778_1.02:RFX1:RFX2:RFX3:RFX4:RFX5:RFX6:RFX7:RFX8	CGTTGCTAGGCAACG	3	13	10	12	16	27
M0213_1.02:BHLHE22:BHLHE23:OLIG1:OLIG2:OLIG3	NTACCATADKN	3	0	0	6	14	0
M6536_1.02:XBP1	GACGTGKCMTTW	3	12	5	7	9	11
M6314_1.02:IRF9	GAAAGCGAAACT	3	3	3	8	8	2
M6481_1.02:SP1:SP2:SP3:SP4:SP5:SP6:SP7:SP8:SP9	GRGKGGGGCGGRRCTAA	3	40	10	2	7	32
M2978_1.02:AL662828.6:ATF6:ATF6B:CR753803.1:CR925796.2	TGACGTGG	3	13	3	4	7	23
M3079_1.02:TFCP2	CTGGGTHGDGC	3	2	0	1	6	0
M6526_1.02:TLX1:TLX2:TLX3	CTGGYAMBDDGCCAAGR	3	17	9	2	5	8
M4657_1.02:REST	CTGTCCRTGGTGCTG	3	8	3	4	5	6
M6155_1.02:AL662828.6:ATF6:ATF6B:CR753803.1:CR925796.2	GKGSTGACGTGG	3	7	2	2	4	16
M5328_1.02:CREB3:CREB3L1:CREB3L2	TGRTGACGTGGCAN	3	3	1	3	4	7
M1590_1.02:SOX15	ATTGTNNNN	3	2	0	0	4	0
M4692_1.02:SIX4:SIX5	ACTACAAYTC	3	23	24	4	3	12
M5292_1.02:ATF4:ATF5	GGATGAYGCAATA	3	90	70	3	2	15
M5400_1.02:ELK1:ELK3:ELK4:ENSG00000235187:ERF:ERG:ETS1:ETS2:ETV1:ETV2:ETV3:ETV4:ETV5:FEV:FLI1:GABPA	ACCGGAAATCCGGT	3	6	4	0	1	3
M4487_1.02:PAX1:PAX2:PAX5:PAX8:PAX9	CAGCSAAGCGTGACC	3	0	0	0	1	1
M6408_1.02:PAX1:PAX2:PAX5:PAX8:PAX9	VDGDGCASYSAAGCGTGAC	3	1	0	0	1	0
M5905_1.02:TEAD1	ACATTCCWNRCATTCCW	3	14	8	0	1	0
M4969_1.02:FERD3L:PTF1A	YGTCAGCTGG	3	2	0	0	0	2
M4968_1.02:TCF12:TCF3:TCF4	YGTCAGCTGG	3	2	0	0	0	2
M5888_1.02:TBX2:TBX3:TBX4:TBX5	GGTGTGAAAWTTSACACC	3	0	0	0	0	1
M5940_1.02:TP63	AACATGTTGGGACATGTC	3	8	5	0	0	1
M1583_1.02:BBX	TTCATTGA	3	0	0	0	0	0
M5669_1.02:NFKB2	AGGGGAWTCCCCT	3	5	1	0	0	0
M6058_1.02:NR2F1:NR2F2:NR2F6	TGACCTTTTGACCTC	3	0	0	0	0	0
M6072_1.02:RARA:RARB:RARG	TTGACCTTTTGACCTY	3	0	0	0	0	0
M5957_1.02:YY1:YY2:ZFP42	ATGGCGGCATGG	3	0	0	0	0	0
M3036_1.02:CEBPA:CEBPB:CEBPD:CEBPE	DKVTTGCRCAAYTN	2	470	231	7	12	39
M3276_1.02:FOXO1:FOXO3:FOXO4:FOXO6	AAHGTAAACAAVAC	2	3	4	11	14	15
M3280_1.02:FOXO1:FOXO3:FOXO4:FOXO6	WATGTAAACAACNA	2	1	4	9	12	9
M5435_1.02:FOXA1:FOXA2:FOXA3:FOXB1:FOXB2:FOXC1:FOXC2:FOXD1:FOXD2:FOXD3:FOXD4:FOXD4L1:FOXD4L2:FOXD4L3:FOXD4L4:FOXD4L5:FOXD4L6:FOXE1:FOXE3:FOXF1:FOXF2:FOXG1:FOXI1:FOXI2:FOXJ1:FOXJ3:FOXK1:FOXK2:FOXL1:FOXL2:FOXQ1:FOXS1:KIAA0415	TCGCYGTGTCATTC	2	2	1	3	5	6
M1003_1.02:HOXA6:HOXA9:HOXB8:HOXB9:HOXC10:HOXC8:HOXC9:HOXD10:HOXD8:HOXD9	NGTAATTAAN	2	42	8	155	212	79
M4907_1.02:AC012531.1:HOXA3:HOXA4:HOXA5:HOXA6:HOXA7:HOXB3:HOXB4:HOXB5:HOXB6:HOXB7:HOXB8:HOXC5:HOXC6:HOXD3:HOXD4:HOXD8:PDX1	MTTAATGA	2	24	0	122	173	63
M1090_1.02:EMX1:EMX2	YTAATTASB	2	23	0	107	157	47
M4955_1.02:EVX1:EVX2	DYTAATKA	2	5	0	105	154	27
M1040_1.02:AC012531.1:HOXA2:HOXA3:HOXA4:HOXA5:HOXA6:HOXA7:HOXB2:HOXB3:HOXB4:HOXB5:HOXB7:HOXC5:HOXC6:HOXD3:HOXD4:PDX1	HTAATKRNN	2	8	0	95	138	24
M6407_1.02:PAX2	GCRTGAC	2	318	111	75	127	254
M1020_1.02:ALX1:ALX3:ALX4:ARX:DMBX1:DRGX:ISX:PHOX2A:PHOX2B:PRRX1:PRRX2:RAX:RAX2:UNCX:VSX1:VSX2	NTAATTRV	2	11	0	78	114	21
M2033_1.02:AC012531.1:HOXA3:HOXA4:HOXA5:HOXA6:HOXA7:HOXB3:HOXB4:HOXB5:HOXB6:HOXB7:HOXB8:HOXC5:HOXC6:HOXC8:HOXD3:HOXD4:HOXD8:PDX1	TTAATKA	2	2	0	77	122	9
M1918_1.02:AC012531.1:HOXA3:HOXA4:HOXA5:HOXA6:HOXA7:HOXB4:HOXB5:HOXB6:HOXB7:HOXB8:HOXC5:HOXC6:HOXC8:HOXD3:HOXD4:HOXD8	TTTAATTA	2	1	0	72	120	4
M1433_1.02:AR:NR3C1:NR3C2:PGR	ATGTWCYCD	2	2	0	76	118	0
M5258_1.02:AC012531.1:HOXA3:HOXA4:HOXA5:HOXA6:HOXA7:HOXB4:HOXB5:HOXB6:HOXB7:HOXB8:HOXC5:HOXC6:HOXC8:HOXD3:HOXD4:HOXD8	TTTAATTA	2	1	0	72	120	4
M0309_1.02:ATF2:ATF7:CREB5	NATGACGTMA	2	247	134	74	107	255
M0907_1.02:MEOX1:MEOX2	NTAATKABN	2	14	0	55	101	25
M4980_1.02:AC012531.1:HOXA3:HOXA4:HOXA5:HOXA6:HOXA7:HOXB3:HOXB4:HOXB5:HOXB6:HOXB7:HOXB8:HOXC5:HOXC6:HOXC8:HOXD3:HOXD4:HOXD8:PDX1	TAATTGNC	2	0	0	72	99	0
M1000_1.02:ALX1:ALX3:ALX4:ARX:DMBX1:DRGX:OTP:PHOX2A:PHOX2B:PRRX1:PRRX2:RAX:RAX2:SHOX:SHOX2:UNCX:VSX2	HTAATTRR	2	5	0	60	97	9
M4479_1.02:TCF12:TCF3:TCF4	RSAGCAGCTGB	2	59	11	61	94	68
M4721_1.02:HOXA9:HOXB9:HOXC11:HOXC9:HOXD9	TCATAAAA	2	4	0	47	85	7
M1530_1.02:ARID2:RFX1:RFX2:RFX3:RFX4:RFX5:RFX6:RFX7:RFX8	CNTRGCAACV	2	33	3	54	83	25
M1019_1.02:ALX1:ALX4:ARX:DRGX:PHOX2A:PHOX2B:PRRX1:PRRX2:RAX:RAX2:SHOX:SHOX2	TAATTRR	2	13	0	47	78	20
M1961_1.02:STAT3	YTTCTGGGAAR	2	189	71	49	74	110
M2264_1.02:ATOH1:ATOH7:NEUROD1:NEUROD4:NEUROD6	GCCAKCTG	2	58	14	50	71	47
M4548_1.02:STAT3	HTTCCRGGAAATG	2	168	79	39	69	130
M0641_1.02:DMRT2:DMRTA2	TGTAWCWWWT	2	16	0	43	67	5
M0584_1.02:CSDA:YBX1:YBX2	NNNGATRGW	2	0	0	21	56	0
M6075_1.02:RFX1:RFX2:RFX3:RFX4:RFX5:RFX6:RFX7:RFX8	CGTTGCCATGGCAACS	2	20	16	46	55	63
M0927_1.02:ALX1:ALX3:ALX4:ARX:CRX:DRGX:OTP:OTX2:PHOX2A:PHOX2B:PRRX1:PRRX2:RAX:SHOX:SHOX2	NNTAATTN	2	6	0	28	53	13
M0923_1.02:ALX1:ALX3:ALX4:ARX:CRX:DRGX:OTP:OTX2:PHOX2A:PHOX2B:PRRX1:PRRX2:RAX:SHOX:SHOX2	NNTAATTN	2	7	0	24	44	12
M0217_1.02:NEUROD1:NEUROD2:NEUROD4:NEUROD6:NEUROG1:NEUROG2:NEUROG3	ACCATATGKY	2	12	0	24	42	15
M0100_1.02:ARID3A:ARID3B	DTTTRATHN	2	0	0	22	42	0
M0635_1.02:DMRTC2	NAMATGTATHAWN	2	27	2	26	35	3
M5430_1.02:FIGLA	AMCACCTGKT	2	5	0	21	34	0
M0609_1.02:DNMT1	NNCCGCNVNN	2	19	0	17	33	0
M6500_1.02:LYL1:NHLH1:NHLH2:TAL1:TAL2	GACCATCTGTTC	2	21	15	33	32	62
M6496_1.02:STAT4	TTTCCCAGAAAAG	2	46	15	17	30	28
M4990_1.02:ALX1:ALX3:ALX4:DMBX1:GSC:GSC2	HTAATCC	2	0	0	12	27	0
M3154_1.02:TCF12:TCF3:TCF4	RSGVACACCTGCYSB	2	21	6	13	25	19
M6424_1.02:POU2F2	ATTTGCATA	185	24	0	57	88	39
M0991_1.02:ISL1:ISL2	NTAATDG	2	2	0	7	25	1
M5693_1.02:BHLHE22:BHLHE23:OLIG1:OLIG2:OLIG3	AMCATATGBT	2	16	2	15	24	14
M5130_1.02:BHLHE22:BHLHE23:OLIG2:OLIG3	AMCBBACCATCTGTC	2	3	1	12	23	9
M5129_1.02:TCF12:TCF3:TCF4	AMCBBACCATCTGTC	2	3	1	12	23	9
M6308_1.02:IRF2	SGAAAGTGAAAGYR	2	18	22	12	21	47
M0871_1.02:IRX1:IRX2:IRX3:IRX4:IRX5:IRX6	NNDACAHV	2	12	2	10	21	4
M5751_1.02:PROP1	TAATTWAATTA	2	3	0	9	21	1
M1419_1.02:C11orf9	CSGTACCABS	2	1	0	8	17	0
M6452_1.02:RFX1:RFX2:RFX3:RFX4:RFX5:RFX6:RFX7:RFX8	KGTTGCYAGGSAA	2	8	4	13	16	21
M0407_1.02:MTF1	CGTGYGCAM	2	5	0	6	15	0
M5932_1.02:MITF:TFE3:TFEB:TFEC	RTCACGTGAT	2	88	29	5	14	61
M6468_1.02:SNAI1:SNAI3	CCAGGTGG	2	0	0	6	14	0
M1600_1.02:SOX7	ATTGTHNN	2	0	0	4	14	0
M6545_1.02:HIVEP1:HIVEP2:HIVEP3	GGTDGGGWAACCCS	2	19	8	6	12	13
M0670_1.02:E2F2:E2F3	DWDGGCGCBN	2	17	3	4	12	3
M0884_1.02:ALX1:ALX3:ALX4:ARX:UNCX	AHTNWWNADT	2	0	0	6	12	0
M5776_1.02:RFX1:RFX2:RFX3:RFX4:RFX5:RFX6:RFX7:RFX8	SGTTGCYTAGCAACG	2	9	9	10	11	17
M4510_1.02:RFX1:RFX2:RFX3:RFX4:RFX5:RFX6:RFX7:RFX8	TCABCTGTTGCTAGGSAGA	2	7	6	6	10	15
M6193_1.02:E2F4:E2F5	DDWTGGCGGGAAAN	2	12	7	7	10	12
M4705_1.02:PAX1:PAX2:PAX5:PAX8:PAX9	AGCGTGACCG	2	4	1	6	10	8
M5860_1.02:SPDEF	ACCCGGATGTR	2	34	25	9	9	23
M6046_1.02:MAF:MAFA:MAFB:NRL	WNTGCTGASTCAGCANT	2	18	11	5	8	21
M5774_1.02:RFX1:RFX2:RFX3:RFX4:RFX5:RFX6:RFX7:RFX8	CGTTGCCTAGCAACG	2	9	7	6	8	13
M6539_1.02:ZBTB7B	CGGVGRGGGGGMGGGGGGGGGC	2	5	0	6	8	9
M2295_1.02:MAFF:MAFG:MAFK	GCTRAGTCAGCAWWTTTW	2	25	14	5	7	20
M1956_1.02:REST	TTCAGCACCATGGACAGCKCC	2	10	7	5	7	15
M3228_1.02:MECOM:PRDM16	DGATADGATAAGATA	2	0	0	3	7	0
M4110_1.02:YY1:YY2:ZFP42	WSSAGMCAAGATGGCCGMGR	2	4	2	4	6	8
M1935_1.02:AR:NR3C1:NR3C2:PGR	AGDACATTBTGTTCT	2	12	3	2	6	3
M1883_1.02:IRF2	GGAAAGYGAAASCAAAWC	2	7	4	5	5	7
M4630_1.02:REST	CTGTCCRTGGTGCTGA	2	9	5	3	5	6
M5187_1.02:GFI1B	GCYGTGATTT	2	4	3	5	5	5
M3155_1.02:TCF12:TCF3:TCF4	KBKAACACCTGTTMDT	2	0	0	3	5	0
M6476_1.02:SOX11:SOX4	GAGAACAAAGSG	2	0	0	2	4	0
M5966_1.02:ZNF143:ZNF76	CRRTGCATTRTGGGTA	2	7	5	2	3	6
M2943_1.02:TFAP4	AGARYCAGCTGYGGTCAG	2	7	3	3	3	2
M5607_1.02:MAFF:MAFG:MAFK	TTGCTGASTCAGCAW	2	7	6	1	2	9
M6339_1.02:MECP2	YYCCGGG	2	22	10	1	2	5
M4574_1.02:REST	TGTCCRTGGTGCTGA	2	6	2	1	2	5
M4663_1.02:ESRRA:ESRRB:ESRRG	YMAGGTCABBSTGACCTGG	2	0	0	3	2	1
M5363_1.02:E2F8	TTTCCCGCCAAA	2	3	1	0	1	3
M6003_1.02:EGR1:EGR2:EGR3:EGR4	AADTGCGTGGGCGTD	2	1	1	1	1	3
M5574_1.02:IRF5	CCGAAACCGAAACT	2	2	2	1	1	2
M5580_1.02:IRF9	AACGAAACCGAAACT	2	2	2	1	1	2
M5859_1.02:SPDEF	GCAGDAAGAAGTATAC	2	0	1	1	1	1
M0667_1.02:E2F2:E2F3	WDSGCGCSHW	2	0	0	0	1	0
M6217_1.02:ESR1:ESR2	AGGTCASSGTGACCTGRS	2	0	0	2	1	0
M5484_1.02:GCM1:GCM2	BATGCGGGTA	2	0	0	0	1	0
M6391_1.02:NR2E3	TGACTTTTGACTTT	2	0	0	0	1	0
M6503_1.02:TBX2:TBX3:TBX4:TBX5	GKSGCDTYTCACACCTVTGWTKGCA	2	0	0	1	1	0
M5906_1.02:TEAD3	RCATTCCWNRCATTCCD	2	14	9	1	1	0
M6483_1.02:SP1:SP2:SP3:SP4:SP5:SP6:SP7:SP8:SP9	GGGGCCAGGGGGGGGGSGGGGCCG	2	1	2	0	0	8
M5417_1.02:ETS1	ACCGGAAGTACWTCCGGT	2	2	1	0	0	1
M0817_1.02:GCM1:GCM2	ATGCGGGY	2	0	0	0	0	0
M5526_1.02:HNF4A:HNF4G	NKTGGACTTTGGACYY	2	0	0	0	0	0
M1861_1.02:MECOM:PRDM16	AAGATAAGATAANA	2	0	0	0	0	0
M6068_1.02:RARA:RARB:RARG	TGACCTTTTGACCTT	2	0	0	0	0	0
M5765_1.02:RARA:RARB:RARG	TGTGACCTTTTGACCTC	2	0	0	0	0	0
M5871_1.02:SRY	TCAATAACATTGA	2	0	0	0	0	0
M5897_1.02:TBX2:TBX3:TBX4:TBX5	AGGTGTGAWATNTSACACCT	2	0	0	0	0	0
M6550_1.02:ZIC1:ZIC2:ZIC3:ZIC4:ZIC5	YGGGTGGTC	2	0	0	0	0	0
M4105_1.02:FOXA1:FOXA2:FOXA3:FOXB1:FOXB2:FOXC1:FOXC2:FOXD1:FOXD2:FOXD3:FOXD4:FOXD4L1:FOXD4L2:FOXD4L3:FOXD4L4:FOXD4L5:FOXD4L6:FOXE1:FOXE3:FOXF1:FOXF2:FOXG1:FOXI1:FOXI2:FOXJ1:FOXJ2:FOXJ3:FOXK1:FOXK2:FOXL1:FOXL2:FOXQ1:FOXS1:KIAA0415	TGAGTAAACAAAAA	1	8	3	10	11	14
M5471_1.02:FOXO1:FOXO3:FOXO4:FOXO6	GTAAACATGTTTAC	1	1	0	2	4	2
M5464_1.02:FOXO1:FOXO3:FOXO4:FOXO6	TTTCCCCACACG	1	5	3	2	1	2
M5457_1.02:FOXA1:FOXA2:FOXA3:FOXB1:FOXB2:FOXC1:FOXC2:FOXD1:FOXD2:FOXD3:FOXD4:FOXD4L1:FOXD4L2:FOXD4L3:FOXD4L4:FOXD4L5:FOXD4L6:FOXE1:FOXE3:FOXF1:FOXF2:FOXG1:FOXI1:FOXI2:FOXJ1:FOXJ2:FOXJ3:FOXK1:FOXK2:FOXL1:FOXL2:FOXN2:FOXN3:FOXS1:KIAA0415	GTAAACAATAAACA	1	0	0	1	1	2
M5277_1.02:GSX1:GSX2:HOXA4	TVTTAATTA	1	14	0	160	230	70
M6321_1.02:KLF15	RSCKGGGAGGTGGGGSS	11	5	0	7	11	5
M0207_1.02:TCF12:TCF3:TCF4	VCAGGTGBN	1	78	6	139	208	104
M1998_1.02:EMX1:EMX2	YTAATKA	1	17	0	130	184	47
M4931_1.02:EMX1:EMX2	NYTAATKA	1	17	0	129	184	46
M0892_1.02:EMX1:EMX2	VYTAATTASB	1	28	0	120	170	65
M4909_1.02:AC012531.1:HOXA3:HOXA4:HOXA5:HOXA6:HOXA7:HOXB3:HOXB4:HOXB5:HOXB6:HOXB7:HOXB8:HOXC5:HOXC6:HOXD3:HOXD4:HOXD8:PDX1	NYTAATGA	1	6	0	118	170	24
M2000_1.02:NKX6-1:NKX6-2:NKX6-3	TTAATTA	1	11	0	115	165	39
M5713_1.02:AC012531.1:HOXA2:HOXA3:HOXA4:HOXA5:HOXA6:HOXA7:HOXB2:HOXB3:HOXB4:HOXB5:HOXB7:HOXC5:HOXD3:HOXD4:PDX1	YTAATTAB	1	7	0	103	147	22
M0203_1.02:FIGLA	MCAGGTGND	1	22	0	87	135	8
M2061_1.02:POU2F1:POU3F1:POU3F2:POU3F3:POU3F4	TGMATA	0	19	0	32	77	0
M0902_1.02:LHX2:LHX9	YTAATTAG	1	7	0	88	130	22
M5736_1.02:POU2F1:POU2F2:POU3F1:POU3F2:POU3F3:POU3F4	ATGCATAAWTTA	1	31	4	53	76	32
M0975_1.02:LHX1:LHX3:LHX4:LHX5	TAATTRRNH	1	2	0	75	113	11
M0216_1.02:LYL1:NHLH1:NHLH2:TAL1	NGCAGCTGTN	1	24	1	72	105	38
M1089_1.02:BARX1:BSX	NNTAATBRVY	1	2	0	64	104	8
M4513_1.02:TCF12:TCF3:TCF4	CCAGGTGY	1	39	2	63	98	49
M5254_1.02:ISL1:ISL2	YTAATKG	1	0	0	60	98	0
M6167_1.02:CDX1:CDX2:CDX4	MCATAAAT	1	4	0	64	96	0
M0954_1.02:ALX1:ALX3:ALX4:ARX:CRX:DRGX:PHOX2A:PHOX2B:PRRX1:PRRX2:RAX:RAX2:VSX1:VSX2	NNTAATTRR	1	0	0	66	93	3
M6130_1.02:STAT3	YTTCCRGGAAR	1	185	86	52	89	147
M0972_1.02:ALX1:ALX3:ALX4:ARX:OTP:SHOX:SHOX2:UNCX:VSX1:VSX2	NTAATTRN	1	13	0	60	89	22
M0209_1.02:MYF5:MYF6:MYOD1:MYOG	NCANCTGTY	1	18	0	44	86	8
M5551_1.02:HOXC12:HOXD12	TTTTATTAC	1	1	0	57	85	7
M0701_1.02:SPDEF	WNCCGGATNY	1	174	74	34	78	82
M1531_1.02:RFX1:RFX2:RFX3:RFX4:RFX5:RFX6:RFX7:RFX8	CNTRGYAACV	1	26	2	52	78	32
M3684_1.02:POU2F1:POU2F2:POU2F3:POU3F1:POU3F2:POU3F3:POU3F4	STRATTTGCATDYHY	514	41	25	52	70	101
M6453_1.02:RFX1:RFX2:RFX3:RFX4:RFX5:RFX6:RFX7:RFX8	TTACCATGGCAACV	1	20	11	49	69	70
M6495_1.02:STAT3	YTTCCTGGAAR	1	167	74	45	68	126
M1449_1.02:ESRRA:ESRRB:ESRRG	TGACCTTG	1	0	0	41	66	0
M4760_1.02:NKX2-3:NKX2-5:NKX2-8:NKX3-1:NKX3-2	BTTAAGTG	1	0	0	35	61	0
M6186_1.02:DBP:HLF:TEF	KVTTRCATAAY	1	506	269	42	60	116
M1955_1.02:STAT1	TTTCYRGGAAA	1	144	62	33	57	96
M0105_1.02:ARID3A:ARID3B:ARID3C	DTTTRATHN	1	0	0	35	56	1
M3830_1.02:RFX1:RFX2:RFX3:RFX4:RFX5:RFX6:RFX7:RFX8	NDGTHRCCATGGCAACVW	1	19	12	35	49	58
M5773_1.02:RFX1:RFX2:RFX3:RFX4:RFX5:RFX6:RFX7:RFX8	SGTTGCCATGGCAACS	1	17	13	37	47	47
M5780_1.02:RFX1:RFX2:RFX3:RFX4:RFX5:RFX6:RFX7:RFX8	SGTTGCCATGGYAACS	1	13	14	36	43	49
M5781_1.02:RFX1:RFX2:RFX3:RFX4:RFX5:RFX6:RFX7:RFX8	SGTTGCCATGGYAACS	1	13	14	36	43	49
M4836_1.02:FOXP1:FOXP2:FOXP3:FOXP4	VVNNAAAAAAAAWSM	1	0	0	0	7	0
M0179_1.02:ARNT:ARNT2:ARNTL	NRTCACGTGCWN	1	12	0	25	42	6
M6029_1.02:HOXA11:HOXA9:HOXB9:HOXC10:HOXC11:HOXC9:HOXD10:HOXD11:HOXD9	GTCRTAAAAA	1	11	1	22	41	24
M5779_1.02:RFX1:RFX2:RFX3:RFX4:RFX5:RFX6:RFX7:RFX8	SGTTGCCATGGCAACS	1	13	11	32	40	44
M0936_1.02:GSC:GSC2	NNTAATCCN	1	0	0	21	40	0
M5111_1.02:MITF:TFE3:TFEB:TFEC	CACGTGA	1	10	0	18	34	0
M4343_1.02:ARID2:RFX1:RFX2:RFX3:RFX4:RFX5:RFX6:RFX7:RFX8	GGTTGCCATGGCAACG	1	10	7	26	33	42
M6121_1.02:AL662833.4:AL773544.1:BX088580.2:CR388229.2:CR759815.4:CR847794.3:POU3F2:POU3F3:POU5F1:POU5F1B	TTTRCATAAVAAARR	107	68	18	38	67	30
M5670_1.02:LYL1:NHLH1:NHLH2:TAL1	CGCAGCTGCG	1	16	2	18	28	20
M6451_1.02:RFX1:RFX2:RFX3:RFX4:RFX5:RFX6:RFX7:RFX8	GTTGCYAGGGAA	1	12	6	21	27	26
M1536_1.02:ARID2:RFX1:RFX2:RFX3:RFX4:RFX5:RFX6:RFX7:RFX8	VTRGCAACSN	1	15	1	18	22	8
M6435_1.02:PRDM1	GAAAGTGAAAGTGM	1	4	6	19	20	8
M1595_1.02:SOX13:SOX5:SOX6	NNDAACAAT	1	0	0	10	20	0
M5724_1.02:POU1F1	CTAATTTGCATAWT	31	28	14	54	66	70
M5986_1.02:ALX1:ALX3:ALX4:ARX:DMBX1:DRGX:OTP:PHOX2A:PHOX2B:PRRX1:PRRX2:RAX:RAX2:SHOX:SHOX2:UNCX:VSX2	TTAATTWAATTAN	1	1	0	7	19	0
M5291_1.02:ALX1:ALX3:ALX4:ARX:DMBX1:DRGX:OTP:PHOX2A:PHOX2B:PRRX1:PRRX2:RAX:RAX2:SHOX:SHOX2:UNCX:VSX2	TTAATTWAATTAN	1	0	0	7	18	0
M1841_1.02:AR:NR3C1:NR3C2:PGR	GNACABTVTGTTCTT	1	19	8	15	17	6
M5983_1.02:ALX1:ALX3:ALX4:ARX:DMBX1:DRGX:ISX:OTP:PHOX2A:PHOX2B:PRRX1:PRRX2:RAX:UNCX:VSX1:VSX2	HTAATTHAATTAM	1	0	0	7	16	0
M3632_1.02:NKX2-1:NKX2-2:NKX2-3:NKX2-4:NKX2-5:NKX2-6:NKX2-8:NKX3-2	TYAAGTG	1	0	0	8	16	0
M4569_1.02:HSF1:HSF4	GTCCCGGGTTCGAWTCCC	1	22	15	9	15	26
M4694_1.02:AC002126.6:MEF2A:MEF2B:MEF2C:MEF2D	CTATWWATAG	1	8	1	9	14	5
M4685_1.02:ZEB1	CAGGTGTGTG	1	0	0	9	14	0
M3628_1.02:NFYA	HCTGATTGGYTAVT	1	16	11	9	10	14
M2307_1.02:PRDM1	WRAAAGTGAAAGTGA	1	4	7	9	10	6
M1880_1.02:LYL1:NHLH1:NHLH2:TAL1	VCGCAGCTGCGN	1	6	1	8	8	10
M1910_1.02:SRF	YATKNCCAWATAAGGMAA	1	11	6	6	8	9
M2585_1.02:RBPJ	ABTGTGGGAAMCK	1	6	2	6	8	5
M0419_1.02:EGR1:EGR2:EGR3:EGR4	CGTGGGCG	1	9	0	3	8	2
M6450_1.02:REST	TTCAGCACCATGGACAGCGCCM	1	8	6	5	7	14
M4655_1.02:REST	GGCGCTGTCCRTGGTGCTGAA	1	8	6	5	7	12
M5549_1.02:HOXA11:HOXA9:HOXC10:HOXC11:HOXD10:HOXD11	GGTCGTAAAAN	1	4	0	5	7	7
M5572_1.02:IRF3	VSGAAAMGGAAACCGAAACTR	1	2	3	4	6	4
M4640_1.02:ZBTB7A:ZBTB7C	GGGSRGGGGKCKCSG	1	1	0	5	6	3
M6294_1.02:HOXA6:HOXA9:HOXB8:HOXB9:HOXC10:HOXC8:HOXC9:HOXD10:HOXD8:HOXD9	TCRTAAAACTGTCA	1	0	0	4	6	1
M4547_1.02:STAT1	VNGDGDTTTCCRGGAAAKGGR	1	17	9	2	5	15
M5662_1.02:NFIA:NFIB:NFIC:NFIX	TTGGCAHNGTGCCAR	1	13	8	3	5	6
M6147_1.02:ARID3A:ARID3B:ARID3C	TTTAWTTTGATWYYRWTTAATY	1	1	3	6	5	1
M5330_1.02:CREB3:CREB3L1:CREB3L2	TGATGACGTGGCAN	1	2	1	2	4	9
M5660_1.02:NFIA:NFIB:NFIC:NFIX	TTGGCAHNGTGCCAR	1	12	7	3	4	5
M5728_1.02:POU2F2	HATGMATATKCAWA	9	15	1	43	64	17
M6515_1.02:TFDP1:TFDP2:TFDP3	AWWTGGCGGGAAAC	1	7	4	4	4	2
M5013_1.02:NHLH1:NHLH2	MCACCTGMGCCC	1	0	0	2	4	0
M5012_1.02:TCF12:TCF3:TCF4	MCACCTGMGCCC	1	0	0	2	4	0
M6144_1.02:TFAP2A:TFAP2B:TFAP2C:TFAP2D:TFAP2E	GCCCBCGGGC	1	8	0	3	4	0
M5997_1.02:CREB3L1:CREB3L2:CREB3L3	TGCCACGTGGCA	1	1	1	3	3	8
M5188_1.02:GFI1B	TGCYGTGATTTRBNB	1	1	1	3	3	5
M4478_1.02:STAT3	CMSSTGATTTCCRGGAAATG	1	10	4	2	3	5
M6271_1.02:HES1:HES2:HES4	KGKCTCGTGGCKB	1	1	0	2	3	0
M6406_1.02:PAX2	GHTCAGTCATGCGTGACA	1	6	3	1	2	6
M5564_1.02:HSF1:HSF4	GAAYRTTCTAGAA	1	10	2	1	2	2
M6196_1.02:E2F7	WARGGCGCGAAAM	1	3	3	2	2	1
M6092_1.02:SOX17	ATGAATWNCATTCAT	1	1	0	1	2	1
M6099_1.02:LEF1:TCF7:TCF7L2	AAAGATCAAAGG	1	0	0	2	2	0
M5016_1.02:NHLH1:NHLH2	GGCMYCAGCTGCGYY	1	0	0	2	2	0
M3843_1.02:RREB1	GGGGTGGTTTGGGG	1	4	2	0	1	9
M4633_1.02:SRF	GMCCATATAAGGYAAMT	1	4	2	0	1	8
M5579_1.02:IRF8	HCGAAACCGAAACT	1	4	3	0	1	4
M5432_1.02:ELK1:ELK3:ELK4:ENSG00000235187:ERF:ERG:ETS1:ETS2:ETV1:ETV2:ETV3:ETV4:ETV5:FEV:FLI1:GABPA	ACCGGAWATCCGGH	1	5	3	1	1	3
M4544_1.02:REST	AGCACCATGGACAGCK	1	5	2	1	1	3
M3447_1.02:XBP1	CHNWAHGATGACGTGKCWTTTWAK	1	2	0	0	1	3
M5996_1.02:CREB3L1:CREB3L2:CREB3L3	TGATGACGTGGCA	1	3	1	2	1	2
M4492_1.02:PAX1:PAX2:PAX5:PAX8:PAX9	GCAGCSRAGCGTGAC	1	0	0	0	1	2
M2917_1.02:AHR:AHRR	TCTCACGCDASYYBGGGG	1	0	0	0	1	1
M4438_1.02:ESRRA:ESRRB:ESRRG	AGGTCANKGTGACCT	1	1	1	2	1	1
M3718_1.02:PAX4	GGGGTGRKGWKGGNWDBDDKGNTAATTTTT	1	0	0	0	1	1
M5700_1.02:CRX:DRGX:OTP:OTX1:OTX2:PHOX2A:PHOX2B	DWTAATCCGATTADN	1	0	0	1	1	0
M6459_1.02:ENSG00000250096:RUNX1:RUNX2:RUNX3	AACCACAAAMCCCM	1	0	0	0	1	0
M4696_1.02:ESR1:ESR2	BCMAGGTCACNSTGACCY	1	0	0	2	1	0
M6411_1.02:PAX1:PAX2:PAX5:PAX8:PAX9	KTVAYTSRMGCRKR	1	9	0	0	1	0
M5032_1.02:RORA:RORB:RORC	AATTGGGTCA	1	0	0	0	1	0
M6089_1.02:SOX1:SOX14:SOX2	TCAATANCATTGA	1	0	0	3	1	0
M3952_1.02:SRF	ATGCCCATATATGGWMDT	1	2	1	3	1	0
M5922_1.02:TFAP2A:TFAP2B:TFAP2C:TFAP2D:TFAP2E	TGCCCYSRGGGCA	1	1	2	1	1	0
M5327_1.02:CREB3:CREB3L1:CREB3L2	TGCCACGTGGCA	1	2	0	0	0	4
M5402_1.02:ELK1:ELK3:ELK4:ENSG00000235187:ERF:ERG:ETS1:ETS2:ETV1:ETV2:ETV3:ETV4:ETV5:FEV:FLI1:GABPA	ACCGGAAATCCGGT	1	4	2	0	0	2
M5371_1.02:EGR1:EGR2:EGR3:EGR4	AAATGCGTGGGCGTWW	1	0	0	0	0	1
M5434_1.02:ELK1:ELK3:ELK4:ENSG00000235187:ERF:ERG:ETS1:ETS2:ETV1:ETV2:ETV3:ETV4:ETV5:FEV:FLI1:GABPA	ACCGGAAATCCGGT	1	3	1	0	0	1
M3022_1.02:CUX1:CUX2	CVATACDTATYGGTG	1	0	0	0	0	0
M5035_1.02:NR2E3	ACCTTTGATTTTT	1	0	0	0	0	0
M5677_1.02:NR2F1:NR2F2:NR2F6	DTGACCTTTTGACCYY	1	0	0	0	0	0
M0937_1.02:SIX3:SIX6	YGATACN	1	0	0	0	0	0
M5819_1.02:SOX15	ATCAATAACATTGAT	1	0	0	0	0	0
M5827_1.02:SOX2:SOX21	TCAATAMCATTGA	1	0	0	1	0	0
M5862_1.02:SPDEF	GCAGDAAGAMGTAAMA	1	0	1	2	0	0
M0187_1.02:SREBF1:SREBF2	RTCRCGTGAT	1	7	0	0	0	0
M2191_1.02:TBP:TBPL2	VHHTAGNTATATATATTSRWN	1	3	1	0	0	0
M4266_1.02:TBP:TBPL2	VHHTAGNTATATATATTSRWN	1	3	1	0	0	0
M3524_1.02:TOPORS	TCCCAAAGTAGCTGGGA	1	0	0	0	0	0
M4489_1.02:SPI1:SPIB:SPIC	AAAGAGGAAGTGAAACYND	1	0	0	1	3	2
M0298_1.02:ATF3:JDP2	BGATGACGN	0	346	174	105	157	452
M5302_1.02:BATF3	TGATGACGTCATCA	0	1	1	3	3	4
M0314_1.02:CEBPA:CEBPB:CEBPD:CEBPE	RTKDYGCAAY	0	981	443	36	56	86
M3032_1.02:CEBPA:CEBPB:CEBPD:CEBPE	HNATTGCNHAANCW	0	380	134	16	31	19
M0274_1.02:CEBPA:CEBPB:CEBPD:CEBPE	ATTGCGHAA	0	800	287	12	29	31
M3047_1.02:CEBPA:CEBPB:CEBPD:CEBPE	WNATTGCDTAADDN	0	290	101	10	19	8
M0310_1.02:CEBPA:CEBPB:CEBPD:CEBPE	TTGCGWAA	0	399	124	9	14	2
M6172_1.02:CEBPA:CEBPB:CEBPD:CEBPE	RAGATTKCGCAA	0	224	102	4	10	20
M0313_1.02:CEBPG	NRTTGCRHMA	0	552	161	1	8	1
M3040_1.02:CEBPA:CEBPB:CEBPD:CEBPE	NGWMTKWBGYAAKGCACA	0	14	8	0	0	3
M4712_1.02:FOXA1:FOXA2:FOXA3:FOXB1:FOXB2:FOXC1:FOXC2:FOXD1:FOXD2:FOXD3:FOXD4:FOXD4L1:FOXD4L2:FOXD4L3:FOXD4L4:FOXD4L5:FOXD4L6:FOXE1:FOXE3:FOXF1:FOXF2:FOXG1:FOXI1:FOXI2:FOXJ1:FOXJ2:FOXJ3:FOXK1:FOXK2:FOXL1:FOXL2:FOXS1:KIAA0415	GTAAACAG	0	25	14	115	165	93
M2250_1.02:FOXA1:FOXA2:FOXA3:FOXB1:FOXB2:FOXC1:FOXC2:FOXD1:FOXD2:FOXD3:FOXD4:FOXD4L1:FOXD4L2:FOXD4L3:FOXD4L4:FOXD4L5:FOXD4L6:FOXE1:FOXE3:FOXF1:FOXF2:FOXG1:FOXI1:FOXI2:FOXJ1:FOXJ3:FOXK1:FOXK2:FOXL1:FOXL2:FOXQ1:FOXS1:KIAA0415	TTRRGYAAACA	0	48	15	98	113	33
M4673_1.02:FOXA1:FOXA2:FOXA3:FOXB1:FOXB2:FOXC1:FOXC2:FOXD1:FOXD2:FOXD3:FOXD4:FOXD4L1:FOXD4L2:FOXD4L3:FOXD4L4:FOXD4L5:FOXD4L6:FOXE1:FOXE3:FOXF1:FOXF2:FOXG1:FOXI1:FOXI2:FOXJ1:FOXJ3:FOXK1:FOXK2:FOXL1:FOXL2:FOXQ1:FOXS1:KIAA0415	TTRRGYAAACA	0	48	15	98	113	33
M4972_1.02:FOXA1:FOXA2:FOXA3:FOXB1:FOXB2:FOXC1:FOXC2:FOXD1:FOXD2:FOXD3:FOXD4:FOXD4L1:FOXD4L2:FOXD4L3:FOXD4L4:FOXD4L5:FOXD4L6:FOXE1:FOXE3:FOXF1:FOXF2:FOXG1:FOXI1:FOXI2:FOXJ1:FOXJ3:FOXK1:FOXK2:FOXL1:FOXL2:FOXQ1:FOXS1:KIAA0415	TTRRGYAAACA	0	48	15	98	113	33
M2282_1.02:FOXO1:FOXO3:FOXO4:FOXO6	WGTAAACAGGA	0	23	34	77	93	88
M0715_1.02:FOXA1:FOXA2:FOXA3:FOXB1:FOXB2:FOXC1:FOXC2:FOXD1:FOXD2:FOXD3:FOXD4:FOXD4L1:FOXD4L2:FOXD4L3:FOXD4L4:FOXD4L5:FOXD4L6:FOXE1:FOXE3:FOXF1:FOXF2:FOXG1:FOXI1:FOXI2:FOXJ1:FOXJ2:FOXJ3:FOXK1:FOXK2:FOXL1:FOXL2:FOXQ1:FOXS1:KIAA0415	RTAAACAA	0	4	0	72	89	6
M1864_1.02:FOXA1:FOXA2:FOXA3:FOXB1:FOXB2:FOXC1:FOXC2:FOXD1:FOXD2:FOXD3:FOXD4:FOXD4L1:FOXD4L2:FOXD4L3:FOXD4L4:FOXD4L5:FOXD4L6:FOXE1:FOXE3:FOXF1:FOXF2:FOXG1:FOXI1:FOXI2:FOXJ1:FOXJ2:FOXJ3:FOXK1:FOXK2:FOXL1:FOXL2:FOXQ1:FOXS1:KIAA0415	NSNVAGTA	0	23	0	63	128	0
M5438_1.02:FOXA1:FOXA2:FOXA3:FOXB1:FOXB2:FOXC1:FOXC2:FOXD1:FOXD2:FOXD3:FOXD4:FOXD4L1:FOXD4L2:FOXD4L3:FOXD4L4:FOXD4L5:FOXD4L6:FOXE1:FOXE3:FOXF1:FOXF2:FOXG1:FOXI1:FOXI2:FOXJ1:FOXJ3:FOXK1:FOXK2:FOXL1:FOXL2:FOXQ1:FOXS1:KIAA0415	TGTAAACAW	0	31	5	62	90	42
M5466_1.02:FOXO1:FOXO3:FOXO4:FOXO6	GTAAACAA	0	24	12	48	61	56
M1872_1.02:FOXA1:FOXA2:FOXA3:FOXB1:FOXB2:FOXC1:FOXC2:FOXD1:FOXD2:FOXD3:FOXD4:FOXD4L1:FOXD4L2:FOXD4L3:FOXD4L4:FOXD4L5:FOXD4L6:FOXE1:FOXE3:FOXF1:FOXF2:FOXG1:FOXI1:FOXI2:FOXL1:FOXL2:FOXQ1:FOXS1	AATAAACAATA	0	7	6	31	45	16
M0755_1.02:FOXA1:FOXA2:FOXA3:FOXB1:FOXB2:FOXC1:FOXC2:FOXD1:FOXD2:FOXD3:FOXD4:FOXD4L1:FOXD4L2:FOXD4L3:FOXD4L4:FOXD4L5:FOXD4L6:FOXE1:FOXE3:FOXF1:FOXF2:FOXG1:FOXI1:FOXI2:FOXJ1:FOXJ2:FOXJ3:FOXK1:FOXK2:FOXL1:FOXL2:FOXQ1:FOXS1:KIAA0415	TGTAAACAA	0	7	1	13	16	4
M3294_1.02:FOXA1:FOXA2:FOXA3:FOXB1:FOXB2:FOXC1:FOXC2:FOXD1:FOXD2:FOXD3:FOXD4:FOXD4L1:FOXD4L2:FOXD4L3:FOXD4L4:FOXD4L5:FOXD4L6:FOXE1:FOXE3:FOXF1:FOXF2:FOXG1:FOXI1:FOXI2:FOXJ1:FOXJ2:FOXJ3:FOXK1:FOXK2:FOXL1:FOXL2:FOXQ1:FOXS1:KIAA0415	BMAASGTAAACAADMN	0	0	1	13	14	7
M3257_1.02:FOXA1:FOXA2:FOXA3:FOXC1:FOXC2:FOXD1:FOXD2:FOXD3:FOXD4:FOXD4L1:FOXD4L2:FOXD4L3:FOXD4L4:FOXD4L5:FOXD4L6:FOXF1:FOXF2:FOXG1:FOXI1:FOXI2:FOXJ1:FOXJ2:FOXJ3:FOXK1:FOXK2:FOXL1:FOXL2:FOXN2:FOXN3:FOXS1:KIAA0415	ATMATAATATTTTT	0	11	1	13	13	1
M2595_1.02:FOXO3:FOXO4:FOXO6	RDTGTAAACAACMM	0	0	2	12	16	11
M4765_1.02:FOXA2:FOXC1:FOXC2:FOXD1:FOXD2:FOXD3:FOXD4:FOXD4L1:FOXD4L2:FOXD4L3:FOXD4L4:FOXD4L5:FOXD4L6:FOXE1:FOXE3:FOXF1:FOXF2:FOXL2:FOXQ1:FOXS1	TAAACAAMGA	0	0	0	9	10	0
M3296_1.02:FOXA1:FOXA2:FOXA3:FOXB1:FOXB2:FOXC1:FOXC2:FOXD1:FOXD2:FOXD3:FOXD4:FOXD4L1:FOXD4L2:FOXD4L3:FOXD4L4:FOXD4L5:FOXD4L6:FOXE1:FOXE3:FOXF1:FOXF2:FOXG1:FOXI1:FOXI2:FOXJ1:FOXJ2:FOXJ3:FOXK1:FOXK2:FOXL1:FOXL2:FOXQ1:FOXS1:KIAA0415	CTTAAGTAAACADWGS	0	5	4	4	4	5
M6235_1.02:FOXA1:FOXA2:FOXA3:FOXB1:FOXB2:FOXC1:FOXC2:FOXD1:FOXD2:FOXD3:FOXD4:FOXD4L1:FOXD4L2:FOXD4L3:FOXD4L4:FOXD4L5:FOXD4L6:FOXE1:FOXE3:FOXF1:FOXF2:FOXG1:FOXI1:FOXI2:FOXJ1:FOXJ2:FOXJ3:FOXK1:FOXK2:FOXL1:FOXL2:FOXQ1:FOXS1:KIAA0415	CTTAAGTAAACAAHG	0	5	4	3	5	5
M6236_1.02:FOXA1:FOXA2:FOXA3:FOXB1:FOXB2:FOXC1:FOXC2:FOXD1:FOXD2:FOXD3:FOXD4:FOXD4L1:FOXD4L2:FOXD4L3:FOXD4L4:FOXD4L5:FOXD4L6:FOXE1:FOXE3:FOXF1:FOXF2:FOXG1:FOXI1:FOXI2:FOXJ1:FOXJ2:FOXJ3:FOXK1:FOXK2:FOXL1:FOXL2:FOXQ1:FOXS1:KIAA0415	TCTGRCAAAACAAAC	0	2	2	3	4	2
M5463_1.02:FOXO1:FOXO3:FOXO4:FOXO6	GTAAACATGTTTAC	0	1	0	2	5	2
M2101_1.02:FOXJ3	NNAAWTGTAAACAAAGRNGA	0	0	1	2	2	4
M5436_1.02:FOXA1:FOXA2:FOXA3:FOXB1:FOXB2:FOXC1:FOXC2:FOXD1:FOXD2:FOXD3:FOXD4:FOXD4L1:FOXD4L2:FOXD4L3:FOXD4L4:FOXD4L5:FOXD4L6:FOXE1:FOXE3:FOXF1:FOXF2:FOXG1:FOXI1:FOXI2:FOXJ1:FOXJ3:FOXK1:FOXK2:FOXL1:FOXL2:FOXQ1:FOXS1:KIAA0415	WATGTAAATATTGACATA	0	1	1	2	2	2
M5468_1.02:FOXO1:FOXO3:FOXO4:FOXO6	GTAAACATGTTTAC	0	1	0	1	3	2
M5465_1.02:FOXO1:FOXO3:FOXO4:FOXO6	GTAAACATGTTTAC	0	0	0	1	2	1
M5470_1.02:FOXO1:FOXO3:FOXO4:FOXO6	TTTCCCCACACG	0	4	2	1	0	1
M2281_1.02:FOXH1	YNSAATCCACA	0	0	0	1	0	0
M4835_1.02:FOXP1:FOXP2:FOXP3:FOXP4	AARABYAAAAAAAT	0	0	0	0	3	0
M6011_1.02:FOXA1:FOXA2:FOXA3:FOXB1:FOXB2:FOXC1:FOXC2:FOXD1:FOXD2:FOXD3:FOXD4:FOXD4L1:FOXD4L2:FOXD4L3:FOXD4L4:FOXD4L5:FOXD4L6:FOXE1:FOXE3:FOXF1:FOXF2:FOXG1:FOXI1:FOXI2:FOXJ1:FOXJ2:FOXJ3:FOXK1:FOXK2:FOXL1:FOXL2:FOXQ1:FOXS1:KIAA0415	ATAAACAAGTGTAAACA	0	0	0	0	0	1
M6014_1.02:FOXA1:FOXA2:FOXA3:FOXB1:FOXB2:FOXC1:FOXC2:FOXD1:FOXD2:FOXD3:FOXD4:FOXD4L1:FOXD4L2:FOXD4L3:FOXD4L4:FOXD4L5:FOXD4L6:FOXE1:FOXE3:FOXF1:FOXF2:FOXG1:FOXI1:FOXI2:FOXJ1:FOXJ2:FOXJ3:FOXK1:FOXK2:FOXL1:FOXL2:FOXN2:FOXN3:FOXS1:KIAA0415	ACGGACACAAT	0	0	0	0	0	0
M5452_1.02:FOXA1:FOXA2:FOXA3:FOXB1:FOXB2:FOXC1:FOXC2:FOXD1:FOXD2:FOXD3:FOXD4:FOXD4L1:FOXD4L2:FOXD4L3:FOXD4L4:FOXD4L5:FOXD4L6:FOXE1:FOXE3:FOXF1:FOXF2:FOXG1:FOXI1:FOXI2:FOXJ1:FOXJ2:FOXJ3:FOXK1:FOXK2:FOXL1:FOXL2:FOXQ1:FOXS1:KIAA0415	ATGTTTACGGTAAACAA	0	0	0	0	0	0
M5449_1.02:FOXA1:FOXA2:FOXA3:FOXB1:FOXB2:FOXC1:FOXC2:FOXD1:FOXD2:FOXD3:FOXD4:FOXD4L1:FOXD4L2:FOXD4L3:FOXD4L4:FOXD4L5:FOXD4L6:FOXE1:FOXE3:FOXF1:FOXF2:FOXG1:FOXI1:FOXI2:FOXJ1:FOXJ2:FOXJ3:FOXK1:FOXK2:FOXL1:FOXL2:FOXQ1:FOXS1:KIAA0415	ATAAACAATDGTAAACA	0	0	0	0	0	0
M6018_1.02:FOXA1:FOXA2:FOXA3:FOXB1:FOXB2:FOXC1:FOXC2:FOXD1:FOXD2:FOXD3:FOXD4:FOXD4L1:FOXD4L2:FOXD4L3:FOXD4L4:FOXD4L5:FOXD4L6:FOXE1:FOXE3:FOXF1:FOXF2:FOXG1:FOXI1:FOXI2:FOXJ1:FOXJ2:FOXJ3:FOXK1:FOXK2:FOXL1:FOXL2:FOXS1:KIAA0415	CGGACACAATC	0	0	0	0	0	0
M5450_1.02:FOXA1:FOXA2:FOXA3:FOXB1:FOXB2:FOXC1:FOXC2:FOXD1:FOXD2:FOXD3:FOXD4:FOXD4L1:FOXD4L2:FOXD4L3:FOXD4L4:FOXD4L5:FOXD4L6:FOXE1:FOXE3:FOXF1:FOXF2:FOXG1:FOXI1:FOXI2:FOXJ1:FOXJ2:FOXJ3:FOXK1:FOXK2:FOXL1:FOXL2:FOXQ1:FOXS1:KIAA0415	RCGGACACAATG	0	0	0	0	0	0
M5459_1.02:FOXA1:FOXA2:FOXA3:FOXB1:FOXB2:FOXC1:FOXC2:FOXD1:FOXD2:FOXD3:FOXD4:FOXD4L1:FOXD4L2:FOXD4L3:FOXD4L4:FOXD4L5:FOXD4L6:FOXE1:FOXE3:FOXF1:FOXF2:FOXG1:FOXI1:FOXI2:FOXJ1:FOXJ2:FOXJ3:FOXK1:FOXK2:FOXL1:FOXL2:FOXS1:KIAA0415	CGGACACAAT	0	0	0	0	0	0
M6012_1.02:FOXA1:FOXA2:FOXA3:FOXB1:FOXB2:FOXC1:FOXC2:FOXD1:FOXD2:FOXD3:FOXD4:FOXD4L1:FOXD4L2:FOXD4L3:FOXD4L4:FOXD4L5:FOXD4L6:FOXE1:FOXE3:FOXF1:FOXF2:FOXG1:FOXI1:FOXI2:FOXJ1:FOXJ2:FOXJ3:FOXK1:FOXK2:FOXL1:FOXL2:FOXQ1:FOXS1:KIAA0415	CCGGACACAATC	0	0	0	0	0	0
M5473_1.02:FOXO1:FOXO3:FOXO4:FOXO6	GTCGTGTGGGGAAA	0	0	0	0	0	0
M5282_1.02:GSX1:GSX2:HOXA3:HOXA4:HOXB3:HOXC5:HOXD3:HOXD4	NYTAATKA	0	28	0	149	217	85
M5591_1.02:KLF10:KLF11:KLF13:KLF14:KLF16:KLF9	CAAAAAGGGGCGTGGCAT	1	5	6	2	1	4
M6326_1.02:KLF1:KLF12:KLF2:KLF3:KLF4:KLF5:KLF6:KLF7:KLF8	CAGGGGGTG	0	5	0	0	0	0
M0415_1.02:KLF13:KLF14:KLF9	VTAACGGT	0	0	0	0	0	0
M4785_1.02:MEOX1:MEOX2	CTTAATGA	0	23	0	157	222	81
M5624_1.02:MEOX1:MEOX2	DGTAATTAWN	0	38	3	156	204	97
M1241_1.02:POU2F1:POU2F2:POU3F1:POU3F2:POU3F3:POU3F4	NDMATTAN	23	48	25	38	64	78
M6365_1.02:NFATC1:NFATC2:NFATC3:NFATC4	AAATTTTCCT	0	66	35	127	200	133
M6028_1.02:HOXA1:HOXA2:HOXA3:HOXA4:HOXA5:HOXA6:HOXB1:HOXB2:HOXB3:HOXB4:HOXB5:HOXD3:HOXD4:PDX1	RNTAATTASN	0	26	1	140	195	79
M1523_1.02:NFATC1:NFATC2:NFATC3:NFATC4	WWTTTCCAYN	0	82	17	124	192	120
M1520_1.02:NFATC1:NFATC2:NFATC3:NFATC4	WTTTTCCAYH	0	64	13	118	189	104
M1205_1.02:AC012531.1:HOXA2:HOXA3:HOXA4:HOXA5:HOXA6:HOXA7:HOXA9:HOXB2:HOXB3:HOXB4:HOXB5:HOXB6:HOXB7:HOXC5:HOXC6:HOXC9:HOXD3:HOXD4:HOXD9:PDX1	CTAATTAC	0	41	8	130	166	83
M6052_1.02:MEOX1:MEOX2	NTAATTAN	0	19	0	132	185	61
M5623_1.02:MEOX1:MEOX2	VSTAATTAHC	0	33	5	139	184	95
M2024_1.02:MEOX1:MEOX2	TTAATGA	0	10	0	128	183	44
M4789_1.02:TLX1:TLX2:TLX3	BTTAATKA	0	55	0	119	180	45
M5538_1.02:HOXA1:HOXA2:HOXA3:HOXA4:HOXA5:HOXA6:HOXB1:HOXB2:HOXB3:HOXB4:HOXB5:HOXD3:HOXD4:PDX1	GBTAATTASN	0	16	0	129	186	51
M2064_1.02:GSX1:GSX2:HOXA4	TTAATTA	0	9	0	121	174	43
M1198_1.02:HOXA2:HOXB2	YTAATTAN	0	16	0	119	159	53
M5146_1.02:AC012531.1:HOXA1:HOXA2:HOXA3:HOXA4:HOXA5:HOXA6:HOXA7:HOXB1:HOXB2:HOXB3:HOXB5:HOXB6:HOXC5:HOXC6:HOXD3:HOXD4:PDX1	TTAATKA	0	8	0	115	165	33
M5279_1.02:GSX1:GSX2:HOXA4	YTAATKA	0	8	0	115	165	33
M4786_1.02:MEOX1:MEOX2	TTAATKA	0	8	0	115	165	33
M4942_1.02:EMX1:EMX2	YTAATTA	0	20	0	114	164	33
M5635_1.02:MNX1	TTTAATTANH	0	9	0	114	162	34
M1987_1.02:LMX1A:LMX1B	TTAATTA	0	8	0	109	161	20
M6415_1.02:AC012531.1:HOXA2:HOXA3:HOXA4:HOXA5:HOXA6:HOXA7:HOXB2:HOXB3:HOXB4:HOXB5:HOXB7:HOXC5:HOXD3:HOXD4:PDX1	CTAATTACY	0	40	15	114	140	92
M1518_1.02:NFATC1:NFATC2:NFATC3:NFATC4	WTTTTCCATD	0	42	8	108	157	90
M1088_1.02:DLX1:DLX2:DLX3:DLX4:DLX5:DLX6	GCTAATTANN	0	15	0	118	157	52
M2018_1.02:LHX2:LHX9	CTAATTA	0	6	0	105	155	29
M5739_1.02:AL662833.4:AL773544.1:BX088580.2:CR388229.2:CR759815.4:CR847794.3:POU2F1:POU2F2:POU2F3:POU3F1:POU3F2:POU3F3:POU3F4:POU5F1	TGCATAAWTTA	0	19	1	42	59	18
M4740_1.02:LHX2:LHX9	GCTAATTA	0	3	0	109	153	34
M4981_1.02:AC012531.1:HOXA3:HOXA4:HOXA5:HOXA6:HOXA7:HOXB3:HOXB4:HOXB5:HOXB6:HOXB7:HOXB8:HOXC5:HOXC6:HOXC8:HOXD3:HOXD4:HOXD8:PDX1	TTAATTA	0	18	0	112	168	43
M4788_1.02:TLX1:TLX2:TLX3	GTTAATTR	0	44	0	96	151	12
M1176_1.02:CDX1:CDX2:CDX4	GTAATTAA	0	13	0	110	150	41
M5672_1.02:NOTO	SYTAATTAGN	0	7	0	98	147	33
M1990_1.02:ALX4:VSX1:VSX2	TTAATTA	0	13	0	98	147	31
M4861_1.02:ALX4:VSX1:VSX2	TTAATTA	0	13	0	98	147	31
M1164_1.02:HOXA1:HOXB1:HOXB6:HOXD1	CTAATTAA	0	11	0	112	152	46
M4742_1.02:LHX2:LHX9	YTAATTA	0	16	0	103	145	38
M2004_1.02:LHX1:LHX3:LHX4:LHX5	YTAATTA	0	17	0	95	144	44
M4843_1.02:LMX1A:LMX1B	WTTAATTAG	0	12	0	84	144	24
M1109_1.02:EVX1:EVX2	CTAATTAA	0	18	0	101	143	51
M5605_1.02:LMX1A:LMX1B	TTAATTAN	0	2	0	93	143	12
M1522_1.02:NFATC1:NFATC2:NFATC3:NFATC4	ANTTTCCAYH	0	52	8	96	142	66
M5072_1.02:LBX1:LBX2	TTAATKA	0	33	0	93	142	53
M1180_1.02:EVX1:EVX2	ACTAATTACN	0	14	1	116	142	45
M1073_1.02:AC012531.1:HOXA2:HOXA3:HOXA4:HOXA5:HOXA6:HOXA7:HOXB2:HOXB3:HOXB4:HOXB5:HOXB6:HOXB7:HOXC5:HOXC6:HOXD3:HOXD4:PDX1	YTAATKABN	0	6	0	98	146	25
M5944_1.02:VAX1:VAX2	YTAATTAY	0	9	0	92	140	31
M6006_1.02:EN1:EN2	VCTAATTASB	0	10	0	104	139	46
M5073_1.02:LBX1:LBX2	GYTAATTA	0	3	0	89	139	19
M2389_1.02:THAP1	CTGCCCKYA	0	48	7	83	138	42
M5945_1.02:VAX1:VAX2	YTAATTAC	0	6	0	96	138	23
M1519_1.02:NFAT5	ATTTTCCATD	0	11	4	88	137	56
M0889_1.02:LHX2:LHX9	NNNTAATTAR	0	7	0	90	137	30
M1517_1.02:NFATC1:NFATC2:NFATC3:NFATC4	WTTTTCCATT	0	38	7	87	133	82
M5043_1.02:GSX1:GSX2:HOXA4	YRYTAATTA	0	7	0	95	133	35
M5606_1.02:LMX1A:LMX1B	KTAATTRR	0	1	0	85	133	9
M6033_1.02:AC012531.1:HOXA2:HOXA3:HOXA4:HOXA5:HOXA6:HOXA7:HOXB2:HOXB3:HOXB4:HOXB5:HOXB6:HOXB7:HOXC5:HOXC6:HOXD3:HOXD4:PDX1	NBTAATTASN	0	10	0	94	132	25
M4977_1.02:AC012531.1:HOXA3:HOXA4:HOXA5:HOXA6:HOXA7:HOXB3:HOXB4:HOXB5:HOXB6:HOXB7:HOXB8:HOXC5:HOXC6:HOXC8:HOXD3:HOXD4:HOXD8:PDX1	GTTAATKA	0	0	0	88	138	10
M2030_1.02:EVX1:EVX2	YTAATKA	0	4	0	87	132	19
M5502_1.02:GSX1:GSX2:HOXA4	NYTAATTAGD	0	8	0	85	132	21
M5503_1.02:GSX1:GSX2:HOXA4	KTTAATTRGN	0	5	0	81	128	11
M1229_1.02:POU4F1:POU4F2:POU4F3	ATATGCAT	0	24	1	33	56	9
M5074_1.02:LBX1:LBX2	NTTAATTA	0	9	0	80	126	25
M6315_1.02:ISL1:ISL2	SYTAATG	0	9	0	90	126	3
M5665_1.02:NFIA:NFIB:NFIC:NFIX	NNTGCCAAN	0	97	6	77	125	125
M5071_1.02:LBX1:LBX2	GTTAAYTA	0	15	0	82	122	13
M4944_1.02:EN1:EN2	RYTAATTR	0	8	0	81	122	12
M1182_1.02:CDX1:CDX2	TTAATTAC	0	5	0	85	121	17
M5386_1.02:EMX1:EMX2	GBTAATTAVN	0	2	0	88	120	14
M6363_1.02:NFATC1:NFATC2:NFATC3:NFATC4	AATTTTCCA	0	30	12	75	119	77
M1219_1.02:AC012531.1:HOXA2:HOXA3:HOXA4:HOXA5:HOXA6:HOXA7:HOXB2:HOXB3:HOXB4:HOXB5:HOXB6:HOXB7:HOXC5:HOXC6:HOXD3:HOXD4:PDX1	TTAATTAG	0	4	0	80	119	18
M4957_1.02:EVX1:EVX2	VYTAATTA	0	3	0	82	118	10
M2052_1.02:ENSG00000229544:NKX1-1	TTAATTR	0	5	0	77	118	7
M0893_1.02:ZFHX2	NNTAATTANN	0	3	0	76	115	19
M5388_1.02:EMX1:EMX2	VCTAATTASB	0	3	0	83	114	21
M0894_1.02:LBX1:LBX2	TTAATTAG	0	3	0	75	113	15
M1970_1.02:NFIA:NFIB:NFIC:NFIX	TGCCAA	0	133	4	64	112	93
M0963_1.02:LHX1:LHX3:LHX4:LHX5	NNYTAATTA	0	10	0	73	112	21
M2044_1.02:ARX:OTP:PHOX2A:PHOX2B:SHOX:SHOX2	TTAATTA	0	2	0	79	130	15
M5253_1.02:ISL1:ISL2	NYTAATKGV	0	0	0	68	112	0
M2039_1.02:LBX1:LBX2	TAAYTA	0	31	5	80	111	59
M0595_1.02:LIN54	AWTTTAAAWT	0	112	0	52	111	2
M0896_1.02:VENTX	TTAATTAG	0	2	0	71	110	16
M0915_1.02:AC012531.1:HOXA3:HOXA4:HOXA5:HOXA6:HOXA7:HOXB3:HOXB4:HOXB5:HOXB6:HOXB7:HOXB8:HOXC5:HOXC6:HOXC8:HOXD3:HOXD4:HOXD8	TTAATTAC	0	4	0	76	112	16
M4946_1.02:EN1:EN2	TTAATTA	0	0	0	70	110	1
M2040_1.02:LBX1:LBX2	TAATTA	0	3	0	71	108	13
M0883_1.02:ALX1:ALX3:ALX4:ARX:RAX:UNCX:VSX1:VSX2	NCTAATTAANN	0	2	0	76	107	19
M5000_1.02:ALX1:ALX3:ALX4:ARX:DRGX:PHOX2A:PHOX2B:PRRX1:PRRX2:RAX:RAX2:SHOX:SHOX2:UNCX	NYTAATTA	0	8	0	73	110	14
M4781_1.02:BARX1:BSX	TTAATKA	0	2	0	72	106	10
M6261_1.02:AR:NR3C1:NR3C2:PGR	CTGTTCT	0	0	0	66	106	0
M2058_1.02:GBX1:GBX2:MNX1	TTAATTA	0	0	0	73	104	6
M5196_1.02:ENSG00000229544:NKX1-1	TTTAATTR	0	0	0	70	104	0
M1445_1.02:NR2E1	NNNTGACTYN	0	331	91	62	102	224
M5543_1.02:AC012531.1:HOXA2:HOXA3:HOXA4:HOXA5:HOXA6:HOXA7:HOXB2:HOXB3:HOXB4:HOXB5:HOXB6:HOXB7:HOXB8:HOXC5:HOXC6:HOXC8:HOXD3:HOXD4:HOXD8:PDX1	NYTAATTANY	0	12	0	72	106	18
M0316_1.02:NFIL3	KATTACGTMA	0	277	149	91	101	112
M2023_1.02:BARX1:BSX	TTAATKR	0	2	0	69	100	6
M2944_1.02:TFAP4	MMCAGCTGHB	0	63	10	64	99	66
M0906_1.02:VTN	NATTAATTAR	0	1	0	69	99	14
M0959_1.02:ALX1:ALX3:ALX4:ARX:DRGX:PHOX2A:PHOX2B:PRRX1:PRRX2:RAX	TAATTARN	0	7	0	71	98	10
M5262_1.02:GBX1:GBX2:MNX1	YTAATTR	0	0	0	66	99	2
M5138_1.02:ARX:OTP:PHOX2A:PHOX2B:SHOX:SHOX2	YTAATTA	0	2	0	69	102	9
M0702_1.02:SPDEF	NAVCCGGATN	0	84	47	51	97	55
M5666_1.02:NFIA:NFIB:NFIC:NFIX	NDTGCCAAN	0	56	0	49	95	49
M4887_1.02:ALX1:ALX3:ALX4:DRGX:PHOX2A:PHOX2B:PRRX1:PRRX2:RAX:RAX2	ACTAATTA	0	0	0	69	95	4
M0639_1.02:DMRTA2	AHTGTWDCDA	0	38	0	62	95	3
M5730_1.02:POU2F1:POU2F2:POU2F3:POU3F4	ATGAATATKCAW	0	11	1	33	53	14
M1103_1.02:ALX1:ALX4:VSX1:VSX2	CTAATTAA	0	0	0	64	94	7
M2036_1.02:GSX1:GSX2:HOXA4	YTAATTA	0	0	0	63	99	7
M1988_1.02:ALX1:ALX4:ARX:PHOX2A:PHOX2B:PROP1:RAX:VSX1:VSX2	TTAATTR	0	0	0	59	94	2
M5733_1.02:POU2F1:POU2F2:POU3F1:POU3F2:POU3F3:POU3F4	TATGCATAAWTTA	0	12	1	35	48	15
M5745_1.02:AL662833.4:AL773544.1:BX088580.2:CR388229.2:CR759815.4:CR847794.3:POU5F1:POU5F1B	ATGAATATGCAW	0	14	1	27	46	13
M0317_1.02:DBP:HLF:TEF	NRTTAYGTAA	0	323	136	72	90	82
M0293_1.02:DBP:HLF:TEF	NRTTACGTVA	0	214	82	71	89	64
M0104_1.02:ARID3A:ARID3B:ARID3C	ATATTAATTAN	0	9	0	53	89	7
M0214_1.02:ENSG00000187728:MSC:TCF15:TCF21:TCF23	AACATATGK	0	56	24	70	88	176
M4845_1.02:ALX1:ALX4:ARX:PHOX2A:PHOX2B:PROP1:RAX:VSX1:VSX2	TTAATTR	0	0	0	59	94	2
M0985_1.02:IRX1:IRX2:IRX3:IRX4:IRX5:IRX6	NNCDTGTHNN	0	6	0	53	88	1
M0900_1.02:ARX:OTP:PHOX2A:PHOX2B:PRRX2:SHOX:SHOX2:UNCX	YTAATTRR	0	0	0	58	86	1
M1938_1.02:MAFB:NRL	GCTGACGB	0	27	0	44	86	5
M4846_1.02:ALX1:ALX4:ARX:PHOX2A:PHOX2B:PROP1:RAX:VSX1:VSX2	YTAATTA	0	0	0	58	85	2
M4780_1.02:BARX1:BSX	YTTAATKRG	0	0	0	51	86	0
M5284_1.02:ALX1:ALX3:ALX4:ARX:DMBX1:DRGX:ISX:PHOX2A:PHOX2B:PRRX1:RAX:UNCX:VSX1:VSX2	GYTAATTAGC	0	0	0	58	84	3
M1005_1.02:ALX1:ALX3:ALX4:ARX:DMBX1:DRGX:ISX:OTP:PHOX2A:PHOX2B:PRRX1:PRRX2:RAX:UNCX:VSX1:VSX2	NTAATTRV	0	6	0	56	82	9
M4862_1.02:ALX4:VSX1:VSX2	TTAATTA	0	0	0	58	85	2
M5165_1.02:ARX:DRGX:RAX:RAX2:UNCX:VSX1:VSX2	TTAATTA	0	0	0	54	85	2
M2029_1.02:EN1:EN2	YTAATTR	0	0	0	58	85	2
M5076_1.02:LHX1:LHX3:LHX5	TTAATTA	0	0	0	54	85	2
M6189_1.02:DLX1:DLX2:DLX3:DLX4:DLX5:DLX6	GMTAATTACW	0	2	0	67	84	13
M5150_1.02:ALX1:ALX3:ALX4:ARX:DRGX:PHOX2A:PHOX2B:SHOX:SHOX2	TTAATT	0	9	0	55	86	8
M5991_1.02:BARHL1:BARHL2	NYTAATTGNY	0	0	0	50	84	0
M6437_1.02:AR:NR3C1:NR3C2:PGR	MTGTTCT	0	0	0	49	83	0
M2318_1.02:TCF12:TCF3:TCF4	CMCAGCTGCWB	0	45	8	57	82	63
M1902_1.02:ALX1:ALX4:ARX:DRGX:PHOX2A:PHOX2B:PRRX1:PRRX2:RAX:RAX2:SHOX:SHOX2	TAATT	0	9	0	55	85	8
M0632_1.02:DMRT3:DMRTA2	WWTGTWWCND	0	70	0	49	82	3
M4945_1.02:EN1:EN2	NTAATTARNN	0	2	0	48	82	2
M5343_1.02:DLX1:DLX2:DLX3:DLX4:DLX5:DLX6	NTAATTRN	0	0	0	49	80	0
M6353_1.02:MYF5:MYF6:MYOD1:MYOG	GCAGSTG	0	6	0	51	79	8
M5126_1.02:ARX:UNCX	NTTAATTR	0	0	0	49	79	0
M4943_1.02:EN1:EN2	GYTAATTR	0	0	0	51	79	0
M6110_1.02:ALX1:ALX3:ALX4:RAX:RAX2:UNCX:VSX1:VSX2	NTAATTRG	0	0	0	53	78	0
M5046_1.02:EN1:EN2	NTTAATTRR	0	0	0	42	78	0
M5261_1.02:GBX1:GBX2:MNX1	CTTAATTA	0	0	0	53	78	0
M0998_1.02:LBX1:LBX2	NTAATKRG	0	1	0	48	77	5
M5726_1.02:POU2F1:POU2F2:POU2F3:POU3F1:POU3F2:POU3F3:POU3F4	HATGMATATKCAWA	0	12	2	29	44	12
M5340_1.02:DLX1:DLX2:DLX3:DLX4:DLX5:DLX6	NTAATTGB	0	0	0	50	76	0
M1004_1.02:ALX1:ALX3:ALX4:ARX:DMBX1:DRGX:ISX:OTP:PHOX2A:PHOX2B:PRRX1:PRRX2:RAX:UNCX:VSX1:VSX2	HTAATTRR	0	1	0	54	88	3
M2299_1.02:MYF5:MYF6:MYOD1:MYOG	RGNRACAGCTGCN	0	8	0	48	74	34
M5706_1.02:PAX4	CTAATTAG	0	0	0	56	74	3
M2300_1.02:MYF5:MYF6:MYOD1:MYOG	RACAGCTGSNS	0	14	0	43	73	40
M5705_1.02:PAX4	CTAATTAG	0	0	0	53	73	1
M5341_1.02:DLX1:DLX2:DLX3:DLX4:DLX5:DLX6	NTAATTRB	0	0	0	47	73	0
M6289_1.02:HOXA6:HOXA9:HOXB8:HOXB9:HOXC10:HOXC8:HOXC9:HOXD10:HOXD8:HOXD9	WCATAAATYATM	0	12	5	52	59	20
M5078_1.02:LHX1:LHX3:LHX4:LHX5	TTAATTA	0	0	0	41	72	0
M2947_1.02:TFAP4	ACCAGCTGWG	0	39	7	45	71	70
M1989_1.02:ALX1:ALX4:VSX1:VSX2	KTTAATTAG	0	0	0	46	71	1
M4851_1.02:ALX1:ALX4:VSX1:VSX2	KTTAATTAG	0	0	0	46	71	1
M5164_1.02:ARX:DRGX:RAX:RAX2:UNCX:VSX1:VSX2	TTTAATTA	0	0	0	51	71	0
M6364_1.02:NFATC1:NFATC2:NFATC3:NFATC4	AKTTTTCCA	0	37	4	39	70	45
M2317_1.02:TCF12:TCF3:TCF4	RACAGCTGSNS	0	15	0	41	69	41
M1154_1.02:SHOX:SHOX2	NTAATTRV	0	0	0	50	76	0
M5533_1.02:HOXA1:HOXA2:HOXB1:HOXB2:HOXD1	BBTAATTAVN	0	0	0	49	73	0
M5982_1.02:ALX1:ALX3:ALX4:ARX:DMBX1:DRGX:ISX:OTP:PHOX2A:PHOX2B:PRRX1:PRRX2:RAX:UNCX:VSX1:VSX2	KYTAATTAGA	0	0	0	47	76	0
M6065_1.02:ALX1:ALX4:ARX:DRGX:PHOX2A:PHOX2B:PRRX1:PRRX2:RAX:RAX2:SHOX:SHOX2	YTAATTAR	0	0	0	46	68	0
M5602_1.02:LHX2:LHX9	YTAATTRR	0	0	0	42	69	0
M2035_1.02:MEIS1:MEIS2:MEIS3:PKNOX2	CTGTCA	0	1	0	39	69	0
M5806_1.02:ARX:OTP:PHOX2A:PHOX2B:PRRX2:SHOX:SHOX2:UNCX	YTAATTRR	0	0	0	46	68	0
M5942_1.02:ALX1:ALX3:ALX4:ARX:OTP:SHOX:SHOX2:UNCX:VSX1:VSX2	YTAATTRR	0	0	0	43	66	0
M0291_1.02:XBP1	NVTGACGTDN	0	92	21	33	67	122
M5757_1.02:ALX1:ALX4:ARX:DRGX:PHOX2A:PHOX2B:PRRX1:PRRX2:RAX:RAX2:SHOX:SHOX2	NTAATTRR	0	0	0	42	63	0
M5298_1.02:BARHL1:BARHL2	SYTAATTGNY	0	0	0	39	66	0
M1980_1.02:BARHL1:BARHL2	TTAATTG	0	0	0	41	66	0
M1537_1.02:RFX1:RFX2:RFX3:RFX4:RFX5:RFX6:RFX7:RFX8	CNTAGCAAC	0	35	8	55	65	38
M5597_1.02:LHX2:LHX9	VCTAATTARB	0	0	0	39	65	4
M5342_1.02:DLX1:DLX2:DLX3:DLX4:DLX5:DLX6	NTAATTRB	0	0	0	45	65	0
M5661_1.02:NFIA:NFIB:NFIC:NFIX	WNTTGGCAMN	0	52	3	39	64	75
M0294_1.02:ATF1:CREB1:CREM	NNTKACGNDD	0	83	29	40	64	56
M1525_1.02:RFX1:RFX2:RFX3:RFX4:RFX5:RFX6:RFX7:RFX8	CCHTRGCAAC	0	27	5	47	64	47
M2007_1.02:ARX:UNCX	CTAATTA	0	0	0	46	64	0
M2048_1.02:ARX:DRGX:RAX:RAX2:UNCX:VSX1:VSX2	TTAATTA	0	0	0	46	64	0
M5125_1.02:ARX:UNCX	CTAATTA	0	0	0	46	64	0
M2032_1.02:GBX1:GBX2:MNX1	STAATTA	0	0	0	46	64	0
M1945_1.02:NOBOX	TAATTGGY	0	0	0	43	64	0
M0297_1.02:ATF1:CREB1:CREM	RTGACGTVN	0	156	56	40	63	130
M1993_1.02:ALX1:ALX3:ALX4:DRGX:PHOX2A:PHOX2B:PRRX1:PRRX2:RAX:RAX2	CTAATTA	0	0	0	42	60	0
M3576_1.02:MSX1:MSX2	CNGTAAWTG	0	1	0	39	63	0
M5599_1.02:LHX6:LHX8	RCTAATTAGY	0	0	0	50	62	5
M5807_1.02:ARX:OTP:PHOX2A:PHOX2B:PRRX2:SHOX:SHOX2:UNCX	YTAATTRR	0	0	0	42	59	0
M2003_1.02:LHX1:LHX3:LHX5	TTAATTA	0	0	0	39	62	0
M5075_1.02:LHX1:LHX3:LHX5	TTAATTA	0	0	0	39	62	0
M1527_1.02:RFX1:RFX2:RFX3:RFX4:RFX5:RFX6:RFX7:RFX8	CHTRGCAACV	0	29	6	50	61	33
M4854_1.02:ALX1:ALX4:VSX1:VSX2	KTTAATTA	0	0	0	40	61	0
M6000_1.02:DLX1:DLX2:DLX3:DLX4:DLX5:DLX6	NTAATTRN	0	0	0	43	61	0
M5414_1.02:ESX1	GNTAATTRGN	0	0	0	41	61	0
M6082_1.02:ARX:OTP:PHOX2A:PHOX2B:PRRX2:SHOX:SHOX2:UNCX	YTAATTRG	0	0	0	42	59	0
M5951_1.02:ALX1:ALX3:ALX4:ARX:RAX:RAX2:UNCX:VSX1:VSX2	CTAATTAN	0	0	0	40	60	0
M2034_1.02:ALX1:ALX3:ALX4:ARX:DRGX:PHOX2A:PHOX2B:PRRX1:PRRX2:RAX:RAX2:SHOX:SHOX2:UNCX	TTAATTR	0	0	0	41	69	0
M5415_1.02:ESX1	GBTAATTRGN	0	0	0	42	60	0
M1166_1.02:HESX1	TTAATTAG	0	0	0	37	60	0
M5987_1.02:ASCL1:ASCL2	ARCAGCTGCT	0	17	2	39	59	61
M4807_1.02:ALX1:ALX3:ALX4:ARX:CRX:DRGX:OTP:OTX1:OTX2:PHOX2A:PHOX2B:PRRX2:RAX:SHOX:SHOX2:UNCX	TTAATTA	0	0	0	41	69	0
M5740_1.02:POU4F1:POU4F2:POU4F3	ATGMATAATTAATG	0	6	2	32	35	14
M5160_1.02:ALX1:ALX3:ALX4:ARX:DRGX:ISX:OTP:PHOX2A:PHOX2B:PRRX1:PRRX2:RAX:RAX2:SHOX:SHOX2:UNCX	AMTAATTA	0	0	0	41	62	0
M2260_1.02:ALX1:ALX3:ALX4:ARX:DRGX:PHOX2A:PHOX2B:SHOX:SHOX2	YTAATTA	0	0	0	40	69	0
M5754_1.02:ALX1:ALX3:ALX4:ARX:DRGX:PHOX2A:PHOX2B:PRRX1:PRRX2:RAX	YTAATTRR	0	0	0	40	59	0
M2009_1.02:ALX1:ALX3:ALX4:ARX:DRGX:ISX:OTP:PHOX2A:PHOX2B:PRRX1:PRRX2:RAX:RAX2:SHOX:SHOX2:UNCX	MTAATTA	0	0	0	39	56	0
M4888_1.02:ALX1:ALX3:ALX4:DRGX:PHOX2A:PHOX2B:PRRX1:PRRX2:RAX:RAX2	TTAATTA	0	0	0	39	56	0
M5175_1.02:ALX1:ALX3:ALX4:ARX:CRX:DRGX:PHOX2A:PHOX2B:PRRX1:PRRX2:RAX:RAX2:VSX1:VSX2	YTAATTA	0	0	0	39	56	0
M6440_1.02:ALX1:ALX4:ARX:DRGX:PHOX2A:PHOX2B:PRRX1:PRRX2:RAX:RAX2:SHOX:SHOX2	YTAATTR	0	0	0	39	56	0
M5161_1.02:ALX1:ALX3:ALX4:ARX:DRGX:ISX:OTP:PHOX2A:PHOX2B:PRRX1:PRRX2:RAX:RAX2:SHOX:SHOX2:UNCX	YTAATTA	0	0	0	38	69	0
M1101_1.02:ALX4:VSX1:VSX2	VTTAATTAG	0	0	0	34	58	0
M5344_1.02:DLX1:DLX2:DLX3:DLX4:DLX5:DLX6	NTAATTRB	0	0	0	41	58	0
M5156_1.02:GATA1:GATA2:GATA3:GATA4:GATA5:GATA6	CAGATAA	0	0	0	36	58	0
M5139_1.02:OVOL1	WGTAACGG	0	3	0	37	58	0
M5586_1.02:ALX1:ALX3:ALX4:ISX	YTAATTRG	0	0	0	40	57	0
M6001_1.02:DLX1:DLX2:DLX3:DLX4:DLX5:DLX6	NTAATTRB	0	0	0	40	57	0
M2037_1.02:EN1:EN2	TCTAATTA	0	0	0	37	57	0
M5044_1.02:EN1:EN2	TCTAATTA	0	0	0	37	57	0
M5394_1.02:EN1:EN2	GNTAATTRRD	0	0	0	39	57	0
M4925_1.02:MSX1:MSX2	TAATTG	0	0	0	40	57	0
M5638_1.02:MSX1:MSX2	YTAATTGS	0	0	0	40	57	0
M6055_1.02:MSX1:MSX2	BTAATTGS	0	0	0	40	57	0
M5176_1.02:TCF12:TCF3:TCF4	AAAACASCTGT	0	33	11	40	56	95
M3681_1.02:POU2F1:POU2F2:POU2F3:POU3F1:POU3F2:POU3F3:POU3F4	AATTAVCATANA	0	4	0	24	31	13
M1083_1.02:ALX1:ALX3:ALX4:ARX:OTP:SHOX:SHOX2:UNCX:VSX1:VSX2	NYTAATTAR	0	0	0	38	60	0
M5755_1.02:ALX1:ALX3:ALX4:ARX:DRGX:PHOX2A:PHOX2B:PRRX1:PRRX2:RAX	BTAATTRG	0	0	0	38	56	0
M1981_1.02:ALX1:ALX3:ALX4:ARX:CRX:DRGX:OTP:OTX1:OTX2:PHOX2A:PHOX2B:PRRX2:RAX:SHOX:SHOX2:UNCX	TTAATTA	0	0	0	37	59	0
M2017_1.02:ALX1:ALX3:ALX4:ARX:DRGX:OTP:PHOX2A:PHOX2B:RAX:UNCX:VSX1:VSX2	TAATTAA	0	0	0	37	59	0
M4732_1.02:ALX1:ALX3:ALX4:ARX:DRGX:OTP:PHOX2A:PHOX2B:RAX:UNCX:VSX1:VSX2	TAATTAA	0	0	0	37	59	0
M4806_1.02:ALX1:ALX3:ALX4:ARX:CRX:DRGX:OTP:OTX1:OTX2:PHOX2A:PHOX2B:PRRX2:RAX:SHOX:SHOX2:UNCX	TTAATTA	0	0	0	37	59	0
M5772_1.02:ALX4:ARX:DRGX:PRRX2:RAX:RAX2:VSX2	YTAATTRR	0	0	0	34	56	0
M6254_1.02:GATA2	SAGATAAG	0	0	0	27	56	0
M6020_1.02:GBX1:GBX2	BBTAATTRGN	0	0	0	39	56	0
M5483_1.02:GBX1:GBX2	GBTAATTGGN	0	0	0	40	56	0
M0594_1.02:LIN54	WTTTRAATH	0	90	0	24	56	0
M6358_1.02:ATOH1:NEUROD1:NEUROD2:NEUROD4:NEUROD6:NEUROG1:NEUROG2:NEUROG3	CGGCAGRTGGCC	0	67	29	37	55	56
M1535_1.02:RFX1:RFX2:RFX3:RFX4:RFX5:RFX6:RFX7:RFX8	CNTRGCAACV	0	25	1	36	55	25
M5174_1.02:ALX1:ALX3:ALX4:ARX:CRX:DRGX:PHOX2A:PHOX2B:PRRX1:PRRX2:RAX:RAX2:VSX1:VSX2	GYTAATTA	0	0	0	36	55	0
M5771_1.02:ALX1:ALX3:ALX4:ARX:CRX:DRGX:PHOX2A:PHOX2B:PRRX1:PRRX2:RAX:RAX2:VSX1:VSX2	DYTAATTRRY	0	0	0	34	56	0
M5392_1.02:EN1:EN2	CTAATTRS	0	0	0	36	55	0
M4733_1.02:ALX1:ALX3:ALX4:ARX:DRGX:OTP:PHOX2A:PHOX2B:RAX:UNCX:VSX1:VSX2	YNYTAATTA	0	0	0	34	55	0
M4852_1.02:ALX1:ALX4:VSX1:VSX2	NTTAATTRGH	0	0	0	30	54	0
M5585_1.02:ALX1:ALX3:ALX4:ISX	YTAATTRG	0	0	0	36	54	0
M6021_1.02:GBX1:GBX2	NYTAATTRST	0	0	0	37	54	0
M5480_1.02:GBX1:GBX2	GCTAATTRGB	0	0	0	39	54	0
M6380_1.02:NOBOX	HTAATTGST	0	0	0	34	54	0
M3780_1.02:POU6F1:POU6F2	ATAAWTTATGC	0	6	1	25	30	5
M6256_1.02:GATA1:GATA2:GATA3:GATA4:GATA5:GATA6	ASAGATAAV	0	0	0	29	53	0
M5481_1.02:GBX1:GBX2	NYTAATTRSY	0	0	0	36	53	0
M4735_1.02:ATOH1:ATOH7	ACCATCTGBCS	0	105	38	29	52	113
M4734_1.02:TCF12:TCF3:TCF4	ACCATCTGBCS	0	105	38	29	52	113
M0630_1.02:DMRT1	AWTGTADCNA	0	37	0	35	52	0
M1223_1.02:DRGX	TTAATTAG	0	0	0	26	52	0
M5639_1.02:MSX1:MSX2	BTAATTGG	0	0	0	35	52	0
M5285_1.02:ALX1:ALX3:ALX4:ARX:DMBX1:DRGX:ISX:PHOX2A:PHOX2B:PRRX1:RAX:UNCX:VSX1:VSX2	KBTAATTRRA	0	0	0	33	59	0
M5390_1.02:EN1:EN2	SYTAATTRGB	0	0	0	32	51	0
M1001_1.02:MEIS1:MEIS2:MEIS3:PKNOX1:PKNOX2	NNCTGTCANN	0	0	0	25	51	0
M5245_1.02:NR2E1	AAAGTYA	0	1	0	29	51	0
M5949_1.02:VSX1:VSX2	CTAATTAN	0	0	0	30	51	0
M6303_1.02:AC012531.1:HOXA2:HOXA3:HOXA4:HOXA5:HOXA6:HOXA7:HOXB2:HOXB3:HOXB4:HOXB5:HOXB6:HOXB7:HOXB8:HOXC5:HOXC6:HOXC8:HOXD3:HOXD4:HOXD8:PDX1	TTAATTGW	0	0	0	33	54	0
M5507_1.02:HESX1	GHTAATTRRY	0	0	0	31	49	0
M3680_1.02:POU2F1:POU2F2:POU2F3:POU3F1:POU3F2:POU3F3:POU3F4	CAWAATKACATGYW	51	5	0	19	30	1
M6534_1.02:ALX1:ALX3:ALX4:ARX:RAX:RAX2:UNCX:VSX1:VSX2	WWAGCTAATTA	0	1	0	33	48	10
M3327_1.02:GATA1:GATA2:GATA3:GATA4:GATA5:GATA6	AGAGATAAKA	0	0	0	30	48	2
M2011_1.02:ALX1:ALX3:ALX4:ARX:CRX:DRGX:PHOX2A:PHOX2B:PRRX1:PRRX2:RAX:RAX2:VSX1:VSX2	YTAATTA	0	0	0	31	51	0
M4660_1.02:GATA1:GATA2:GATA3:GATA4:GATA5:GATA6	SAGATAAGRA	0	0	0	23	47	0
M3679_1.02:POU2F1:POU2F2:POU2F3:POU3F1:POU3F2:POU3F3:POU3F4	MKVATTTGCATATT	1	4	2	25	28	27
M1532_1.02:RFX1:RFX2:RFX3:RFX4:RFX5:RFX6:RFX7:RFX8	CNTRGCAACV	0	13	0	28	46	12
M0391_1.02:BCL6B	NYCTAGAAARAN	0	3	0	19	46	2
M4923_1.02:MSX1:MSX2	SACCAATTA	0	0	0	35	46	0
M5743_1.02:POU4F1:POU4F2:POU4F3	ATGMATAATTAATGAG	0	4	2	20	27	12
M0984_1.02:ALX1:ALX3:ALX4:ISX	NBTAATTR	0	1	0	26	44	0
M1447_1.02:ESRRA:ESRRB:ESRRG	DTGACCTTG	0	0	0	27	44	0
M5595_1.02:LBX1:LBX2	NYTAATTRGN	0	0	0	27	44	0
M6108_1.02:ALX1:ALX3:ALX4:ARX:OTP:SHOX:SHOX2:UNCX:VSX1:VSX2	YTAATTAN	0	0	0	25	43	0
M1220_1.02:LBX1	TTAATTAG	0	0	0	23	43	0
M1123_1.02:MEIS1:MEIS2:MEIS3	ANCTGTCAN	0	0	0	22	43	0
M3059_1.02:ALX1:ALX3:ALX4:ARX:RAX:RAX2:UNCX:VSX1:VSX2	NGCTAATTAGCBHW	0	2	0	33	42	11
M4956_1.02:EVX1:EVX2	MGTTAATKDTTT	0	0	0	27	42	0
M2170_1.02:ARID2:RFX1:RFX2:RFX3:RFX4:RFX5:RFX6:RFX7:RFX8	SGTTGCYA	0	34	4	31	41	21
M4344_1.02:ARID2:RFX1:RFX2:RFX3:RFX4:RFX5:RFX6:RFX7:RFX8	GGTTGCYA	0	34	4	31	41	21
M1997_1.02:MSX1:MSX2	TAATTGG	0	0	0	30	41	0
M5259_1.02:AC012531.1:HOXA3:HOXA4:HOXA5:HOXA6:HOXA7:HOXB4:HOXB5:HOXB6:HOXB7:HOXB8:HOXC5:HOXC6:HOXC8:HOXD3:HOXD4:HOXD8	TAATTG	0	5	0	25	40	1
M0981_1.02:DLX1:DLX2:DLX3:DLX4:DLX5:DLX6	TAATTRN	0	6	0	24	40	0
M0934_1.02:HNF1A:HNF1B	NTAACYNN	0	1	0	18	40	0
M6525_1.02:TLX1:TLX2:TLX3	YGSCAAKRAGC	0	0	0	18	40	0
M1534_1.02:RFX1:RFX2:RFX3:RFX4:RFX5:RFX6:RFX7:RFX8	CHTAGCAACS	0	19	9	34	39	32
M4697_1.02:ESR1:ESR2	GTGACCTTGG	0	5	0	24	39	9
M2287_1.02:HOXA6:HOXA9:HOXB8:HOXB9:HOXC10:HOXC8:HOXC9:HOXD10:HOXD8:HOXD9	GGCCATAAATCAY	0	3	2	25	26	11
M0882_1.02:ISX	NNTTAATTAGY	0	0	0	23	39	0
M0607_1.02:KDM2B	NCGTANNNN	0	13	0	17	39	0
M5604_1.02:LMX1A:LMX1B	TTAATTAA	0	2	0	86	135	8
M6041_1.02:LHX1:LHX3:LHX4:LHX5	TTAATTAR	0	0	0	61	96	0
M4971_1.02:FERD3L:PTF1A	GTRACAGCTG	0	10	0	21	38	24
M4970_1.02:TCF12:TCF3:TCF4	GTRACAGCTG	0	10	0	21	38	24
M1529_1.02:ARID2:RFX1:RFX2:RFX3:RFX4:RFX5:RFX6:RFX7:RFX8	VCNTAGCAAC	0	11	1	26	38	14
M6394_1.02:NR4A1:NR4A2:NR4A3	STGACCTTT	0	0	0	33	38	1
M2057_1.02:ARX:SHOX:SHOX2:UNCX	TTAATTG	0	0	0	24	38	0
M5478_1.02:GATA1:GATA2:GATA3:GATA4:GATA5:GATA6	AGATAASR	0	0	0	14	38	0
M4595_1.02:GATA1:GATA2:GATA3:GATA4:GATA5:GATA6	DSAGATAAGAA	0	0	0	24	38	0
M0974_1.02:HNF1A:HNF1B	YTAACYNVN	0	0	0	16	38	0
M6466_1.02:SMAD4	TGTCTGKCY	0	7	0	25	38	0
M2553_1.02:ARID3A:ARID3B:ARID3C	NATTAATYDA	0	0	0	17	37	0
M5028_1.02:HMX1:HMX2:HMX3:NKX3-2	TTAATTG	0	0	0	22	37	0
M1490_1.02:NR2E1	NNNTGACHB	0	211	33	18	36	115
M4564_1.02:ESR1:ESR2	NGTGACCTTGGSCH	0	2	0	33	36	10
M0887_1.02:HOXA1:HOXA2:HOXA3:HOXA4:HOXA5:HOXA6:HOXB1:HOXB2:HOXB3:HOXB4:HOXB5:HOXD3:HOXD4:PDX1	NNTAATKAN	0	39	1	23	50	21
M1194_1.02:LBX1	CTAATTAR	0	0	0	24	36	4
M0903_1.02:AC012531.1:HOXA3:HOXA4:HOXA5:HOXA6:HOXA7:HOXB4:HOXB5:HOXB6:HOXB7:HOXB8:HOXC5:HOXC6:HOXC8:HOXD3:HOXD4:HOXD8	TAATBRN	0	11	0	23	47	9
M1043_1.02:HMX1:HMX2:HMX3	TTAATTGNYN	0	0	0	18	36	0
M6417_1.02:POU1F1	RTATATTCATKAR	0	4	0	17	25	2
M6258_1.02:GATA1:GATA2:GATA3:GATA4:GATA5:GATA6	NAGATAA	0	0	0	12	35	0
M5641_1.02:MSX1:MSX2	BTAATTGG	0	0	0	24	35	0
M1448_1.02:NR5A1:NR5A2	TGACCTTG	0	0	0	26	35	0
M1869_1.02:GATA1:GATA2:GATA3:GATA4:GATA5:GATA6	AGATAAGA	0	0	0	17	34	1
M0603_1.02:CGBP:CXXC1	NNNSCGG	0	16	0	17	34	0
M4622_1.02:GATA1:GATA2:GATA3:GATA4:GATA5:GATA6	DSAGATAAGR	0	0	0	19	34	0
M5512_1.02:HIC1:HIC2	VGTGGGCAY	0	12	0	13	34	0
M0973_1.02:HNF1A:HNF1B	TTAACYNV	0	0	0	15	34	0
M2055_1.02:ISL1:ISL2	TTAATKG	0	0	0	49	82	0
M6032_1.02:HOXA13:HOXB13:HOXC13:HOXD13	NCTCGTAAAAH	0	15	0	22	36	7
M2384_1.02:ESRRA:ESRRB:ESRRG	NGTGACCTTGG	0	0	0	22	33	2
M0919_1.02:CRX:DRGX:OTX1:OTX2	HTAATCCN	0	1	0	14	33	0
M5395_1.02:EN1:EN2	SSTAATTGGB	0	0	0	21	33	0
M5477_1.02:GATA1:GATA2:GATA3:GATA4:GATA5:GATA6	AGATAASV	0	0	0	12	33	0
M6393_1.02:NR4A1:NR4A2:NR4A3	STGACCTTY	0	0	0	23	33	0
M0922_1.02:PKNOX1:PKNOX2	DNCTGTCA	0	0	0	15	33	0
M6463_1.02:SMAD1:SMAD5:SMAD9	RSCCTGTCTGCC	0	8	0	24	32	1
M6292_1.02:AC012531.1:HOXA2:HOXA3:HOXA4:HOXA5:HOXA6:HOXA7:HOXB2:HOXB3:HOXB4:HOXB5:HOXB6:HOXB7:HOXB8:HOXC5:HOXC6:HOXC8:HOXD3:HOXD4:HOXD8:PDX1	CATTAATCAA	0	0	0	21	32	0
M1061_1.02:ENSG00000234254:TGIF1:TGIF2:TGIF2LX:TGIF2LY	RNCTGTCANN	0	0	0	17	32	0
M0396_1.02:OSR1:OSR2	AACRGTAGCH	0	3	0	16	32	0
M1458_1.02:RORA:RORB:RORC	NNTGACCTCN	0	0	0	26	32	0
M6427_1.02:POU4F1:POU4F2:POU4F3	MARCTCATTAATA	0	1	0	16	25	6
M6214_1.02:ESRRA:ESRRB:ESRRG	TGACCTTGR	0	0	0	24	31	0
M3594_1.02:MZF1	RGTGGGGA	0	0	0	14	31	0
M4996_1.02:HAND1:HAND2	GGCCATSTG	0	34	11	12	30	37
M4995_1.02:TCF12:TCF3:TCF4	GGCCATSTG	0	34	11	12	30	37
M6077_1.02:RFX1:RFX2:RFX3:RFX4:RFX5:RFX6:RFX7:RFX8	SGTTGCCATGGCAACG	0	9	5	21	30	30
M6425_1.02:POU2F1:POU3F1:POU3F2:POU3F3:POU3F4	TTTGCATTACMATB	2	7	0	14	25	3
[truncated: 1,060 more rows]

## Sheet: Keratinocyte vs. ESS
Motif Name	Consensus	P-value	LogPvalue	q-value (Benjamini)	# of Target Sequences with Motif(of 112892)	% of Target Sequences with Motif	# of Background Sequences with Motif(of 162669)	% of Background Sequences with Motif
M6319_1.02:JUN:JUNB:JUND	RTGACTCAK	1e-1856	1856	0	18424	0.1632	8995.6	0.0553
M2291_1.02:JUN:JUNB:JUND	DGRTGACTCAK	1e-1829	1829	0	12240	0.1085	4011.8	0.0247
M6318_1.02:JUN:JUNB:JUND	GATGACTCATC	1e-1816	1816	0	11715	0.1038	3665.3	0.0225
M2278_1.02:FOS:FOSB:FOSL1:FOSL2	DVTGASTCATB	1e-1793	1793	0	14977	0.1327	6243.9	0.0384
M6230_1.02:FOSL2	RTGACTCATCC	1e-1764	1764	0	10264	0.0909	2782.2	0.0171
M4590_1.02:FOS:FOSB:FOSL1:FOSL2	ATGACTCACYC	1e-1733	1733	0	11638	0.1031	3817.1	0.0235
M2280_1.02:FOSL2	KGRTGACTCAB	1e-1732	1732	0	10094	0.0894	2740.3	0.0168
M4608_1.02:JUN:JUNB:JUND	GRTGACTCAYC	1e-1728	1728	0	9610	0.0852	2430.4	0.0149
M2279_1.02:FOS:FOSB:FOSL1:FOSL2	RGTGACTCATV	1e-1726	1726	0	9910	0.0878	2632.9	0.0162
M6158_1.02:BATF	WATGACTCAK	1e-1664	1664	0	15874	0.1407	7431.9	0.0457
M2292_1.02:JUN:JUNB:JUND	DRTGACTCATS	1e-1587	1587	0	9280	0.0822	2518.6	0.0155
M6317_1.02:JUN:JUNB:JUND	MTGACTCABH	1e-1544	1544	0	21167	0.1876	12878.8	0.0792
M5050_1.02:JUN:JUNB:JUND	GRTGASTCATY	1e-1530	1530	0	10237	0.0907	3315.9	0.0204
M4619_1.02:FOS:FOSB:FOSL1:FOSL2	GGGTGASTCAT	1e-1519	1519	0	8280	0.0734	2013.4	0.0124
M4526_1.02:SMARCC1:SMARCC2	DGRSDGTGASTCAKS	1e-1496	1496	0	8172	0.0724	1992.1	0.0122
M4506_1.02:JUN:JUNB:JUND	GGRTGAGTCAT	1e-1488	1488	0	7906	0.0701	1841.7	0.0113
M4530_1.02:FOS:FOSB:FOSL1:FOSL2	GATGASTCACWSN	1e-1466	1466	0	7834	0.0694	1840.8	0.0113
M4570_1.02:JUN:JUNB:JUND	VRGGATGASTCAY	1e-1439	1439	0	7694	0.0682	1808.4	0.0111
M6467_1.02:SMARCC1:SMARCC2	VTGAGTCAB	1e-1374	1374	0	20310	0.18	12834.9	0.0789
M4531_1.02:JUN:JUNB:JUND	GATGACTCATH	1e-1358	1358	0	8627	0.0764	2600.4	0.016
M2290_1.02:JUN:JUNB:JUND	ARRRRATGASTCAT	1e-1326	1326	0	8390	0.0743	2512.8	0.0154
M4623_1.02:JUN:JUNB:JUND	NKRTGACTCATBCYY	1e-1218	1218	0	6493	0.0575	1506.7	0.0093
M4565_1.02:FOS:FOSB:FOSL1:FOSL2	VAGGATGASTCAYH	1e-1159	1159	0	5970	0.0529	1304.6	0.008
M4591_1.02:JUN:JUNB:JUND	RRRRRRATGASTCAT	1e-1083	1083	0	6328	0.0561	1682.5	0.0103
M6228_1.02:FOS:FOSB:FOSL1:FOSL2	CTGACTCATC	1e-1065	1065	0	12054	0.1068	6288.3	0.0386
M2980_1.02:BACH1:BACH2	GATGACTCAYG	1e-969	969	0	6250	0.0554	1891.5	0.0116
M4607_1.02:FOS:FOSB:FOSL1:FOSL2	BKRTGACTCATCCYY	1e-965	965	0	4862	0.0431	1014.8	0.0062
M4684_1.02:ATF3	GATGASTCAY	1e-917	917	0	5176	0.0459	1300.7	0.008
M6229_1.02:FOS:FOSB:FOSL1:FOSL2	TKMTGASTCACBTY	1e-863	863	0	6534	0.0579	2374.5	0.0146
M4625_1.02:JUN:JUNB:JUND	KGATGACTCATNCYY	1e-860	860	0	4212	0.0373	831.6	0.0051
M0296_1.02:FOS:FOSB:FOSL1:FOSL2	NNATGACKCAH	1e-830	830	0	16533	0.1465	11884.3	0.073
M1871_1.02:KLF1:KLF12:KLF2:KLF3:KLF4:KLF5:KLF6:KLF7:KLF8	WGGGYGKGGC	1e-676	676	0	7536	0.0668	3822.7	0.0235
M2391_1.02:KLF1:KLF12:KLF2:KLF3:KLF4:KLF5:KLF6:KLF7:KLF8	DGGGHGGGGC	1e-658	658	0	10429	0.0924	6602.2	0.0406
M5587_1.02:ATF3:JDP2	ATGASTCAT	1e-653	653	0	3787	0.0336	980.8	0.006
M5589_1.02:ATF3:JDP2	ATGACTCAT	1e-653	653	0	3787	0.0336	980.8	0.006
M6038_1.02:ATF3:JDP2	ATGACTCAT	1e-653	653	0	3787	0.0336	980.8	0.006
M6324_1.02:KLF1:KLF12:KLF2:KLF3:KLF4:KLF5:KLF6:KLF7:KLF8	DGGGYGKGGC	1e-626	626	0	9168	0.0812	5540.7	0.0341
M6127_1.02:KLF1:KLF12:KLF2:KLF3:KLF4:KLF5:KLF6:KLF7:KLF8	WGGGTGKGGCY	1e-601	601	0	7001	0.062	3650.1	0.0224
M1874_1.02:FOXA1:FOXA2:FOXA3:FOXB1:FOXB2:FOXC1:FOXC2:FOXD1:FOXD2:FOXD3:FOXD4:FOXD4L1:FOXD4L2:FOXD4L3:FOXD4L4:FOXD4L5:FOXD4L6:FOXE1:FOXE3:FOXF1:FOXF2:FOXG1:FOXI1:FOXI2:FOXJ1:FOXJ2:FOXJ3:FOXK1:FOXK2:FOXL1:FOXL2:FOXQ1:FOXS1:KIAA0415	AAAYAAACAHSM	1e-566	566	0	19122	0.1694	16673.9	0.1025
M0405_1.02:KLF1:KLF12:KLF2:KLF3:KLF4:KLF5:KLF6:KLF7:KLF8	DGGGCGTGGC	1e-534	534	0	11637	0.1031	8559.1	0.0526
M3684_1.02:POU2F1:POU2F2:POU2F3:POU3F1:POU3F2:POU3F3:POU3F4	STRATTTGCATDYHY	1e-514	514	0	4945	0.0438	2219.1	0.0136
M0322_1.02:JUN:JUNB:JUND	ATGACKCAH	1e-490	490	0	29045	0.2574	29566.4	0.1817
M0320_1.02:JUN:JUNB:JUND	ATGACTCAH	1e-487	487	0	8365	0.0741	5483.3	0.0337
M5659_1.02:NFE2:NFE2L2	VATGACTCATC	1e-486	486	0	2561	0.0227	568.8	0.0035
M0311_1.02:JUN:JUNB:JUND	ATGACGYAW	1e-471	471	0	19192	0.1701	17623.2	0.1083
M5209_1.02:SP1:SP2:SP3:SP4:SP5:SP6:SP7:SP8:SP9	GTGGGCGKGGC	1e-469	469	0	3057	0.0271	922.6	0.0057
M6245_1.02:FOXO1:FOXO3:FOXO4:FOXO6	AAAAWGWAAACAAVHH	1e-465	465	0	13478	0.1194	11057.5	0.068
M4541_1.02:JUN:JUNB:JUND	TGATGACTCATNYHY	1e-461	461	0	2393	0.0212	517.7	0.0032
M2306_1.02:POU2F2	YKMATTTGCATAT	1e-454	454	0	5585	0.0495	3003.3	0.0185
M0443_1.02:KLF1:KLF12:KLF2:KLF3:KLF4:KLF5:KLF6:KLF7:KLF8	WGGGCGTGGC	1e-450	450	0	12115	0.1073	9662.7	0.0594
M6241_1.02:FOXA1:FOXA2:FOXA3:FOXC1:FOXC2:FOXD1:FOXD2:FOXD3:FOXD4:FOXD4L1:FOXD4L2:FOXD4L3:FOXD4L4:FOXD4L5:FOXD4L6:FOXF1:FOXF2:FOXG1:FOXI1:FOXI2:FOXJ1:FOXJ2:FOXJ3:FOXK1:FOXK2:FOXL1:FOXL2:FOXN2:FOXN3:FOXS1:KIAA0415	WAAAYAAACA	1e-445	445	0	23685	0.2099	23361.4	0.1436
M6251_1.02:FUBP1	TYGTNTTTTTTT	1e-443	443	0	19306	0.1711	18029	0.1108
M0421_1.02:KLF1:KLF12:KLF2:KLF3:KLF4:KLF5:KLF6:KLF7:KLF8	DGGGYGKGGY	1e-430	430	0	22913	0.203	22569.9	0.1387
M0456_1.02:KLF1:KLF2:KLF3:KLF4:KLF5:KLF6	DGGGCGTGD	1e-428	428	0	15761	0.1397	13984.9	0.0859
M2274_1.02:EGR1:EGR2:EGR3:EGR4	GTGYGTGGGYGGGKG	1e-420	420	0	4147	0.0367	1894	0.0116
M4561_1.02:CTCF	CCACYAGRKGGCRST	1e-408	408	0	1554	0.0138	164.1	0.001
M4486_1.02:POU2F1:POU2F2:POU2F3:POU3F2:POU3F3:POU3F4	YTNATTTGCATAT	1e-404	404	0	5105	0.0452	2790.3	0.0171
M4488_1.02:POU2F1:POU2F2:POU2F3:POU3F2:POU3F3:POU3F4	YTNATTTGCATAT	1e-404	404	0	5105	0.0452	2790.3	0.0171
M4583_1.02:CTCF	CCACYAGRGGGCRSY	1e-393	393	0	1490	0.0132	155.2	0.001
M4442_1.02:CTCF	CCACCAGGKGGCRSY	1e-393	393	0	1343	0.0119	95.2	0.0006
M6322_1.02:KLF1:KLF12:KLF2:KLF3:KLF4:KLF5:KLF6:KLF7:KLF8	CAGGGTGKGGC	1e-386	386	0	4425	0.0392	2260.3	0.0139
M4431_1.02:CTCF	CCACYAGRGGGCGCY	1e-386	386	0	1330	0.0118	98.9	0.0006
M6125_1.02:CTCF	CCACYAGRGGGCRCY	1e-381	381	0	1393	0.0123	129.7	0.0008
M4533_1.02:CTCF	CCACYAGRGGGCRCY	1e-377	377	0	1344	0.0119	113.7	0.0007
M4648_1.02:CTCF	GCCACYAGRKGGCRSYR	1e-375	375	0	1219	0.0108	68.6	0.0004
M4587_1.02:CTCF	CCACYAGRKGGCRSYRKH	1e-370	370	0	1188	0.0105	62.6	0.0004
M4649_1.02:CTCF	GCCACYAGRKGGCRS	1e-369	369	0	1394	0.0124	144.5	0.0009
M3617_1.02:NFE2:NFE2L2	RTGACTCAGCA	1e-368	368	0	3332	0.0295	1411.7	0.0087
M6212_1.02:EPAS1:HIF1A:NPAS1:NPAS3	CCCACGTACDCAC	1e-364	364	0	4504	0.0399	2421.4	0.0149
M4651_1.02:CTCF	CCACCAGRGGGCGCY	1e-364	364	0	1208	0.0107	75.1	0.0005
M6222_1.02:ELK1:ELK3:ELK4:ERG:ETS1:ETS2:ETV1:ETV2:ETV3:ETV4:ETV5:FEV:FLI1:GABPA	CAGGAAGT	1e-361	361	0	32606	0.2889	35882.1	0.2205
M4534_1.02:CTCF	GCCACCAGRKGGCRS	1e-360	360	0	1337	0.0118	130	0.0008
M4662_1.02:CTCF	CCACCAGRGGGCGCY	1e-358	358	0	1179	0.0104	70.4	0.0004
M4560_1.02:CTCF	CCACCAGGGGGCGCY	1e-348	348	0	1139	0.0101	67	0.0004
M4593_1.02:CTCF	CCACTAGATGGCRST	1e-346	346	0	1235	0.0109	104.9	0.0006
M4435_1.02:CTCF	GCCACYAGRGGGCRS	1e-346	346	0	1285	0.0114	125	0.0008
M6401_1.02:CRX:DRGX:OTP:OTX1:OTX2:PHOX2A:PHOX2B	MTYTAATCCYWTHWM	1e-346	346	0	4399	0.039	2408.1	0.0148
M5734_1.02:POU2F1:POU2F2:POU3F1:POU3F2:POU3F3:POU3F4	TAATTWGCATAW	1e-337	337	0	4519	0.04	2558.7	0.0157
M4644_1.02:CTCF	GCCACCAGRKGGCRC	1e-331	331	0	1176	0.0104	99	0.0006
M4559_1.02:CTCF	GCCACYAGGGGGCGCYVB	1e-328	328	0	1014	0.009	42.2	0.0003
M4520_1.02:CTCF	GCCACCAGRGGGCG	1e-327	327	0	1380	0.0122	194.1	0.0012
M3383_1.02:FOXA1:FOXA2:FOXA3:FOXB1:FOXB2:FOXC1:FOXC2:FOXD1:FOXD2:FOXD3:FOXD4:FOXD4L1:FOXD4L2:FOXD4L3:FOXD4L4:FOXD4L5:FOXD4L6:FOXE1:FOXE3:FOXF1:FOXF2:FOXG1:FOXI1:FOXI2:FOXJ1:FOXJ2:FOXJ3:FOXK1:FOXK2:FOXL1:FOXL2:FOXQ1:FOXS1:KIAA0415	TAAAYAAACAHSM	1e-327	327	0	12630	0.1119	11279.7	0.0693
M4521_1.02:CTCF	CCACYAGRKGGCR	1e-326	326	0	1850	0.0164	459.9	0.0028
M4588_1.02:CTCF	GGCCACYAGRKGGCRCYV	1e-326	326	0	979	0.0087	33.5	0.0002
M6310_1.02:IRF4	AAAARAGRAAVTGAAA	1e-325	325	0	13242	0.1173	12013.8	0.0738
M4613_1.02:CTCF	GCCACCAGGGGGCRC	1e-325	325	0	1149	0.0102	94.8	0.0006
M4584_1.02:CTCF	CCACYAGRKGGCG	1e-321	321	0	1816	0.0161	448.6	0.0028
M4433_1.02:CTCF	GCCACCAGRGGGCGC	1e-318	318	0	1117	0.0099	88.6	0.0005
M1906_1.02:SP1:SP2:SP3:SP4:SP5:SP6:SP7:SP8:SP9	GGGGGCGGGGC	1e-316	316	0	5650	0.0501	3747.4	0.023
M4668_1.02:CTCF	CCACCAGGGGGCGCY	1e-313	313	0	1045	0.0093	66	0.0004
M5853_1.02:SP1:SP2:SP3:SP4:SP5:SP6:SP7:SP8:SP9	GKGGGCGKGGY	1e-307	307	0	6638	0.0588	4801.7	0.0295
M4437_1.02:CTCF	GCCACCAGRGGGCGC	1e-305	305	0	997	0.0088	57.6	0.0004
M1837_1.02:ENSG00000250096:RUNX1:RUNX2:RUNX3	AAACCACAGAV	1e-305	305	0	10739	0.0952	9305.2	0.0572
M4502_1.02:CTCF	GCCACCAGGGGGCGC	1e-303	303	0	1065	0.0094	85.7	0.0005
M4654_1.02:CTCF	TGGCCACYAGRGGGCRSY	1e-302	302	0	907	0.008	30.8	0.0002
M4562_1.02:CTCF	GCCACCAGGGGGCG	1e-301	301	0	1215	0.0108	152.1	0.0009
M4681_1.02:BACH1:BACH2	TGCTGAGTCA	1e-298	298	0	2105	0.0187	696.2	0.0043
M4647_1.02:CTCF	WNTKRCCACYAGRKGGCRSYR	1e-294	294	0	846	0.0075	19.7	0.0001
M4659_1.02:CTCF	CCACCAGGGGGCG	1e-293	293	0	1313	0.0116	212.3	0.0013
M5792_1.02:ENSG00000250096:RUNX1:RUNX2:RUNX3	AAACCGCAAA	1e-290	290	0	6634	0.0588	4908.5	0.0302
M4448_1.02:CTCF	CCACCAGGGGGCGCY	1e-289	289	0	935	0.0083	51.5	0.0003
M5439_1.02:FOXA1:FOXA2:FOXA3:FOXB1:FOXB2:FOXC1:FOXC2:FOXD1:FOXD2:FOXD3:FOXD4:FOXD4L1:FOXD4L2:FOXD4L3:FOXD4L4:FOXD4L5:FOXD4L6:FOXE1:FOXE3:FOXF1:FOXF2:FOXG1:FOXI1:FOXI2:FOXJ1:FOXJ2:FOXJ3:FOXK1:FOXK2:FOXL1:FOXL2:FOXQ1:FOXS1:KIAA0415	AARTAAATAAACA	1e-289	289	0	5923	0.0525	4184.6	0.0257
M4890_1.02:KLF1:KLF12:KLF2:KLF3:KLF4:KLF5:KLF6:KLF7:KLF8	TGGGCGTGGYC	1e-285	285	0	3046	0.027	1473.9	0.0091
M3256_1.02:FOXA1:FOXA2:FOXA3:FOXC1:FOXC2:FOXD1:FOXD2:FOXD3:FOXD4:FOXD4L1:FOXD4L2:FOXD4L3:FOXD4L4:FOXD4L5:FOXD4L6:FOXF1:FOXF2:FOXG1:FOXI1:FOXI2:FOXJ1:FOXJ2:FOXJ3:FOXK1:FOXK2:FOXL1:FOXL2:FOXN2:FOXN3:FOXS1:KIAA0415	HHNWAAATAAACAHTNMW	1e-284	284	0	8293	0.0735	6739.2	0.0414
M4517_1.02:CTCF	GCCACCAGRGGGCGC	1e-283	283	0	932	0.0083	55.4	0.0003
M6246_1.02:FOXO1:FOXO3:FOXO4:FOXO6	AKGTAAACAARCM	1e-281	281	0	13253	0.1174	12468.3	0.0766
M0197_1.02:USF1:USF2	NATCACGTGRN	1e-280	280	0	3049	0.027	1496.9	0.0092
M4519_1.02:CTCF	GGCCACCAGRGGGCG	1e-279	279	0	1052	0.0093	107.6	0.0007
M4585_1.02:CTCF	GCCACCAGRGGGCGC	1e-278	278	0	921	0.0082	56	0.0003
M4432_1.02:CTCF	CACCAGGGGGCGCYRK	1e-275	275	0	992	0.0088	87.5	0.0005
M4434_1.02:CTCF	RCCACYAGRKGGC	1e-273	273	0	1753	0.0155	516.4	0.0032
M0728_1.02:FOXA1:FOXA2:FOXA3:FOXB1:FOXB2:FOXC1:FOXC2:FOXD1:FOXD2:FOXD3:FOXD4:FOXD4L1:FOXD4L2:FOXD4L3:FOXD4L4:FOXD4L5:FOXD4L6:FOXE1:FOXE3:FOXF1:FOXF2:FOXG1:FOXI1:FOXI2:FOXJ1:FOXJ2:FOXJ3:FOXK1:FOXK2:FOXL1:FOXL2:FOXN3:FOXS1:KIAA0415	ARTAAACAAAYN	1e-272	272	0	21507	0.1906	22790.4	0.1401
M6009_1.02:FOXA1:FOXA2:FOXA3:FOXB1:FOXB2:FOXC1:FOXC2:FOXD1:FOXD2:FOXD3:FOXD4:FOXD4L1:FOXD4L2:FOXD4L3:FOXD4L4:FOXD4L5:FOXD4L6:FOXE1:FOXE3:FOXF1:FOXF2:FOXG1:FOXI1:FOXI2:FOXJ1:FOXJ2:FOXJ3:FOXK1:FOXK2:FOXL1:FOXL2:FOXQ1:FOXS1:KIAA0415	GTAAATAAACA	1e-267	267	0	4935	0.0437	3316.4	0.0204
M6114_1.02:FOXA1:FOXA2:FOXA3:FOXB1:FOXB2:FOXC1:FOXC2:FOXD1:FOXD2:FOXD3:FOXD4:FOXD4L1:FOXD4L2:FOXD4L3:FOXD4L4:FOXD4L5:FOXD4L6:FOXE1:FOXE3:FOXF1:FOXF2:FOXG1:FOXI1:FOXI2:FOXJ1:FOXJ2:FOXJ3:FOXK1:FOXK2:FOXL1:FOXL2:FOXQ1:FOXS1:KIAA0415	WAAGYAAACA	1e-267	267	0	26139	0.2316	28836.5	0.1772
M6234_1.02:FOXA1:FOXA2:FOXA3:FOXB1:FOXB2:FOXC1:FOXC2:FOXD1:FOXD2:FOXD3:FOXD4:FOXD4L1:FOXD4L2:FOXD4L3:FOXD4L4:FOXD4L5:FOXD4L6:FOXE1:FOXE3:FOXF1:FOXF2:FOXG1:FOXI1:FOXI2:FOXJ1:FOXJ2:FOXJ3:FOXK1:FOXK2:FOXL1:FOXL2:FOXQ1:FOXS1:KIAA0415	RVAAAGYAAACAD	1e-264	264	0	15920	0.1411	15901.1	0.0977
M4650_1.02:CTCF	CCACCAGGGGGCGC	1e-263	263	0	889	0.0079	60.4	0.0004
M5790_1.02:ENSG00000250096:RUNX1:RUNX2:RUNX3	WAACCGCAA	1e-262	262	0	7863	0.0697	6442.3	0.0396
M4430_1.02:CTCF	CCACCAGGGGGCGCYR	1e-262	262	0	826	0.0073	39.4	0.0002
M4470_1.02:POU2F1:POU2F2:POU2F3:POU3F2:POU3F3:POU3F4	ATTTGCATAT	1e-259	259	0	6554	0.0581	5044.4	0.031
M4474_1.02:POU2F1:POU2F2:POU2F3:POU3F2:POU3F3:POU3F4	ATTTGCATAT	1e-259	259	0	6554	0.0581	5044.4	0.031
M4599_1.02:E2F6	NGGGCGGGAAR	1e-259	259	0	6366	0.0564	4846.6	0.0298
M2979_1.02:BACH1:BACH2	ABCATGACTCATSNT	1e-256	256	0	1392	0.0123	323.2	0.002
M5794_1.02:ENSG00000250096:RUNX1:RUNX2:RUNX3	AAACCGCAAA	1e-255	255	0	6896	0.0611	5443	0.0335
M5731_1.02:POU2F1:POU3F1:POU3F2:POU3F3:POU3F4	TAATTWGCATAW	1e-255	255	0	6021	0.0534	4509.7	0.0277
M4503_1.02:CTCF	GCCACCAGGGGGCGC	1e-254	254	0	860	0.0076	58.2	0.0004
M6243_1.02:FOXA1:FOXA2:FOXA3:FOXB1:FOXB2:FOXC1:FOXC2:FOXD1:FOXD2:FOXD3:FOXD4:FOXD4L1:FOXD4L2:FOXD4L3:FOXD4L4:FOXD4L5:FOXD4L6:FOXE1:FOXE3:FOXF1:FOXF2:FOXG1:FOXI1:FOXI2:FOXJ1:FOXJ2:FOXJ3:FOXK1:FOXK2:FOXL1:FOXL2:FOXN2:FOXN3:FOXS1:KIAA0415	WAAAMATAAACAA	1e-251	251	0	7069	0.0626	5657.8	0.0348
M6195_1.02:E2F6	NGGGCGGGAAGG	1e-251	251	0	3240	0.0287	1782.8	0.011
M6244_1.02:FOXM1	RWAAACAAWCAAV	1e-250	250	0	17803	0.1577	18416.9	0.1132
M4456_1.02:CTCF	GGCCACCAGGGGGCG	1e-244	244	0	861	0.0076	69.8	0.0004
M4436_1.02:CTCF	GCCACCAGGGGGCGC	1e-243	243	0	822	0.0073	55.5	0.0003
M4445_1.02:CTCF	CCACCAGGGGGCGCY	1e-242	242	0	778	0.0069	41.7	0.0003
M4661_1.02:CTCF	GGCCACCAGRGGGCG	1e-242	242	0	853	0.0076	69.2	0.0004
M4658_1.02:CTCF	GGCCACCAGGKGGCG	1e-241	241	0	898	0.008	88.6	0.0005
M4580_1.02:CTCF	TGGCCACYAGRKGGCGCYRB	1e-238	238	0	677	0.006	13.4	0.0001
M0704_1.02:EHF:ELF3:ELF5	ANVMGGAAGT	1e-238	238	0	40517	0.359	48650.1	0.299
M6183_1.02:CTCF	YGGCCACCAGGGGGCRSYR	1e-237	237	0	682	0.006	15.4	0.0001
M5443_1.02:FOXA1:FOXA2:FOXA3:FOXB1:FOXB2:FOXC1:FOXC2:FOXD1:FOXD2:FOXD3:FOXD4:FOXD4L1:FOXD4L2:FOXD4L3:FOXD4L4:FOXD4L5:FOXD4L6:FOXE1:FOXE3:FOXF1:FOXF2:FOXG1:FOXI1:FOXI2:FOXJ1:FOXJ2:FOXJ3:FOXK1:FOXK2:FOXL1:FOXL2:FOXQ1:FOXS1:KIAA0415	RTAAATAAACA	1e-236	236	0	8379	0.0742	7243.2	0.0445
M4614_1.02:CTCF	GCCACCAGGGGGCGC	1e-235	235	0	791	0.007	52.5	0.0003
M4457_1.02:CTCF	CACCAGRKGGCR	1e-232	232	0	2020	0.0179	824.8	0.0051
M4447_1.02:CTCF	GCCACCAGGGGGCGC	1e-230	230	0	756	0.0067	44.9	0.0003
M4581_1.02:CTCF	CCACCAGGGGGCGCYVB	1e-229	229	0	711	0.0063	30.9	0.0002
M0402_1.02:SP1:SP2:SP3:SP4:SP5:SP6:SP7:SP8:SP9	DGGGGGCGKG	1e-229	229	0	9641	0.0854	8762.9	0.0539
M0312_1.02:JUN:JUNB:JUND	TGACKYMW	1e-227	227	0	54686	0.4846	68732.9	0.4224
M1974_1.02:HOXA9:HOXB9:HOXC11:HOXC9:HOXD9	TTTATGA	1e-227	227	0	58416	0.5176	74069.8	0.4552
M4455_1.02:CTCF	YGGCCACCAGGGGGC	1e-226	226	0	916	0.0081	116.9	0.0007
M1957_1.02:CTCF	TGGCCACYAGGGGGCRCYA	1e-226	226	0	647	0.0057	14.9	0.0001
M5444_1.02:FOXA1:FOXA2:FOXA3:FOXB1:FOXB2:FOXC1:FOXC2:FOXD1:FOXD2:FOXD3:FOXD4:FOXD4L1:FOXD4L2:FOXD4L3:FOXD4L4:FOXD4L5:FOXD4L6:FOXE1:FOXE3:FOXF1:FOXF2:FOXG1:FOXI1:FOXI2:FOXJ1:FOXJ2:FOXJ3:FOXK1:FOXK2:FOXL1:FOXL2:FOXQ1:FOXS1:KIAA0415	WAWGTAAACAAW	1e-222	222	0	12702	0.1125	12483.3	0.0767
M0886_1.02:HOXA13:HOXB13:HOXC13:HOXD13	TAATAAAA	1e-221	221	0	42503	0.3766	51748.8	0.318
M0223_1.02:MAX	NCCACGTGB	1e-221	221	0	20341	0.1802	22060.5	0.1356
M6237_1.02:FOXA1:FOXA2:FOXA3:FOXB1:FOXB2:FOXC1:FOXC2:FOXD1:FOXD2:FOXD3:FOXD4:FOXD4L1:FOXD4L2:FOXD4L3:FOXD4L4:FOXD4L5:FOXD4L6:FOXE1:FOXE3:FOXF1:FOXF2:FOXG1:FOXI1:FOXI2:FOXJ1:FOXJ2:FOXJ3:FOXK1:FOXK2:FOXL1:FOXL2:FOXQ1:FOXS1:KIAA0415	AAACAAACA	1e-220	220	0	21092	0.1869	23033.7	0.1416
M5210_1.02:SP1:SP2:SP3:SP4:SP5:SP6:SP7:SP8:SP9	VRGKGGGCGKGGCC	1e-220	220	0	1297	0.0115	340.1	0.0021
M4518_1.02:CTCF	YGGCCACCAGRGGGCGCY	1e-219	219	0	633	0.0056	15.1	0.0001
M0720_1.02:FOXM1	AAAAACAA	1e-213	213	0	73075	0.6475	95794.8	0.5887
M0687_1.02:EHF:ELF3:ELF5	ANVMGGAART	1e-212	212	0	55636	0.493	70422.1	0.4328
M0200_1.02:CLOCK:NPAS2	NVCACGTGBN	1e-212	212	0	12536	0.1111	12397.9	0.0762
M6305_1.02:IKZF1:IKZF4	YTGGGAGR	1e-208	208	0	35076	0.3108	41813.9	0.257
M2010_1.02:PITX1:PITX2:PITX3	TTAATCC	1e-208	208	0	10321	0.0915	9782.4	0.0601
M5162_1.02:PITX1:PITX2:PITX3	TTAATCC	1e-208	208	0	10321	0.0915	9782.4	0.0601
M4458_1.02:CTCF	GCCACCAGGGGGCGCYV	1e-207	207	0	630	0.0056	23.5	0.0001
M1865_1.02:FOXA1:FOXA2:FOXA3:FOXB1:FOXB2:FOXC1:FOXC2:FOXD1:FOXD2:FOXD3:FOXD4:FOXD4L1:FOXD4L2:FOXD4L3:FOXD4L4:FOXD4L5:FOXD4L6:FOXE1:FOXE3:FOXF1:FOXF2:FOXG1:FOXI1:FOXI2:FOXJ1:FOXJ2:FOXJ3:FOXK1:FOXK2:FOXL1:FOXL2:FOXQ1:FOXS1:KIAA0415	TWDAYATA	1e-206	206	0	74937	0.664	98713.4	0.6067
M6226_1.02:ELK1:ELK3:ELK4:ENSG00000235187:ERF:ERG:ETS1:ETS2:ETV1:ETV2:ETV3:ETV4:ETV5:FEV:FLI1:GABPA	CAGGAARTDA	1e-206	206	0	11612	0.1029	11350	0.0698
M3926_1.02:SP1:SP2:SP3:SP4:SP5:SP6:SP7:SP8:SP9	NGGGGGCGGGGCB	1e-205	205	0	1686	0.0149	652.9	0.004
M6479_1.02:SP1:SP2:SP3:SP4:SP5:SP6:SP7:SP8:SP9	GGGGGCGGGGC	1e-204	204	0	2621	0.0232	1434.7	0.0088
M5544_1.02:HOXA11:HOXA9:HOXB9:HOXC10:HOXC11:HOXC9:HOXD10:HOXD11:HOXD9	TTTTTATGGS	1e-204	204	0	34445	0.3052	41056	0.2523
M5854_1.02:SP1:SP2:SP3:SP4:SP5:SP6:SP7:SP8:SP9	GKGGGCGTGGB	1e-202	202	0	5087	0.0451	3894.2	0.0239
M4959_1.02:AL662830.5:AL845464.3:BX284686.1:BX927239.6:CR812478.2:CR933878.8:PBX1:PBX2:PBX3:PBX4	TAAAWCRAAA	1e-199	199	0	63467	0.5624	82008.4	0.504
M6242_1.02:FOXA1:FOXA2:FOXA3:FOXB1:FOXB2:FOXC1:FOXC2:FOXD1:FOXD2:FOXD3:FOXD4:FOXD4L1:FOXD4L2:FOXD4L3:FOXD4L4:FOXD4L5:FOXD4L6:FOXE1:FOXE3:FOXF1:FOXF2:FOXG1:FOXI1:FOXI2:FOXJ1:FOXJ2:FOXJ3:FOXK1:FOXK2:FOXL1:FOXL2:FOXN2:FOXN3:FOXS1:KIAA0415	TAAACAAWAAMAA	1e-199	199	0	8503	0.0753	7739.1	0.0476
M5446_1.02:FOXA1:FOXA2:FOXA3:FOXB1:FOXB2:FOXC1:FOXC2:FOXD1:FOXD2:FOXD3:FOXD4:FOXD4L1:FOXD4L2:FOXD4L3:FOXD4L4:FOXD4L5:FOXD4L6:FOXE1:FOXE3:FOXF1:FOXF2:FOXG1:FOXI1:FOXI2:FOXJ1:FOXJ2:FOXJ3:FOXK1:FOXK2:FOXL1:FOXL2:FOXQ1:FOXS1:KIAA0415	GTAAACA	1e-199	199	0	45967	0.4073	57062.6	0.3507
M0183_1.02:HEY1:HEY2:HEYL	GACACGTGC	1e-199	199	0	2854	0.0253	1674.5	0.0103
M4441_1.02:CTCF	YGGCCACCAGGKGGC	1e-196	196	0	775	0.0069	91.4	0.0006
M6101_1.02:TFAP2A:TFAP2B:TFAP2C:TFAP2D:TFAP2E	MGCCTSAGGCD	1e-196	196	0	2525	0.0224	1387.2	0.0085
M0688_1.02:EHF:ELF3:ELF5	DNVMGGAART	1e-195	195	0	71304	0.6318	93590.8	0.5752
M5738_1.02:AL662833.4:AL773544.1:BX088580.2:CR388229.2:CR759815.4:CR847794.3:POU2F1:POU2F2:POU2F3:POU3F1:POU3F2:POU3F3:POU3F4:POU5F1	ATTTGCATA	1e-195	195	0	6558	0.0581	5559.9	0.0342
M0705_1.02:ETV6:ETV7	DNSCGGAART	1e-195	195	0	28259	0.2504	32898.8	0.2022
M3385_1.02:FOXA1:FOXA2:FOXA3:FOXB1:FOXB2:FOXC1:FOXC2:FOXD1:FOXD2:FOXD3:FOXD4:FOXD4L1:FOXD4L2:FOXD4L3:FOXD4L4:FOXD4L5:FOXD4L6:FOXE1:FOXE3:FOXF1:FOXF2:FOXG1:FOXI1:FOXI2:FOXJ1:FOXJ2:FOXJ3:FOXK1:FOXK2:FOXL1:FOXL2:FOXQ1:FOXS1:KIAA0415	YAWATAAACAAHB	1e-194	194	0	8044	0.0713	7262.2	0.0446
M2294_1.02:KLF1:KLF12:KLF2:KLF3:KLF4:KLF5:KLF6:KLF7:KLF8	WGGGTGTGGCY	1e-189	189	0	3622	0.0321	2467.8	0.0152
M3919_1.02:SP1:SP2:SP3:SP4:SP5:SP6:SP7:SP8:SP9	GGGGCGGGGT	1e-189	189	0	7027	0.0623	6140.4	0.0377
M5098_1.02:KLF1:KLF12:KLF2:KLF3:KLF4:KLF5:KLF6:KLF7:KLF8	NVATGGGCGTGGCC	1e-189	189	0	1161	0.0103	322.4	0.002
M0175_1.02:MNT	NNCACGTGN	1e-188	188	0	13037	0.1155	13327.5	0.0819
M1641_1.02:TBP:TBPL2	ATATAWD	1e-187	187	0	92650	0.8209	126156	0.7753
M0726_1.02:FOXA1:FOXA2:FOXA3:FOXB1:FOXB2:FOXC1:FOXC2:FOXD1:FOXD2:FOXD3:FOXD4:FOXD4L1:FOXD4L2:FOXD4L3:FOXD4L4:FOXD4L5:FOXD4L6:FOXE1:FOXE3:FOXF1:FOXF2:FOXG1:FOXI1:FOXI2:FOXJ1:FOXJ2:FOXJ3:FOXK1:FOXK2:FOXL1:FOXL2:FOXN2:FOXN3:FOXS1:KIAA0415	NRTAAACAAA	1e-186	186	0	31842	0.2821	37880.9	0.2328
M0206_1.02:BHLHE40:BHLHE41	DCRCGTGMC	1e-186	186	0	8056	0.0714	7354.6	0.0452
M4586_1.02:CTCF	CACYAGRGGGCR	1e-185	185	0	2357	0.0209	1282.4	0.0079
M6424_1.02:POU2F2	ATTTGCATA	1e-185	185	0	7948	0.0704	7235.1	0.0445
M6360_1.02:NFE2:NFE2L2:NFE2L3	VRTGACTCAGCA	1e-185	185	0	2782	0.0247	1674.2	0.0103
M6150_1.02:ARNT:ARNT2:ARNTL	GYCTSCCACGVC	1e-184	184	0	2550	0.0226	1461.9	0.009
M5119_1.02:CRX:OTX1:OTX2	TTAATCC	1e-183	183	0	15288	0.1355	16200.9	0.0996
M5474_1.02:FOXP3	GTAAACA	1e-182	182	0	49558	0.4391	62502.8	0.3841
M5461_1.02:FOXA1:FOXA2:FOXA3:FOXB1:FOXB2:FOXC1:FOXC2:FOXD1:FOXD2:FOXD3:FOXD4:FOXD4L1:FOXD4L2:FOXD4L3:FOXD4L4:FOXD4L5:FOXD4L6:FOXE1:FOXE3:FOXF1:FOXF2:FOXG1:FOXI1:FOXI2:FOXJ1:FOXJ2:FOXJ3:FOXK1:FOXK2:FOXL1:FOXL2:FOXQ1:FOXS1:KIAA0415	TGTAAATAAACAA	1e-182	182	0	4977	0.0441	3926.2	0.0241
M4427_1.02:CTCF	NYGGCCACCAGGGGGCGCYVB	1e-182	182	0	513	0.0045	9.6	0.0001
M6115_1.02:TP63:TP73	CATGTCTGRGCWTGT	1e-181	181	0	1190	0.0105	360.5	0.0022
M6239_1.02:FOXA1:FOXA2:FOXA3:FOXB1:FOXB2:FOXC1:FOXC2:FOXD1:FOXD2:FOXD3:FOXD4:FOXD4L1:FOXD4L2:FOXD4L3:FOXD4L4:FOXD4L5:FOXD4L6:FOXE1:FOXE3:FOXF1:FOXF2:FOXG1:FOXI1:FOXI2:FOXJ1:FOXJ2:FOXJ3:FOXK1:FOXK2:FOXL1:FOXL2:FOXQ1:FOXS1:KIAA0415	HWADGTAAACA	1e-181	181	0	11198	0.0992	11157.6	0.0686
M4523_1.02:CTCF	YGGCCACCAGGGGGCGCY	1e-181	181	0	532	0.0047	15.2	0.0001
M4535_1.02:CTCF	CCACCAGGGGGCGCYVS	1e-180	180	0	550	0.0049	22	0.0001
M6334_1.02:MAFF:MAFG:MAFK	TGACTCAGCA	1e-179	179	0	1853	0.0164	872.5	0.0054
M5727_1.02:POU2F2	MATTTGCATAW	1e-178	178	0	8156	0.0723	7551.5	0.0464
M4446_1.02:CTCF	GCCACCAGGGGGCGC	1e-177	177	0	574	0.0051	31.6	0.0002
M4615_1.02:E2F6	NGGGCGGGAAR	1e-176	176	0	3626	0.0321	2551.7	0.0157
M6117_1.02:TP63:TP73	CATGYCKGGACATGC	1e-176	176	0	1599	0.0142	676.2	0.0042
M3525_1.02:IKZF1:IKZF4	TTTGGGAGR	1e-175	175	0	14147	0.1254	14880.3	0.0915
M1927_1.02:MYCL1:MYCN	RCCACGTG	1e-175	175	0	4375	0.0388	3337.3	0.0205
M4889_1.02:KLF1:KLF12:KLF2:KLF3:KLF4:KLF5:KLF6:KLF7:KLF8	RDTGGGCGTGGY	1e-175	175	0	2681	0.0238	1631.8	0.01
M6168_1.02:CDX1:CDX2:CDX4	YYATAAAW	1e-174	174	0	54811	0.4857	70171.1	0.4313
M3250_1.02:FOXA1:FOXA2:FOXA3:FOXB1:FOXB2:FOXC1:FOXC2:FOXD1:FOXD2:FOXD3:FOXD4:FOXD4L1:FOXD4L2:FOXD4L3:FOXD4L4:FOXD4L5:FOXD4L6:FOXE1:FOXE3:FOXF1:FOXF2:FOXG1:FOXI1:FOXI2:FOXJ1:FOXJ2:FOXJ3:FOXK1:FOXK2:FOXL1:FOXL2:FOXQ1:FOXS1:KIAA0415	AAAYAAACAWTC	1e-173	173	0	16334	0.1447	17681.5	0.1087
M1548_1.02:GMEB1	DRCGTVV	1e-172	172	0	26913	0.2385	31549.9	0.1939
M1873_1.02:FOXA1:FOXA2:FOXA3:FOXB1:FOXB2:FOXC1:FOXC2:FOXD1:FOXD2:FOXD3:FOXD4:FOXD4L1:FOXD4L2:FOXD4L3:FOXD4L4:FOXD4L5:FOXD4L6:FOXE1:FOXE3:FOXF1:FOXF2:FOXG1:FOXI1:FOXI2:FOXJ1:FOXJ2:FOXJ3:FOXK1:FOXK2:FOXL1:FOXL2:FOXQ1:FOXS1:KIAA0415	AAAYAAACAWTC	1e-172	172	0	12590	0.1116	12990.5	0.0798
M4450_1.02:CTCF	GCCACCAGGGGGCGC	1e-172	172	0	537	0.0048	24.9	0.0002
M2321_1.02:TP63	RDRCATGYCCAGRCATGCYY	1e-171	171	0	684	0.0061	83.6	0.0005
M4830_1.02:FOXP1:FOXP2:FOXP3:FOXP4	RRTAAACAA	1e-170	170	0	19583	0.1735	21912.8	0.1347
M0734_1.02:FOXA1:FOXA2:FOXA3:FOXB1:FOXB2:FOXC1:FOXC2:FOXD1:FOXD2:FOXD3:FOXD4:FOXD4L1:FOXD4L2:FOXD4L3:FOXD4L4:FOXD4L5:FOXD4L6:FOXE1:FOXE3:FOXF1:FOXF2:FOXG1:FOXI1:FOXI2:FOXJ1:FOXJ2:FOXJ3:FOXK1:FOXK2:FOXL1:FOXL2:FOXQ1:FOXS1:KIAA0415	WANRTAAACA	1e-168	168	0	47865	0.4241	60460.8	0.3716
M5744_1.02:AL662833.4:AL773544.1:BX088580.2:CR388229.2:CR759815.4:CR847794.3:POU5F1:POU5F1B	ATTTGCATA	1e-168	168	0	11601	0.1028	11815.1	0.0726
M2314_1.02:SP1:SP2:SP3:SP4:SP5:SP6:SP7:SP8:SP9	GGGRGGGGGCGGGRC	1e-167	167	0	1188	0.0105	393.8	0.0024
M0191_1.02:HES1:HES2:HES4	SSCACGYGHC	1e-166	166	0	3712	0.0329	2703.5	0.0166
M0699_1.02:ELK1:ELK3:ELK4:ENSG00000235187:ERF:ERG:ETS1:ETS2:ETV1:ETV2:ETV3:ETV4:ETV5:FEV:FLI1:GABPA	NACCGGAARY	1e-166	166	0	19219	0.1703	21521.7	0.1323
M4507_1.02:MAX	VRRGCACGTGG	1e-164	164	0	3641	0.0323	2643.5	0.0162
M4627_1.02:MAX	CCACGTGSBY	1e-164	164	0	3454	0.0306	2456.5	0.0151
M4610_1.02:MYC	VCCACGTGGYY	1e-163	163	0	3010	0.0267	2015.7	0.0124
M6458_1.02:ENSG00000250096:RUNX1:RUNX2:RUNX3	MCHAACCACAR	1e-162	162	0	13183	0.1168	13866.2	0.0852
M6522_1.02:THRA:THRB	CTGACCTGAAVTGACCY	1e-162	162	0	806	0.0071	160.3	0.001
M1908_1.02:SPI1:SPIB:SPIC	AGAGGAA	1e-161	161	0	47291	0.419	59843.1	0.3678
M4905_1.02:TCF12:TCF3:TCF4	ACCAYCTGTT	1e-160	160	0	8885	0.0787	8614.2	0.0529
M6238_1.02:FOXA1:FOXA2:FOXA3:FOXB1:FOXB2:FOXC1:FOXC2:FOXD1:FOXD2:FOXD3:FOXD4:FOXD4L1:FOXD4L2:FOXD4L3:FOXD4L4:FOXD4L5:FOXD4L6:FOXE1:FOXE3:FOXF1:FOXF2:FOXG1:FOXI1:FOXI2:FOXJ1:FOXJ2:FOXJ3:FOXK1:FOXK2:FOXL1:FOXL2:FOXQ1:FOXS1:KIAA0415	WAAATAAACAW	1e-160	160	0	12388	0.1098	12900.2	0.0793
M0707_1.02:ELK1:ELK3:ELK4:ENSG00000235187:ERF:ERG:ETS1:ETS2:ETV1:ETV2:ETV3:ETV4:ETV5:FEV:FLI1:GABPA	NRCCGGAART	1e-160	160	0	22544	0.1998	25976.3	0.1596
M6490_1.02:SRY	WAAACAAAA	1e-160	160	0	49022	0.4344	62300.8	0.3829
M4643_1.02:MYC	DSCACGTG	1e-160	160	0	10537	0.0934	10618.2	0.0653
M0709_1.02:ELK1:ELK3:ELK4:ENSG00000235187:ERF:ERG:ETS1:ETS2:ETV1:ETV2:ETV3:ETV4:ETV5:FEV:FLI1:GABPA	NACCGGAARY	1e-160	160	0	18438	0.1634	20612.4	0.1267
M6220_1.02:ETS1	ACAGGAAGT	1e-160	160	0	19234	0.1704	21650.9	0.1331
M1839_1.02:ARNT	CACGTG	1e-160	160	0	4794	0.0425	3905.3	0.024
M5109_1.02:IRX1:IRX2:IRX3:IRX4:IRX5:IRX6	AAAWAACA	1e-160	160	0	78033	0.6914	104476	0.6421
M5634_1.02:MNT	AVCACGTGCH	1e-159	159	0	2103	0.0186	1171.5	0.0072
M5108_1.02:MLX	ATCACGTG	1e-159	159	0	3754	0.0333	2797.6	0.0172
M1963_1.02:ZFX:ZFY	SSSGCCBVGGCCTG	1e-158	158	0	1672	0.0148	801.6	0.0049
M0189_1.02:ID1:ID2:ID3:ID4	GCACGTGA	1e-157	157	0	2149	0.019	1225.4	0.0075
M0211_1.02:MLXIP	GCACGTGT	1e-157	157	0	2149	0.019	1225.4	0.0075
M4611_1.02:CTCF	YGGCCACCAGGGGGCGCY	1e-152	152	0	450	0.004	13.1	0.0001
M0215_1.02:HES5	GVCACGTGBC	1e-152	152	0	2413	0.0214	1494.6	0.0092
M5536_1.02:HOXA13:HOXB13:HOXC13:HOXD13	CCAATAAAAM	1e-151	151	0	13174	0.1167	14028.7	0.0862
M5925_1.02:TFAP2A:TFAP2B:TFAP2C:TFAP2D:TFAP2E	WGCCTSAGGCD	1e-149	149	0	3818	0.0338	2934.8	0.018
M0227_1.02:MAX	CCACGTGT	1e-148	148	0	1811	0.016	961.9	0.0059
M0706_1.02:ELF1:ELF2:ELF4	DNCCGGAAGT	1e-147	147	0	25301	0.2242	29914.2	0.1838
M6336_1.02:MAZ	GGGGGGGGGAGGGRGGG	1e-147	147	0	1745	0.0155	907.9	0.0056
M0696_1.02:EHF:ELF3:ELF5	ANSCGGAAGT	1e-146	146	0	23043	0.2042	26924.7	0.1655
M2276_1.02:ELK1:ELK3:ELK4:ENSG00000235187:ERF:ERG:ETS1:ETS2:ETV1:ETV2:ETV3:ETV4:ETV5:FEV:FLI1:GABPA	ACAGGAAGTGG	1e-145	145	0	9216	0.0817	9201.5	0.0566
M6221_1.02:ELK1:ELK3:ELK4:ENSG00000235187:ERF:ERG:ETS1:ETS2:ETV1:ETV2:ETV3:ETV4:ETV5:FEV:FLI1:GABPA	GMVGGAAGTGG	1e-145	145	0	12817	0.1136	13673.8	0.084
M0732_1.02:FOXA1:FOXA2:FOXA3:FOXB1:FOXB2:FOXC1:FOXC2:FOXD1:FOXD2:FOXD3:FOXD4:FOXD4L1:FOXD4L2:FOXD4L3:FOXD4L4:FOXD4L5:FOXD4L6:FOXE1:FOXE3:FOXF1:FOXF2:FOXG1:FOXI1:FOXI2:FOXJ1:FOXJ2:FOXJ3:FOXK1:FOXK2:FOXL1:FOXL2:FOXQ1:FOXS1:KIAA0415	WANRTAAACA	1e-144	144	0	52769	0.4676	68069.6	0.4183
M6367_1.02:NFE2:NFE2L2	RSVATGACTCAGCA	1e-143	143	0	1078	0.0096	380.9	0.0023
M0697_1.02:EHF:ELF3:ELF5	ANSCGGAAGT	1e-143	143	0	23957	0.2123	28209.9	0.1734
M0691_1.02:SPI1:SPIB:SPIC	WDVVGGAAG	1e-142	142	0	72177	0.6395	96252.1	0.5915
M6202_1.02:EHF:ELF3:ELF5	MAACCCGGAAGTA	1e-141	141	0	2493	0.0221	1628.6	0.01
M5448_1.02:FOXA1:FOXA2:FOXA3:FOXB1:FOXB2:FOXC1:FOXC2:FOXD1:FOXD2:FOXD3:FOXD4:FOXD4L1:FOXD4L2:FOXD4L3:FOXD4L4:FOXD4L5:FOXD4L6:FOXE1:FOXE3:FOXF1:FOXF2:FOXG1:FOXI1:FOXI2:FOXJ1:FOXJ2:FOXJ3:FOXK1:FOXK2:FOXL1:FOXL2:FOXQ1:FOXS1:KIAA0415	GTAAAYA	1e-141	141	0	48343	0.4284	61848.3	0.3801
M6016_1.02:FOXA1:FOXA2:FOXA3:FOXB1:FOXB2:FOXC1:FOXC2:FOXD1:FOXD2:FOXD3:FOXD4:FOXD4L1:FOXD4L2:FOXD4L3:FOXD4L4:FOXD4L5:FOXD4L6:FOXE1:FOXE3:FOXF1:FOXF2:FOXG1:FOXI1:FOXI2:FOXJ1:FOXJ2:FOXJ3:FOXK1:FOXK2:FOXL1:FOXL2:FOXN2:FOXN3:FOXS1:KIAA0415	RTAAACAA	1e-141	141	0	27936	0.2475	33589.2	0.2064
M5561_1.02:HOXA13:HOXB13:HOXC13:HOXD13	CCAATAAAAH	1e-141	141	0	13811	0.1224	14986.3	0.0921
M2942_1.02:KLF1:KLF12:KLF2:KLF3:KLF4:KLF5:KLF6:KLF7:KLF8	CAGTGGG	1e-141	141	0	32597	0.2888	39943.8	0.2455
M6285_1.02:ONECUT1:ONECUT2:ONECUT3	WTTATTGATTTTDW	1e-140	140	0	4281	0.0379	3501.3	0.0215
M4449_1.02:CTCF	GCCACCAGGGGGCGC	1e-140	140	0	445	0.0039	22.3	0.0001
M4812_1.02:KLF1:KLF12:KLF2:KLF3:KLF4:KLF5:KLF6:KLF7:KLF8	DRTGGGTGTGGCHBK	1e-139	139	0	1683	0.0149	887.7	0.0055
M2042_1.02:CRX:OTX1:OTX2	TAATCC	1e-138	138	0	19447	0.1723	22338	0.1373
M4871_1.02:SP1:SP2:SP3:SP4:SP5:SP6:SP7:SP8:SP9	DGKGGGCGGGGCYWA	1e-137	137	0	650	0.0058	118.6	0.0007
M1642_1.02:TBP:TBPL2	NDTATAW	1e-136	136	0	100794	0.8931	140153	0.8614
M2283_1.02:FOXP1:FOXP2:FOXP3:FOXP4	MAAAAGTAAACAAAR	1e-136	136	0	6359	0.0563	5902.5	0.0363
M5717_1.02:PITX1:PITX2:PITX3	NYTAATCCC	1e-136	136	0	15235	0.135	16904.6	0.1039
M6019_1.02:FOXA1:FOXA2:FOXA3:FOXB1:FOXB2:FOXC1:FOXC2:FOXD1:FOXD2:FOXD3:FOXD4:FOXD4L1:FOXD4L2:FOXD4L3:FOXD4L4:FOXD4L5:FOXD4L6:FOXE1:FOXE3:FOXF1:FOXF2:FOXG1:FOXI1:FOXI2:FOXJ1:FOXJ2:FOXJ3:FOXK1:FOXK2:FOXL1:FOXL2:FOXS1:KIAA0415	GTAAACA	1e-135	135	0	55371	0.4906	72042.9	0.4428
M4741_1.02:LHX2:LHX9	YAATHA	1e-134	134	0	96666	0.8565	133628	0.8213
M4538_1.02:E2F6	NGGGCGGGAAV	1e-134	134	0	5659	0.0501	5112.8	0.0314
M5501_1.02:GSC:GSC2	NYTAATCCBY	1e-133	133	0	13474	0.1194	14691.2	0.0903
M3642_1.02:MYCL1:MYCN	YMCCACGTGYMN	1e-133	133	0	1885	0.0167	1094.7	0.0067
M5614_1.02:MAX	AMCACGTGBY	1e-133	133	0	1915	0.017	1122.4	0.0069
M0904_1.02:HOXA11:HOXA9:HOXB9:HOXC10:HOXC11:HOXC9:HOXD10:HOXD11:HOXD9	TTWATKRBN	1e-133	133	0	72970	0.6466	97684.2	0.6004
M6279_1.02:HMGA1:HMGA2	AAAATAH	1e-132	132	0	84489	0.7486	114918	0.7063
M6010_1.02:FOXA1:FOXA2:FOXA3:FOXB1:FOXB2:FOXC1:FOXC2:FOXD1:FOXD2:FOXD3:FOXD4:FOXD4L1:FOXD4L2:FOXD4L3:FOXD4L4:FOXD4L5:FOXD4L6:FOXE1:FOXE3:FOXF1:FOXF2:FOXG1:FOXI1:FOXI2:FOXJ1:FOXJ2:FOXJ3:FOXK1:FOXK2:FOXL1:FOXL2:FOXQ1:FOXS1:KIAA0415	ATAAACA	1e-131	131	0	40851	0.362	51601.9	0.3171
M0177_1.02:SCXA:SCXB:TCF15:TWIST1:TWIST2	NCCATATGTK	1e-130	130	0	9525	0.0844	9786.9	0.0601
M1157_1.02:HOXA9:HOXB8:HOXB9:HOXC10:HOXC8:HOXC9:HOXD10:HOXD8:HOXD9	TTTTATKRCN	1e-130	130	0	49005	0.4342	63117	0.3879
M3968_1.02:STAT1	NGGAAAWB	1e-129	129	0	86414	0.7657	117922	0.7247
M0747_1.02:FOXA1:FOXA2:FOXA3:FOXB1:FOXB2:FOXC1:FOXC2:FOXD1:FOXD2:FOXD3:FOXD4:FOXD4L1:FOXD4L2:FOXD4L3:FOXD4L4:FOXD4L5:FOXD4L6:FOXE1:FOXE3:FOXF1:FOXF2:FOXG1:FOXI1:FOXI2:FOXJ1:FOXJ2:FOXJ3:FOXK1:FOXK2:FOXL1:FOXL2:FOXQ1:FOXS1:KIAA0415	WDWRTAAACA	1e-128	128	0	46856	0.4152	60112	0.3694
M0134_1.02:HMGA1:HMGA2	NNRDWAAT	1e-128	128	0	108889	0.9648	153830	0.9454
M6203_1.02:ELF1:ELF2:ELF4	VCMGGAAGTG	1e-128	128	0	11037	0.0978	11696.6	0.0719
M6136_1.02:BCL6	RRRAGRVRARGRGARGGGAAGAVAGGRARA	1e-128	128	0	4167	0.0369	3482.3	0.0214
M6031_1.02:HOXA13:HOXB13:HOXC13:HOXD13	CYAATAAAAH	1e-128	128	0	16719	0.1481	18972.9	0.1166
M0222_1.02:MAX	NNCACGTGB	1e-127	127	0	20693	0.1834	24216.2	0.1488
M0225_1.02:USF1:USF2	RTCACGTGKK	1e-126	126	0	1552	0.0138	827.6	0.0051
M3992_1.02:STAT6	RGGAARKC	1e-125	125	0	90407	0.8011	124114	0.7628
M0181_1.02:MLX	NDNCACGTG	1e-125	125	0	15786	0.1399	17806.9	0.1094
M0685_1.02:SPI1:SPIB:SPIC	WDRVGGAAST	1e-125	125	0	47096	0.4173	60553.9	0.3722
M5539_1.02:HOXA13:HOXB13:HOXC13:HOXD13	CCAATAAAAM	1e-125	125	0	10880	0.0964	11546.7	0.071
M0724_1.02:FOXP1:FOXP2:FOXP3:FOXP4	GTAAACAA	1e-124	124	0	32873	0.2913	40735.5	0.2504
M5097_1.02:KLF1:KLF12:KLF2:KLF3:KLF4:KLF5:KLF6:KLF7:KLF8	GGGCGTDGYC	1e-124	124	0	4800	0.0425	4224.1	0.026
M6090_1.02:SOX1:SOX14:SOX2	TGAATADHYATTCA	1e-124	124	0	779	0.0069	222.1	0.0014
M5720_1.02:PITX1:PITX2:PITX3	NYTAATCCC	1e-123	123	0	15474	0.1371	17437.2	0.1072
M2390_1.02:EHF:ELF3:ELF5	SAGGAAGK	1e-123	123	0	7585	0.0672	7511.5	0.0462
M2277_1.02:ELK1:ELK3:ELK4:ENSG00000235187:ERF:ERG:ETS1:ETS2:ETV1:ETV2:ETV3:ETV4:ETV5:FEV:FLI1:GABPA	RCAGGAAGTGG	1e-123	123	0	4350	0.0385	3730.7	0.0229
M0917_1.02:HOXA13:HOXB13:HOXC13:HOXD13	SYHRTAAAW	1e-123	123	0	60791	0.5387	80193.6	0.4929
M2273_1.02:E2F6	GGGCGGGAARV	1e-122	122	0	7258	0.0643	7124.9	0.0438
M4893_1.02:NPAS2	MCACGTGA	1e-122	122	0	2048	0.0181	1304.1	0.008
M4894_1.02:ARNT:ARNT2:ARNTL:ARNTL2	MCACGTGA	1e-122	122	0	2048	0.0181	1304.1	0.008
M1547_1.02:GMEB2	TACGTVA	1e-122	122	0	15024	0.1331	16878.4	0.1037
M3961_1.02:SRY	AAACAAA	1e-122	122	0	91805	0.8135	126357	0.7766
M1858_1.02:ELF1:ELF2:ELF4	CCGGAAG	1e-121	121	0	18562	0.1645	21514.8	0.1322
M6247_1.02:FOXO1:FOXO3:FOXO4:FOXO6	ARTAAACAA	1e-120	120	0	28798	0.2552	35273.8	0.2168
M5100_1.02:MAX	CCACGTG	1e-120	120	0	1690	0.015	978.4	0.006
M6206_1.02:EHF:ELF3:ELF5	AWAAGGAARTA	1e-119	119	0	15264	0.1352	17248.3	0.106
M0744_1.02:FOXA1:FOXA2:FOXA3:FOXB1:FOXB2:FOXC1:FOXC2:FOXD1:FOXD2:FOXD3:FOXD4:FOXD4L1:FOXD4L2:FOXD4L3:FOXD4L4:FOXD4L5:FOXD4L6:FOXE1:FOXE3:FOXF1:FOXF2:FOXG1:FOXI1:FOXI2:FOXJ1:FOXJ2:FOXJ3:FOXK1:FOXK2:FOXL1:FOXL2:FOXS1:KIAA0415	ATAAACAA	1e-119	119	0	27676	0.2452	33779.7	0.2076
M4744_1.02:IRX1:IRX2:IRX3:IRX4:IRX5:IRX6	TGTTAT	1e-118	118	0	98759	0.8751	137286	0.8437
M1964_1.02:MYC	CCAYGTGSTY	1e-118	118	0	5702	0.0505	5329.2	0.0328
M5105_1.02:NPAS2	GACACGTG	1e-117	117	0	1526	0.0135	843.6	0.0052
M0182_1.02:MLX	NCACGTGMHH	1e-117	117	0	10278	0.0911	10918.4	0.0671
M0201_1.02:MITF:TFE3:TFEB:TFEC	RTCACGTGAY	1e-115	115	0	4364	0.0387	3814.5	0.0234
M0414_1.02:EGR1:EGR2:EGR3:EGR4	GCGTGGGCGK	1e-115	115	0	5489	0.0486	5116.7	0.0314
M3049_1.02:ETS1	ACCGGAAGYV	1e-114	114	0	9276	0.0822	9704.5	0.0596
M0897_1.02:HOXA13:HOXB13:HOXC13:HOXD13	WTTTATDRGN	1e-114	114	0	60645	0.5374	80250.8	0.4932
M4743_1.02:IRX1:IRX2:IRX3:IRX4:IRX5:IRX6	TGTTWTTH	1e-113	113	0	80435	0.7127	109372	0.6722
M6232_1.02:FOXA1:FOXA2:FOXA3:FOXB1:FOXB2:FOXC1:FOXC2:FOXD1:FOXD2:FOXD3:FOXD4:FOXD4L1:FOXD4L2:FOXD4L3:FOXD4L4:FOXD4L5:FOXD4L6:FOXE1:FOXE3:FOXF1:FOXF2:FOXG1:FOXI1:FOXI2:FOXJ1:FOXJ2:FOXJ3:FOXK1:FOXK2:FOXL1:FOXL2:FOXQ1:FOXS1:KIAA0415	CWRAGYAAACA	1e-112	112	0	12350	0.1094	13612.9	0.0837
M6151_1.02:ARNT:ARNT2:ARNTL	TYRCGTGC	1e-112	112	0	5500	0.0487	5154.4	0.0317
M4014_1.02:TBP:TBPL2	TATAAATW	1e-112	112	0	32622	0.2891	40720.2	0.2503
M0221_1.02:MAX	SCACGTGNN	1e-112	112	0	17096	0.1515	19783.3	0.1216
M1889_1.02:MAX	AAGCACATGG	1e-112	112	0	6252	0.0554	6053.6	0.0372
M2271_1.02:E2F3	SDGTGVGGGCGGGAR	1e-111	111	0	952	0.0084	381.7	0.0023
M4666_1.02:ZNF263	GGGAGGAGGRRGRGG	1e-111	111	0	2404	0.0213	1725.2	0.0106
M4571_1.02:JUN:JUNB:JUND	BGATGACKYMAYCYY	1e-109	109	0	2095	0.0186	1428.3	0.0088
M0401_1.02:SP1:SP2:SP3:SP4:SP5:SP6:SP7:SP8:SP9	GGGGGCGGN	1e-108	108	0	2697	0.0239	2051	0.0126
M6121_1.02:AL662833.4:AL773544.1:BX088580.2:CR388229.2:CR759815.4:CR847794.3:POU3F2:POU3F3:POU5F1:POU5F1B	TTTRCATAAVAAARR	1e-107	107	0	5028	0.0446	4657.1	0.0286
M0495_1.02:KLF13:SP1:SP3:SP4:SP5	RGGGGCGKRN	1e-107	107	0	4235	0.0375	3748.7	0.023
M5553_1.02:HOXA13:HOXB13:HOXC13:HOXD13	CCAATAAAAH	1e-107	107	0	12534	0.1111	13950	0.0857
M5699_1.02:CRX:DRGX:OTX1:OTX2	YTAATCCG	1e-106	106	0	16971	0.1504	19732.3	0.1213
M5694_1.02:ONECUT1:ONECUT2:ONECUT3	WTTATYGATTTTTT	1e-106	106	0	1957	0.0173	1309.7	0.008
M6030_1.02:HOXA11:HOXA9:HOXB9:HOXC10:HOXC11:HOXC9:HOXD10:HOXD11:HOXD9	TTTTTATTRC	1e-105	105	0	13269	0.1176	14928.5	0.0917
M2041_1.02:IRX1:IRX2:IRX3:IRX4:IRX5:IRX6	WAACA	1e-105	105	0	101393	0.8984	141775	0.8713
M0689_1.02:ELK1:ELK3:ELK4:ENSG00000235187:ERF:ERG:ETS1:ETS2:ETV2:ETV3:ETV4:FEV:FLI1:GABPA	NRBCGGAARY	1e-105	105	0	37136	0.3291	47191.1	0.29
M6233_1.02:FOXA2	CWAAGTAAACAA	1e-105	105	0	8327	0.0738	8673.4	0.0533
M6457_1.02:RUNX1	TAACCACARA	1e-104	104	0	14532	0.1288	16593.9	0.102
M5149_1.02:ALX1:ALX3:ALX4:ARX:DRGX:PHOX2A:PHOX2B:SHOX:SHOX2	HTAATT	1e-103	103	0	63554	0.5631	84821.6	0.5213
M4542_1.02:MAX	DGCACGTGGCY	1e-103	103	0	2688	0.0238	2076.4	0.0128
M2324_1.02:ZNF263	GGAGGAGGARGRGGAGGAGGR	1e-103	103	0	2426	0.0215	1803.6	0.0111
M1545_1.02:GMEB1	NNKACGTVN	1e-101	101	0	16717	0.1481	19507.3	0.1199
M6423_1.02:POU2F1:POU2F2:POU2F3:POU3F1:POU3F2:POU3F3:POU3F4	ATTTGCATW	1e-101	101	0	18652	0.1653	22077	0.1357
M5454_1.02:FOXA1:FOXA2:FOXA3:FOXC1:FOXC2:FOXD1:FOXD2:FOXD3:FOXD4:FOXD4L1:FOXD4L2:FOXD4L3:FOXD4L4:FOXD4L5:FOXD4L6:FOXF1:FOXF2:FOXG1:FOXI1:FOXI2:FOXJ1:FOXJ2:FOXJ3:FOXK1:FOXK2:FOXL1:FOXL2:FOXN2:FOXN3:FOXS1:KIAA0415	RTAAACAA	1e-99	99	0	29038	0.2573	36168.6	0.2223
M3282_1.02:FOXO1:FOXO3:FOXO4:FOXO6	ATAAACAANYH	1e-98	98	0	30568	0.2709	38287.3	0.2353
M5534_1.02:HOXA13:HOXB13:HOXC13:HOXD13	CCAATAAAAH	1e-98	98	0	16315	0.1446	19044.3	0.117
M1546_1.02:GMEB1	NNTRCGTVV	1e-98	98	0	19848	0.1759	23743.4	0.1459
M3982_1.02:STAT4	WRGAAATC	1e-98	98	0	91526	0.811	126574	0.7779
M2275_1.02:ELF1:ELF2:ELF4	RAAVCAGGAAGTG	1e-98	98	0	2705	0.024	2136.9	0.0131
M6278_1.02:HLTF	KANGGCTGCAAA	1e-96	96	0	10648	0.0943	11723.1	0.072
M1041_1.02:HOXA13:HOXB13:HOXC13:HOXD13	NSYHRTAAAW	1e-96	96	0	62472	0.5535	83500.9	0.5132
M0912_1.02:HOXA13:HOXB13:HOXC13:HOXD13	NCYHATAAAA	1e-95	95	0	52152	0.4621	68672.8	0.4221
M0686_1.02:SPI1:SPIB:SPIC	ADGVGGAAGT	1e-95	95	0	33703	0.2986	42709.9	0.2625
M1006_1.02:HOXA13:HOXB13:HOXC13:HOXD13	CYHRTAAAW	1e-94	94	0	54181	0.4801	71609.8	0.4401
M6505_1.02:TBX2:TBX3:TBX4:TBX5	AGGTGTGA	1e-94	94	0	18966	0.1681	22650.5	0.1392
M4720_1.02:AC012531.1:HOXA2:HOXA3:HOXA4:HOXA5:HOXA6:HOXA7:HOXA9:HOXB2:HOXB4:HOXB5:HOXB6:HOXB7:HOXB8:HOXC5:HOXC6:HOXC8:HOXC9:HOXD3:HOXD4:HOXD8:HOXD9	WTAATTKM	1e-94	94	0	63044	0.5586	84394.4	0.5187
M3050_1.02:ETS1	VNACMGGAWRTTN	1e-94	94	0	16236	0.1439	19036.8	0.117
M4993_1.02:HLX	TAATTAA	1e-94	94	0	82722	0.733	113380	0.6968
M0205_1.02:BHLHE40:BHLHE41	NCACGTGM	1e-93	93	0	26926	0.2386	33432.4	0.2055
M5545_1.02:HOXA11:HOXA9:HOXB9:HOXC10:HOXC11:HOXC9:HOXD10:HOXD11:HOXD9	WTTTTATTRC	1e-93	93	0	23891	0.2117	29305.6	0.1801
M4691_1.02:GATA1:GATA2:GATA3:GATA4:GATA5:GATA6	AGATRDTATC	1e-93	93	0	6295	0.0558	6344.9	0.039
M3030_1.02:CDX1:CDX2:CDX4	AWTWATR	1e-93	93	0	96203	0.8524	133917	0.823
M4811_1.02:KLF1:KLF12:KLF2:KLF3:KLF4:KLF5:KLF6:KLF7:KLF8	GTGGGTGTGGC	1e-93	93	0	1776	0.0157	1207.9	0.0074
M0718_1.02:FOXA1:FOXA2:FOXA3:FOXB1:FOXB2:FOXC1:FOXC2:FOXD1:FOXD2:FOXD3:FOXD4:FOXD4L1:FOXD4L2:FOXD4L3:FOXD4L4:FOXD4L5:FOXD4L6:FOXE1:FOXE3:FOXF1:FOXF2:FOXG1:FOXI1:FOXI2:FOXJ1:FOXJ2:FOXJ3:FOXK1:FOXK2:FOXL1:FOXL2:FOXS1:KIAA0415	RYGTAAACAA	1e-92	92	0	37553	0.3327	48179.5	0.2961
M0983_1.02:DBX2	ATTAATTA	1e-92	92	0	18074	0.1601	21529	0.1323
M4443_1.02:CTCF	GGCCACCAGGGGGCGCYVBNG	1e-91	91	0	246	0.0022	2.8	0
M6227_1.02:ELK1:ELK3:ELK4:ENSG00000235187:ERF:ERG:ETS1:ETS2:ETV1:ETV2:ETV3:ETV4:ETV5:FEV:FLI1:GABPA	KVCACMGGAAGTSMGKH	1e-91	91	0	1396	0.0124	848	0.0052
M6035_1.02:HOXA6:HOXA9:HOXB8:HOXB9:HOXC10:HOXC8:HOXC9:HOXD10:HOXD11:HOXD8:HOXD9	WTTTWATTGC	1e-90	90	0	20707	0.1835	25081	0.1541
M0914_1.02:AC012531.1:HOXA4:HOXA5:HOXA6:HOXA7:HOXA9:HOXB5:HOXB6:HOXB7:HOXB8:HOXB9:HOXC6:HOXC8:HOXC9:HOXD4:HOXD8:HOXD9	TTWATKRBN	1e-90	90	0	67931	0.6019	91655.2	0.5633
M1008_1.02:HOXA6:HOXA9:HOXB8:HOXB9:HOXC10:HOXC8:HOXC9:HOXD10:HOXD8:HOXD9	TTWATKRB	1e-89	89	0	73049	0.6473	99180.1	0.6095
M0196_1.02:CLOCK:NPAS2	NSCACGTGTN	1e-89	89	0	3883	0.0344	3527.7	0.0217
M6004_1.02:EHF:ELF3:ELF5	ACCCGGAAGTD	1e-89	89	0	6696	0.0593	6892.7	0.0424
M5719_1.02:PITX1:PITX2:PITX3	TTAATCCC	1e-89	89	0	19790	0.1754	23895.9	0.1469
M5729_1.02:POU2F1:POU2F2:POU2F3:POU3F4	ATTTGCATA	1e-88	88	0	9890	0.0876	10900.4	0.067
M5456_1.02:FOXA1:FOXA2:FOXA3:FOXB1:FOXB2:FOXC1:FOXC2:FOXD1:FOXD2:FOXD3:FOXD4:FOXD4L1:FOXD4L2:FOXD4L3:FOXD4L4:FOXD4L5:FOXD4L6:FOXE1:FOXE3:FOXF1:FOXF2:FOXG1:FOXI1:FOXI2:FOXJ1:FOXJ2:FOXJ3:FOXK1:FOXK2:FOXL1:FOXL2:FOXN2:FOXN3:FOXS1:KIAA0415	RTAAACAA	1e-88	88	0	50340	0.446	66332.1	0.4077
M6418_1.02:PITX1:PITX2:PITX3	WKTAATCCMA	1e-88	88	0	14031	0.1243	16261.1	0.0999
M5556_1.02:HOXA11:HOXA9:HOXC10:HOXC11:HOXC9:HOXD10:HOXD11:HOXD9	TTTTATKRCY	1e-88	88	0	26367	0.2336	32832.4	0.2018
M4592_1.02:CTCF	YGGCCACCAGGGGGCGCYRBN	1e-87	87	0	241	0.0021	3	0
M6017_1.02:FOXA1:FOXA2:FOXA3:FOXB1:FOXB2:FOXC1:FOXC2:FOXD1:FOXD2:FOXD3:FOXD4:FOXD4L1:FOXD4L2:FOXD4L3:FOXD4L4:FOXD4L5:FOXD4L6:FOXE1:FOXE3:FOXF1:FOXF2:FOXG1:FOXI1:FOXI2:FOXJ1:FOXJ2:FOXJ3:FOXK1:FOXK2:FOXL1:FOXL2:FOXN2:FOXN3:FOXS1:KIAA0415	GTAAACAWAAACA	1e-87	87	0	1856	0.0164	1321.5	0.0081
M0714_1.02:ELK4:ENSG00000235187:ERF:ERG:ETS1:ETS2:ETV3:FEV:FLI1:GABPA	NASCGGAART	1e-87	87	0	25105	0.2224	31139.7	0.1914
M2253_1.02:HES1:HES4	GGCACGTGCC	1e-86	86	0	559	0.005	168.8	0.001
M0746_1.02:FOXA1:FOXA2:FOXA3:FOXB1:FOXB2:FOXC1:FOXC2:FOXD1:FOXD2:FOXD3:FOXD4:FOXD4L1:FOXD4L2:FOXD4L3:FOXD4L4:FOXD4L5:FOXD4L6:FOXE1:FOXE3:FOXF1:FOXF2:FOXG1:FOXI1:FOXI2:FOXJ1:FOXK2:FOXL1:FOXL2:FOXQ1:FOXS1	NATRTAAACAHA	1e-85	85	0	15448	0.1369	18190	0.1118
M4753_1.02:TCF12:TCF3:TCF4	GKCAGRTGK	1e-85	85	0	16816	0.149	20004.7	0.1229
M4754_1.02:ATOH1:ATOH7	GKCAGRTGK	1e-85	85	0	16816	0.149	20004.7	0.1229
M0977_1.02:CDX1:CDX2:CDX4	NRYMATAAA	1e-85	85	0	61936	0.5488	83103.5	0.5107
M0721_1.02:FOXA1:FOXA2:FOXA3:FOXC1:FOXC2:FOXD1:FOXD2:FOXD3:FOXD4:FOXD4L1:FOXD4L2:FOXD4L3:FOXD4L4:FOXD4L5:FOXD4L6:FOXF1:FOXF2:FOXG1:FOXI1:FOXI2:FOXJ1:FOXJ2:FOXJ3:FOXK1:FOXK2:FOXL1:FOXL2:FOXN2:FOXN3:FOXS1:KIAA0415	RTAAACAHN	1e-85	85	0	64287	0.5696	86516.6	0.5317
M0436_1.02:ZNF35	TTRTTTDTTN	1e-85	85	0	73116	0.6479	99446.2	0.6112
M0292_1.02:XBP1	NHNACGTRD	1e-84	84	0	18497	0.1639	22269.2	0.1369
M0212_1.02:TCFL5	NBCDCGHGVN	1e-84	84	0	4410	0.0391	4195	0.0258
M5440_1.02:FOXA1:FOXA2:FOXA3:FOXB1:FOXB2:FOXC1:FOXC2:FOXD1:FOXD2:FOXD3:FOXD4:FOXD4L1:FOXD4L2:FOXD4L3:FOXD4L4:FOXD4L5:FOXD4L6:FOXE1:FOXE3:FOXF1:FOXF2:FOXG1:FOXI1:FOXI2:FOXJ1:FOXJ2:FOXJ3:FOXK1:FOXK2:FOXL1:FOXL2:FOXQ1:FOXS1:KIAA0415	TGTMAATATTKACW	1e-84	84	0	1465	0.013	950.2	0.0058
M0301_1.02:FOS:FOSB:FOSL1:FOSL2	GATGACGY	1e-84	84	0	11469	0.1016	13012.4	0.08
M1966_1.02:NFE2:NFE2L2	CASVATGACTCAGCA	1e-84	84	0	603	0.0053	203.2	0.0012
M1929_1.02:TP53	CATGTCTGGRCATGT	1e-84	84	0	464	0.0041	111.8	0.0007
M3234_1.02:BPTF	TDYGTGTTGTGKKY	1e-83	83	0	13327	0.1181	15442.7	0.0949
M6333_1.02:MAFF:MAFG:MAFK	MATGACT	1e-83	83	0	42950	0.3806	56030.2	0.3444
M3711_1.02:PAX2	VHBAAACHC	1e-83	83	0	91482	0.8106	126947	0.7802
M4081_1.02:USF1:USF2	WDRHCACGTGDYHW	1e-83	83	0	4118	0.0365	3865.4	0.0238
M5442_1.02:FOXA1:FOXA2:FOXA3:FOXB1:FOXB2:FOXC1:FOXC2:FOXD1:FOXD2:FOXD3:FOXD4:FOXD4L1:FOXD4L2:FOXD4L3:FOXD4L4:FOXD4L5:FOXD4L6:FOXE1:FOXE3:FOXF1:FOXF2:FOXG1:FOXI1:FOXI2:FOXJ1:FOXJ2:FOXJ3:FOXK1:FOXK2:FOXL1:FOXL2:FOXQ1:FOXS1:KIAA0415	WGTMAATATTKACW	1e-83	83	0	1533	0.0136	1024.5	0.0063
M5718_1.02:PITX1:PITX2:PITX3	NTTAATCCH	1e-83	83	0	19808	0.1755	24072.5	0.1479
M2297_1.02:AC002126.6:MEF2A:MEF2B:MEF2C:MEF2D	DDKCYAAAAATAGMA	1e-82	82	0	3399	0.0301	3041.2	0.0187
M0708_1.02:ELF1:ELF2:ELF4	WNCCGGAAGT	1e-82	82	0	17619	0.1561	21155.6	0.13
M2266_1.02:BHLHE40:BHLHE41	GDGCACGTGAS	1e-82	82	0	3567	0.0316	3238.6	0.0199
M2268_1.02:CEBPA:CEBPB:CEBPD:CEBPE	KATTGCAYAAT	1e-81	81	0	5002	0.0443	4934.9	0.0303
M2939_1.02:TFAP2A:TFAP2B:TFAP2C:TFAP2D:TFAP2E	SCCYSRGGC	1e-81	81	0	10080	0.0893	11280.5	0.0693
M6290_1.02:HOXA13:HOXB13:HOXC13:HOXD13	CCAATAAAAYC	1e-81	81	0	8127	0.072	8799.8	0.0541
M6163_1.02:BPTF	KTTBTTGTKTKS	1e-81	81	0	34256	0.3035	43938.5	0.27
M4984_1.02:NPAS2	GCCACGTG	1e-80	80	0	1289	0.0114	802.6	0.0049
M6231_1.02:FOS:FOSB:FOSL1:FOSL2	YTCTGATTGGYY	1e-80	80	0	9045	0.0801	9972.7	0.0613
M0743_1.02:FOXA1:FOXA3:FOXC1:FOXC2:FOXD3:FOXG1:FOXJ1:FOXJ3:FOXK1:FOXK2:FOXL1:FOXS1:KIAA0415	NNDGTAAAYAAA	1e-80	80	0	16846	0.1493	20172.1	0.124
M0638_1.02:DMRT3:DMRTA2	WWTGTWDC	1e-80	80	0	89969	0.7972	124752	0.7667
M6138_1.02:REL:RELA	YYCTTCCTCCCYCCBCYTCYCCWBYCCTSY	1e-80	80	0	2288	0.0203	1829.6	0.0112
M4695_1.02:AC002126.6:MEF2A:MEF2B:MEF2C:MEF2D	AAAATAGC	1e-80	80	0	30382	0.2692	38603.6	0.2373
M4594_1.02:CTCF	GCCACCAGGGGGCGCYVBNG	1e-79	79	0	223	0.002	4.9	0
M1456_1.02:AR:NR3C1:NR3C2:PGR	NATGTTCCTN	1e-79	79	0	18870	0.1672	22920.6	0.1409
M4452_1.02:BATF	TYTCGWTATGACTCA	1e-79	79	0	1498	0.0133	1015.4	0.0062
M6398_1.02:NRF1	CTGCGCATGCGC	1e-78	78	0	361	0.0032	63.2	0.0004
M0305_1.02:CREB3L1:CREB3L2:CREB3L3	GCCACGTGT	1e-77	77	0	1192	0.0106	728.9	0.0045
M0195_1.02:MSC:TCF15:TCF21:TCF23	DMCATATGKH	1e-77	77	0	15201	0.1347	18066.8	0.111
M0302_1.02:ATF3:JDP2	DRTGACGYVN	1e-76	76	0	27459	0.2433	34669.8	0.2131
M4464_1.02:JUN:JUNB:JUND	DMTGASTCATWTYGARANT	1e-76	76	0	641	0.0057	254.9	0.0016
M2305_1.02:NRF1	YGCGCAKGCGC	1e-76	76	0	440	0.0039	113.9	0.0007
M4646_1.02:MAX	GRRNCACGTGG	1e-76	76	0	1527	0.0135	1062.2	0.0065
M4919_1.02:MAX	ACCACGTGKY	1e-75	75	0	1061	0.0094	616	0.0038
M0750_1.02:FOXJ3	NNGTAAACAA	1e-75	75	0	33748	0.299	43441.5	0.267
M0108_1.02:ARID5A:ARID5B	NRTAATATTGN	1e-74	74	0	11550	0.1023	13316.4	0.0818
M0610_1.02:TET1	NNCRCGYTN	1e-74	74	0	24054	0.2131	30065.4	0.1848
M0437_1.02:ZNF32	TATATATAT	1e-74	74	0	12496	0.1107	14559.7	0.0895
M6352_1.02:MYCL1:MYCN	CCACGTGS	1e-74	74	0	4007	0.0355	3840	0.0236
M0199_1.02:HES1:HES2:HES4	NNNVGACACGTGC	1e-73	73	0	1502	0.0133	1051.8	0.0065
M2056_1.02:TWIST1:TWIST2	TCGCATRTGTTG	1e-73	73	0	2796	0.0248	2445.3	0.015
M5257_1.02:TWIST1:TWIST2	TCGCATRTGTTG	1e-73	73	0	2796	0.0248	2445.3	0.015
M4484_1.02:ZNF143:ZNF76	CTGGGARTTGTAGTY	1e-73	73	0	282	0.0025	31.3	0.0002
M6248_1.02:FOXP1:FOXP2:FOXP3:FOXP4	WGTAAACAV	1e-73	73	0	30316	0.2686	38727.1	0.238
M0757_1.02:FOXA1:FOXA2:FOXA3:FOXB1:FOXB2:FOXC1:FOXC2:FOXD1:FOXD2:FOXD3:FOXD4:FOXD4L1:FOXD4L2:FOXD4L3:FOXD4L4:FOXD4L5:FOXD4L6:FOXE1:FOXE3:FOXF1:FOXF2:FOXG1:FOXI1:FOXI2:FOXJ1:FOXJ2:FOXJ3:FOXK1:FOXK2:FOXL1:FOXL2:FOXS1:KIAA0415	NNRTAAACAH	1e-73	73	0	63288	0.5608	85537.3	0.5257
M4792_1.02:CDX1:CDX2:CDX4	DTTWATTA	1e-73	73	0	50843	0.4505	67631.8	0.4157
M5989_1.02:ATOH1:ATOH7:NEUROD1:NEUROD4:NEUROD6	RVCATATGTT	1e-73	73	0	4990	0.0442	5033.7	0.0309
M1066_1.02:TLX1:TLX2:TLX3	TAATTAAT	1e-73	73	0	29356	0.2601	37409.7	0.2299
M4870_1.02:SP1:SP2:SP3:SP4:SP5:SP6:SP7:SP8:SP9	DGGGGGCGGGGCCAA	1e-73	73	0	350	0.0031	66.1	0.0004
M5029_1.02:HES1:HES4	GGCACGTGVC	1e-72	72	0	642	0.0057	267.6	0.0016
M5379_1.02:EHF:ELF3:ELF5	ACCCGGAAGTD	1e-72	72	0	5314	0.0471	5440.4	0.0334
M0752_1.02:FOXC2:FOXD4:FOXD4L1:FOXG1:FOXJ1:FOXJ3:FOXK1:FOXK2:KIAA0415	NNGTAAACAH	1e-72	72	0	50935	0.4513	67801	0.4167
M1971_1.02:EGR1:EGR2:EGR3:EGR4	GGCGGGGGCGGGGG	1e-72	72	0	918	0.0081	501	0.0031
M0723_1.02:FOXA1:FOXA2:FOXA3:FOXB1:FOXB2:FOXC1:FOXC2:FOXD1:FOXD2:FOXD3:FOXD4:FOXD4L1:FOXD4L2:FOXD4L3:FOXD4L4:FOXD4L5:FOXD4L6:FOXE1:FOXE3:FOXF1:FOXF2:FOXG1:FOXI1:FOXI2:FOXJ1:FOXJ2:FOXJ3:FOXK1:FOXK2:FOXL1:FOXL2:FOXQ1:FOXS1:KIAA0415	NNRTAAACAN	1e-72	72	0	66269	0.5872	89922.6	0.5526
M5223_1.02:NPAS2	GACACGTGC	1e-71	71	0	930	0.0082	514.2	0.0032
M1055_1.02:AC012531.1:HOXA4:HOXA5:HOXA6:HOXA7:HOXA9:HOXB4:HOXB5:HOXB6:HOXB7:HOXB8:HOXB9:HOXC5:HOXC6:HOXC8:HOXC9:HOXD4:HOXD8:HOXD9	WTAATKRYN	1e-71	71	0	74313	0.6585	101717	0.6251
M2293_1.02:JUN:JUNB:JUND	DRDRATGAYGTCATN	1e-71	71	0	1680	0.0149	1249.2	0.0077
M2025_1.02:CDX1:CDX2:CDX4	RGCCATAAAAM	1e-71	71	0	7971	0.0706	8777	0.0539
M5297_1.02:BARHL1:BARHL2	VHTAAACGRT	1e-71	71	0	17522	0.1553	21321.8	0.131
M6480_1.02:SP1:SP2:SP3:SP4:SP5:SP6:SP7:SP8:SP9	GGGGRGGGGGCGGGGCCRG	1e-70	70	0	305	0.0027	46.1	0.0003
M5509_1.02:HEY1:HEY2:HEYL	GGCACGTGYC	1e-70	70	0	883	0.0078	477.9	0.0029
M6517_1.02:MITF:TFE3:TFEB:TFEC	RGTCAYGTGG	1e-70	70	0	7636	0.0677	8364.6	0.0514
M0955_1.02:CDX1:CDX2:CDX4	NRYMATWAA	1e-70	70	0	59826	0.5301	80645.9	0.4956
M6399_1.02:ONECUT1:ONECUT2:ONECUT3	DTSTTGWTATTGATTTTTTYT	1e-70	70	0	545	0.0048	200	0.0012
M1922_1.02:ELK1:ELK3:ELK4:ENSG00000235187:ERF:ERG:ETS1:ETS2:ETV1:ETV2:ETV3:ETV4:ETV5:FEV:FLI1:GABPA	VRVACAGGAAGTGGB	1e-70	70	0	1899	0.0168	1488.8	0.0091
M4553_1.02:BHLHE40:BHLHE41	VGTCACGTGC	1e-70	70	0	1303	0.0115	874.2	0.0054
M6210_1.02:ENO1	TGCMCACGTGSYG	1e-69	69	0	2125	0.0188	1736.8	0.0107
M4628_1.02:MAX	CCACGTGRYC	1e-69	69	0	1138	0.0101	718.1	0.0044
M2323_1.02:ZBTB33	SARRTCTCGCGAGAR	1e-69	69	0	256	0.0023	25.5	0.0002
M1897_1.02:PAX6	AANTCAWGCGTGAA	1e-69	69	0	608	0.0054	251.1	0.0015
M5378_1.02:EHF:ELF3:ELF5	ACCCGGAAGTD	1e-69	69	0	3940	0.0349	3822.2	0.0235
M6034_1.02:HOXA6:HOXA9:HOXB8:HOXB9:HOXC10:HOXC8:HOXC9:HOXD10:HOXD11:HOXD8:HOXD9	TTTTATGGS	1e-68	68	0	28373	0.2514	36194.9	0.2224
M1027_1.02:AC012531.1:HOXA2:HOXA3:HOXA4:HOXA5:HOXA6:HOXA7:HOXA9:HOXB2:HOXB3:HOXB4:HOXB5:HOXB6:HOXB7:HOXB8:HOXC5:HOXC6:HOXC8:HOXC9:HOXD3:HOXD4:HOXD8:HOXD9:PDX1	TTAATKRCN	1e-67	67	0	54793	0.4855	73508.8	0.4518
M2257_1.02:POU2F1:POU2F2:POU2F3:POU3F1:POU3F2:POU3F3:POU3F4	CTHATTTGCATA	1e-67	67	0	2631	0.0233	2318.9	0.0143
M5752_1.02:PROP1	TAATTRRATTA	1e-67	67	0	6187	0.0548	6592.2	0.0405
M6494_1.02:STAT2	GGAAAMNGAAACTGA	1e-66	66	0	5189	0.046	5368.9	0.033
M5904_1.02:TEAD1	YACATTCCWH	1e-66	66	0	18864	0.1671	23254	0.1429
M5994_1.02:BHLHE40:BHLHE41	GKCACGTGMB	1e-66	66	0	978	0.0087	582.6	0.0036
M5593_1.02:KLF11:KLF13:KLF14:KLF16	GGGGGCGTGGC	1e-66	66	0	1917	0.017	1538.1	0.0095
M3944_1.02:SREBF1:SREBF2	SATCACGTGAY	1e-66	66	0	1354	0.012	949.5	0.0058
M3275_1.02:FOXO1:FOXO3:FOXO4:FOXO6	MATAAACAAN	1e-66	66	0	40074	0.3551	52631.3	0.3235
M5305_1.02:BHLHE40:BHLHE41	GKCACGTGMB	1e-66	66	0	970	0.0086	577.8	0.0036
M1554_1.02:GMEB1	NNTRCGTVN	1e-65	65	0	19197	0.1701	23731.3	0.1458
M5999_1.02:DBP:HLF:TEF	KRTTACGTAATV	1e-65	65	0	836	0.0074	456.3	0.0028
M4790_1.02:CDX1:CDX2:CDX4	WTTTATTA	1e-65	65	0	42941	0.3805	56702.7	0.3485
M4439_1.02:FOXA1:FOXA2:FOXA3:FOXB1:FOXB2:FOXC1:FOXC2:FOXD1:FOXD2:FOXD3:FOXD4:FOXD4L1:FOXD4L2:FOXD4L3:FOXD4L4:FOXD4L5:FOXD4L6:FOXE1:FOXE3:FOXF1:FOXF2:FOXG1:FOXI1:FOXI2:FOXJ1:FOXJ2:FOXJ3:FOXK1:FOXK2:FOXL1:FOXL2:FOXQ1:FOXS1:KIAA0415	NVCWRWGTAAACARV	1e-64	64	0	3791	0.0336	3703.1	0.0228
M4543_1.02:MXI1	VVAVCCACGTG	1e-64	64	0	2776	0.0246	2516.4	0.0155
M5856_1.02:SP1:SP2:SP3:SP4:SP5:SP6:SP7:SP8:SP9	AGKGGGCGTGGC	1e-64	64	0	1657	0.0147	1278.9	0.0079
M6207_1.02:ELK1:ELK3:ELK4:ERF:ERG:ETS1:ETS2:ETV1:ETV2:ETV3:ETV4:ETV5:FEV:FLI1:GABPA	RCCGGAAGT	1e-64	64	0	5919	0.0524	6316.5	0.0388
M5696_1.02:ONECUT1:ONECUT2:ONECUT3	WTTATCGATTTTTT	1e-63	63	0	1283	0.0114	895.8	0.0055
M0192_1.02:HES7	GRCGCGTGCC	1e-63	63	0	2014	0.0178	1670.2	0.0103
M1045_1.02:HOXA11:HOXA9:HOXB9:HOXC10:HOXC11:HOXC9:HOXD10:HOXD11:HOXD9	TTWATNDN	1e-63	63	0	82896	0.7345	114746	0.7052
M1594_1.02:SOX12	HATTGTYHNN	1e-63	63	0	76243	0.6756	104898	0.6447
M6116_1.02:TP63:TP73	GRCATGYCTGGGCATGTCY	1e-63	63	0	257	0.0023	34.1	0.0002
M4582_1.02:CTCF	CCACYAGRGGG	1e-62	62	0	2544	0.0225	2266	0.0139
M4903_1.02:TCF12:TCF3:TCF4	GCACACCTGCR	1e-62	62	0	2009	0.0178	1668.2	0.0103
M5697_1.02:ONECUT1:ONECUT2:ONECUT3	WTTATTGATTTTTT	1e-62	62	0	1214	0.0108	832.8	0.0051
M5532_1.02:HOXA6:HOXA9:HOXB8:HOXB9:HOXC10:HOXC8:HOXC9:HOXD10:HOXD8:HOXD9	DTTTTATTRCY	1e-62	62	0	16538	0.1465	20237.3	0.1244
M0910_1.02:DLX1:DLX2:DLX3:DLX4:DLX5:DLX6	NTAATTRNN	1e-62	62	0	64551	0.572	87841	0.5399
M3225_1.02:MECOM:PRDM16	AGATAAGATAAGATAA	1e-61	61	0	234	0.0021	25.6	0.0002
M0730_1.02:FOXO1:FOXO3:FOXO4:FOXO6	NNRTAAACAN	1e-61	61	0	72471	0.6421	99434	0.6111
M1604_1.02:SOX11:SOX4	YWTTGTYHN	1e-60	60	0	85267	0.7555	118366	0.7275
M0727_1.02:FOXA1:FOXA2:FOXA3:FOXB1:FOXB2:FOXC1:FOXC2:FOXD1:FOXD2:FOXD3:FOXD4:FOXD4L1:FOXD4L2:FOXD4L3:FOXD4L4:FOXD4L5:FOXD4L6:FOXE1:FOXE3:FOXF1:FOXF2:FOXG1:FOXI1:FOXI2:FOXJ1:FOXJ2:FOXJ3:FOXK1:FOXK2:FOXL1:FOXL2:FOXN2:FOXN3:FOXS1:KIAA0415	RTAAACANN	1e-60	60	0	79509	0.7045	109820	0.6749
M0733_1.02:FOXO1:FOXO3:FOXO4:FOXO6	GTAAACAA	1e-60	60	0	34202	0.3031	44614.6	0.2742
M5426_1.02:ETV6:ETV7	MGCGGAAGTG	1e-60	60	0	2746	0.0243	2524.3	0.0155
M1526_1.02:RFX1:RFX2:RFX3:RFX4:RFX5:RFX6:RFX7:RFX8	SCHTGGCAAC	1e-59	59	0	11639	0.1031	13790.4	0.0848
M0964_1.02:AC012531.1:HOXA4:HOXA5:HOXA6:HOXA7:HOXA9:HOXB5:HOXB6:HOXB7:HOXB8:HOXB9:HOXC10:HOXC5:HOXC6:HOXC8:HOXC9:HOXD4:HOXD8:HOXD9	TTWATKRB	1e-59	59	0	72807	0.6451	100003	0.6146
M6135_1.02:TBX2:TBX3:TBX4:TBX5	ARACTACAWWTCCCAGAAKGC	1e-59	59	0	153	0.0014	0.8	0
M4461_1.02:ELK1:ELK3:ELK4:ENSG00000235187:ERF:ERG:ETS1:ETS2:ETV1:ETV2:ETV3:ETV4:ETV5:FEV:FLI1:GABPA	GCMTKCTGGGAATTGTAGTTC	1e-58	58	0	151	0.0013	0	0
M4618_1.02:ELK1:ELK3:ELK4:ENSG00000235187:ERF:ERG:ETS1:ETS2:ETV1:ETV2:ETV3:ETV4:ETV5:FEV:FLI1:GABPA	CMTGCTGGGARTTGTAGTYCY	1e-58	58	0	156	0.0014	1.2	0
M6153_1.02:ATF3	GTGACGYMA	1e-58	58	0	22622	0.2004	28635.1	0.176
M1018_1.02:HLX	YAATNNN	1e-58	58	0	109528	0.9705	156025	0.9589
M0748_1.02:FOXO1:FOXO3:FOXO4:FOXO6	NNGTAAACAH	1e-58	58	0	58180	0.5155	78787.1	0.4842
M4629_1.02:NFE2:NFE2L2	VATGACTCAGCADWTTY	1e-58	58	0	349	0.0031	95.9	0.0006
M4527_1.02:SMARCC1:SMARCC2	RRACTACAAYTCCCAGMAKGC	1e-58	58	0	150	0.0013	0	0
M2267_1.02:CDX1:CDX2:CDX4	TTTTATKGCYY	1e-58	58	0	9953	0.0882	11604	0.0713
M5510_1.02:HEY1:HEY2:HEYL	GGCACGTGYC	1e-58	58	0	755	0.0067	419.9	0.0026
M1227_1.02:POU2F1:POU2F2:POU2F3:POU3F1:POU3F2:POU3F3:POU3F4	NTAATTATRN	1e-57	57	0	33773	0.2993	44113.3	0.2711
M6335_1.02:MAX	RGCCACGTGST	1e-57	57	0	1207	0.0107	855.6	0.0053
M0220_1.02:ARNT:ARNT2:ARNTL:ARNTL2	NGTCACGTGH	1e-57	57	0	1432	0.0127	1090.3	0.0067
M6548_1.02:ZIC1:ZIC2:ZIC3:ZIC4:ZIC5	GGGGTGGTC	1e-57	57	0	12926	0.1145	15544.7	0.0955
M5447_1.02:FOXA1:FOXA2:FOXA3:FOXB1:FOXB2:FOXC1:FOXC2:FOXD1:FOXD2:FOXD3:FOXD4:FOXD4L1:FOXD4L2:FOXD4L3:FOXD4L4:FOXD4L5:FOXD4L6:FOXE1:FOXE3:FOXF1:FOXF2:FOXG1:FOXI1:FOXI2:FOXJ1:FOXJ2:FOXJ3:FOXK1:FOXK2:FOXL1:FOXL2:FOXQ1:FOXS1:KIAA0415	WGTAAATATTADYW	1e-57	57	0	3547	0.0314	3505.8	0.0215
M2252_1.02:HLX	TTWATTA	1e-57	57	0	59954	0.5312	81401.6	0.5003
M1578_1.02:SOX11:SOX4	CCTTTGTT	1e-56	56	0	29377	0.2603	38018.8	0.2337
M5441_1.02:FOXA1:FOXA2:FOXA3:FOXB1:FOXB2:FOXC1:FOXC2:FOXD1:FOXD2:FOXD3:FOXD4:FOXD4L1:FOXD4L2:FOXD4L3:FOXD4L4:FOXD4L5:FOXD4L6:FOXE1:FOXE3:FOXF1:FOXF2:FOXG1:FOXI1:FOXI2:FOXJ1:FOXJ2:FOXJ3:FOXK1:FOXK2:FOXL1:FOXL2:FOXQ1:FOXS1:KIAA0415	TAWGTAAAYAT	1e-56	56	0	10559	0.0936	12432.5	0.0764
M5230_1.02:ARNT:ARNT2:ARNTL	GTCACGTGM	1e-56	56	0	592	0.0052	284.3	0.0017
M5231_1.02:ARNT:ARNT2:ARNTL:ARNTL2	GTCACGTGM	1e-56	56	0	592	0.0052	284.3	0.0017
M3298_1.02:FOXA1:FOXA2:FOXA3:FOXB1:FOXB2:FOXC1:FOXC2:FOXD1:FOXD2:FOXD3:FOXD4:FOXD4L1:FOXD4L2:FOXD4L3:FOXD4L4:FOXD4L5:FOXD4L6:FOXE1:FOXE3:FOXF1:FOXF2:FOXG1:FOXI1:FOXI2:FOXJ1:FOXJ2:FOXJ3:FOXK1:FOXK2:FOXL1:FOXL2:FOXQ1:FOXS1:KIAA0415	TWDAYATAAACAWRAW	1e-56	56	0	4999	0.0443	5295.2	0.0325
M4917_1.02:DLX1:DLX2:DLX3:DLX4:DLX5:DLX6	TAATTR	1e-55	55	0	76815	0.6806	106043	0.6517
M2026_1.02:IRX1:IRX2:IRX3:IRX4:IRX5:IRX6	TAACA	1e-55	55	0	102180	0.9054	144270	0.8867
M6106_1.02:TP63:TP73	KRCATGTCNRGACATGTH	1e-55	55	0	229	0.002	31.5	0.0002
M0735_1.02:FOXO1:FOXO3:FOXO4:FOXO6	NNRWMAACAN	1e-55	55	0	84070	0.7449	116793	0.7178
M5609_1.02:MAFF:MAFG:MAFK	AAWWDTGCTGAC	1e-55	55	0	6320	0.056	6967.4	0.0428
M5345_1.02:ALX1:ALX3:ALX4:ARX:DMBX1:DRGX	NYTAATCCBH	1e-55	55	0	16278	0.1442	20096.5	0.1235
M1581_1.02:CIC	WNTGCTGACT	1e-55	55	0	10499	0.093	12385.1	0.0761
M5756_1.02:ALX1:ALX3:ALX4:ARX:DRGX:PHOX2A:PHOX2B:PRRX1:PRRX2:RAX	TAATYTAATTA	1e-54	54	0	3662	0.0324	3678.8	0.0226
M5337_1.02:DBP:HLF:TEF	NRTTACGTAACM	1e-54	54	0	968	0.0086	637.3	0.0039
M0204_1.02:BHLHE40:BHLHE41	GKCACGTGH	1e-54	54	0	3556	0.0315	3553.9	0.0218
M0737_1.02:FOXA1:FOXA2:FOXA3:FOXB1:FOXB2:FOXC1:FOXC2:FOXD1:FOXD2:FOXD3:FOXD4:FOXD4L1:FOXD4L2:FOXD4L3:FOXD4L4:FOXD4L5:FOXD4L6:FOXE1:FOXE3:FOXF1:FOXF2:FOXG1:FOXI1:FOXI2:FOXJ1:FOXJ3:FOXK1:FOXK2:FOXL1:FOXL2:FOXQ1:FOXS1:KIAA0415	TATGTAAACA	1e-54	54	0	16011	0.1419	19764.2	0.1215
M3411_1.02:FOXA2	TAARYAAAYATTNCA	1e-54	54	0	4637	0.0411	4875.8	0.03
M0756_1.02:FOXA1:FOXA2:FOXA3:FOXB1:FOXB2:FOXC1:FOXC2:FOXD1:FOXD2:FOXD3:FOXD4:FOXD4L1:FOXD4L2:FOXD4L3:FOXD4L4:FOXD4L5:FOXD4L6:FOXE1:FOXE3:FOXF1:FOXF2:FOXG1:FOXI1:FOXI2:FOXJ1:FOXJ2:FOXJ3:FOXK1:FOXK2:FOXL1:FOXL2:FOXN2:FOXN3:FOXS1:KIAA0415	VNMAACANN	1e-54	54	0	92553	0.8201	129560	0.7963
M5954_1.02:YY1:YY2:ZFP42	DTAATGGCGGN	1e-54	54	0	6523	0.0578	7252.1	0.0446
M2925_1.02:RUNX1	ACCACA	1e-54	54	0	31085	0.2754	40510.4	0.249
M5331_1.02:CTCF	KACCACTAGGKGGCGCW	1e-53	53	0	152	0.0013	3.1	0
M5294_1.02:BARHL1:BARHL2	NHTAAACGDT	1e-53	53	0	25680	0.2275	33011	0.2029
M4840_1.02:FEZF1:FEZF2	AAAWGMGCAAC	1e-53	53	0	6856	0.0607	7696.5	0.0473
M4612_1.02:CTCFL	CCRCCAGGGGGCGCC	1e-52	52	0	199	0.0018	22	0.0001
M5907_1.02:TEAD3	ACATTCCA	1e-52	52	0	15561	0.1379	19212.6	0.1181
M1903_1.02:ELK1:ELK3:ELK4:ENSG00000235187:ERF:ERG:ETS1:ETS2:ETV1:ETV2:ETV3:ETV4:ETV5:FEV:FLI1:GABPA	RCCGGAAGTGG	1e-52	52	0	1456	0.0129	1153	0.0071
M0103_1.02:ARID3A:ARID3B:ARID3C	NTTTDATHN	1e-52	52	0	81694	0.7239	113398	0.6969
M0993_1.02:BARHL1:BARHL2	NTAAWYGNY	1e-52	52	0	61491	0.5449	83834.6	0.5152
M5460_1.02:FOXA1:FOXA2:FOXA3:FOXB1:FOXB2:FOXC1:FOXC2:FOXD1:FOXD2:FOXD3:FOXD4:FOXD4L1:FOXD4L2:FOXD4L3:FOXD4L4:FOXD4L5:FOXD4L6:FOXE1:FOXE3:FOXF1:FOXF2:FOXG1:FOXI1:FOXI2:FOXJ1:FOXJ2:FOXJ3:FOXK1:FOXK2:FOXL1:FOXL2:FOXQ1:FOXS1:KIAA0415	RTAAACA	1e-51	51	0	32565	0.2885	42676.3	0.2623
M5592_1.02:KLF11:KLF13:KLF14:KLF16:KLF9	AAGKGGGCGTGGCM	1e-51	51	0	256	0.0023	52	0.0003
M5462_1.02:FOXO1:FOXO3:FOXO4:FOXO6	GTAAACAA	1e-51	51	0	22938	0.2032	29320.6	0.1802
M6482_1.02:SP1:SP2:SP3:SP4:SP5:SP6:SP7:SP8:SP9	GGGRGGGGGCGGGGCSGGGG	1e-51	51	0	260	0.0023	56	0.0003
M3680_1.02:POU2F1:POU2F2:POU2F3:POU3F1:POU3F2:POU3F3:POU3F4	CAWAATKACATGYW	1e-51	51	0	9926	0.088	11738.8	0.0721
M1891_1.02:ELK1:ELK3:ELK4:ENSG00000235187:ERF:ERG:ETS1:ETS2:ETV1:ETV2:ETV3:ETV4:ETV5:FEV:FLI1:GABPA	CCGGAAGTGGV	1e-50	50	0	959	0.0085	650.7	0.004
M4465_1.02:MAX	VRGTCACGTGSTS	1e-50	50	0	1019	0.009	710.5	0.0044
M5120_1.02:CRX:OTX1:OTX2	YTAATCCS	1e-50	50	0	23322	0.2066	29866.4	0.1836
M3717_1.02:PAX4	VGGGTGGRDRTB	1e-50	50	0	9419	0.0835	11079.7	0.0681
M0968_1.02:PITX1:PITX2:PITX3	YTAATCCY	1e-50	50	0	24307	0.2154	31236.8	0.192
M0742_1.02:FOXA1:FOXA2:FOXA3:FOXB1:FOXB2:FOXC1:FOXC2:FOXD1:FOXD2:FOXD3:FOXD4:FOXD4L1:FOXD4L2:FOXD4L3:FOXD4L4:FOXD4L5:FOXD4L6:FOXE1:FOXE3:FOXF1:FOXF2:FOXG1:FOXI1:FOXI2:FOXJ1:FOXJ3:FOXK1:FOXK2:FOXL1:FOXL2:FOXQ1:FOXS1:KIAA0415	NTGTAAACAAA	1e-50	50	0	15604	0.1383	19336.9	0.1188
M1533_1.02:RFX1:RFX2:RFX3:RFX4:RFX5:RFX6:RFX7:RFX8	GTTGCYANGG	1e-50	50	0	11861	0.1051	14314.8	0.088
M2019_1.02:IRX1:IRX2:IRX3:IRX4:IRX5:IRX6	WAACA	1e-50	50	0	105402	0.9339	149488	0.9187
M5511_1.02:HEY1:HEY2:HEYL	GRCACGTGYC	1e-50	50	0	700	0.0062	405.8	0.0025
M5909_1.02:DBP:HLF:TEF	BRTTACGTAACM	1e-50	50	0	1078	0.0096	773.1	0.0048
M6198_1.02:EGR1:EGR2:EGR3:EGR4	KGCGKGGGCGG	1e-50	50	0	599	0.0053	315	0.0019
M5990_1.02:BARHL1:BARHL2	VHTAAACGNT	1e-50	50	0	17480	0.1549	21895.6	0.1346
M0633_1.02:DMRT2	TAATKTATWA	1e-50	50	0	18727	0.1659	23594.5	0.145
M4597_1.02:ATF3	GGTSACGTGA	1e-49	49	0	1337	0.0118	1046.5	0.0064
M5701_1.02:CRX:DRGX:OTP:OTX1:OTX2:PHOX2A:PHOX2B	TTAATCCB	1e-49	49	0	21727	0.1925	27706.7	0.1703
M5445_1.02:FOXA1:FOXA2:FOXA3:FOXB1:FOXB2:FOXC1:FOXC2:FOXD1:FOXD2:FOXD3:FOXD4:FOXD4L1:FOXD4L2:FOXD4L3:FOXD4L4:FOXD4L5:FOXD4L6:FOXE1:FOXE3:FOXF1:FOXF2:FOXG1:FOXI1:FOXI2:FOXJ1:FOXJ2:FOXJ3:FOXK1:FOXK2:FOXL1:FOXL2:FOXQ1:FOXS1:KIAA0415	WRTAAATATTWWYT	1e-49	49	0	4006	0.0355	4168.1	0.0256
M6252_1.02:ELK1:ELK3:ELK4:ENSG00000235187:ERF:ERG:ETS1:ETS2:ETV1:ETV2:ETV3:ETV4:ETV5:FEV:FLI1:GABPA	GVRCCGGAAGTGV	1e-49	49	0	718	0.0064	424.2	0.0026
M2122_1.02:FOXA1:FOXA2:FOXD1:FOXD2:FOXD3:FOXD4L1:FOXJ1:FOXK1:FOXK2:FOXL2:KIAA0415	ATAAACAA	1e-49	49	0	49866	0.4418	67251.9	0.4133
M5993_1.02:BHLHE40:BHLHE41	GTCACGTGMB	1e-49	49	0	741	0.0066	446.4	0.0027
M2955_1.02:ZEB1	CKGTTTCWD	1e-49	49	0	48197	0.4271	64870.4	0.3987
M4086_1.02:USF1:USF2	CCACGTGH	1e-49	49	0	13596	0.1205	16664.1	0.1024
M4567_1.02:FOXA1:FOXA2:FOXA3:FOXB1:FOXB2:FOXC1:FOXC2:FOXD1:FOXD2:FOXD3:FOXD4:FOXD4L1:FOXD4L2:FOXD4L3:FOXD4L4:FOXD4L5:FOXD4L6:FOXE1:FOXE3:FOXF1:FOXF2:FOXG1:FOXI1:FOXI2:FOXJ1:FOXJ2:FOXJ3:FOXK1:FOXK2:FOXL1:FOXL2:FOXQ1:FOXS1:KIAA0415	VCWRWGTAAACANNR	1e-49	49	0	6899	0.0611	7830.9	0.0481
M4466_1.02:AC002126.6:MEF2A:MEF2B:MEF2C:MEF2D	DDKCYAAAAATAGMH	1e-49	49	0	3813	0.0338	3939.6	0.0242
M4596_1.02:MAX	GGGTCACGTGGBS	1e-49	49	0	514	0.0046	246.6	0.0015
M3156_1.02:NFIL3	YRTTACATAAYK	1e-49	49	0	1366	0.0121	1083.9	0.0067
M4962_1.02:GBX1:GBX2:MNX1	KTAATTA	1e-49	49	0	51372	0.4552	69437.7	0.4268
M6552_1.02:ZNF148:ZNF281	GGGGTGGGGGAGGGG	1e-49	49	0	1040	0.0092	743.9	0.0046
M4620_1.02:ELK1:ELK3:ELK4:ENSG00000235187:ERF:ERG:ETS1:ETS2:ETV1:ETV2:ETV3:ETV4:ETV5:FEV:FLI1:GABPA	GGVRCCGGAAGTG	1e-48	48	0	502	0.0044	239	0.0015
M0949_1.02:AC012531.1:HOXA3:HOXA4:HOXA5:HOXA6:HOXA7:HOXB3:HOXB4:HOXB5:HOXB6:HOXB7:HOXB8:HOXC5:HOXC6:HOXC8:HOXD3:HOXD4:HOXD8:PDX1	NTAATKR	1e-48	48	0	88526	0.7844	123739	0.7605
M1159_1.02:HOXC12:HOXD12	TTAATTAC	1e-47	47	0	19061	0.1689	24125.2	0.1483
M6249_1.02:FOXP3	AAWCAAATT	1e-47	47	0	33781	0.2993	44549.2	0.2738
M1010_1.02:AC012531.1:HOXA3:HOXA4:HOXA5:HOXA6:HOXA7:HOXB3:HOXB4:HOXB5:HOXB6:HOXB7:HOXB8:HOXC5:HOXC6:HOXC8:HOXD3:HOXD4:HOXD8:PDX1	YTWATKDBN	1e-47	47	0	73420	0.6506	101429	0.6234
M6368_1.02:NFIL3	MKRMRTTACRTAAC	1e-47	47	0	1321	0.0117	1048.4	0.0064
M0731_1.02:FOXO1:FOXO3:FOXO4:FOXO6	NGTAAACAH	1e-47	47	0	51910	0.46	70293.3	0.432
M0392_1.02:SP1:SP2:SP3:SP4:SP5:SP6:SP7:SP8:SP9	GGGGGCGGG	1e-47	47	0	2440	0.0216	2317.2	0.0142
M4540_1.02:ELK1:ELK3:ELK4:ENSG00000235187:ERF:ERG:ETS1:ETS2:ETV1:ETV2:ETV3:ETV4:ETV5:FEV:FLI1:GABPA	GVRCCGGAAGTGGN	1e-47	47	0	492	0.0044	236.1	0.0015
M5306_1.02:BHLHE40:BHLHE41	GKCACGTGMB	1e-46	46	0	602	0.0053	332.6	0.002
M0307_1.02:ENSG00000250542	WWACGTWK	1e-46	46	0	2959	0.0262	2937.9	0.0181
M2320_1.02:TFAP2A:TFAP2B:TFAP2C:TFAP2D:TFAP2E	TGSCCTGRGGCHADD	1e-46	46	0	1365	0.0121	1101.7	0.0068
M0083_1.02:TFAP2A:TFAP2B:TFAP2C:TFAP2D:TFAP2E	TNGCCTSAGG	1e-46	46	0	6119	0.0542	6883.8	0.0423
M0997_1.02:VAX1:VAX2	NTAATKRNN	1e-46	46	0	72847	0.6455	100641	0.6185
M1179_1.02:HOXA6:HOXB6:HOXC6	NATAATWATR	1e-46	46	0	26902	0.2384	34993.5	0.2151
M6409_1.02:PAX1:PAX2:PAX5:PAX8:PAX9	CCTCAGCC	1e-46	46	0	19007	0.1684	24103.6	0.1481
M1996_1.02:DLX1:DLX2:DLX3:DLX4:DLX5:DLX6	TAATTRC	1e-46	46	0	41576	0.3684	55612.6	0.3418
M5216_1.02:EGR1:EGR2:EGR3:EGR4	KKGCGTGGGCGKDN	1e-46	46	0	2297	0.0204	2161.2	0.0133
M3191_1.02:EN1:EN2	GTARTKG	1e-46	46	0	83532	0.7402	116410	0.7154
M5416_1.02:ETS1	ACCGGAAGTR	1e-46	46	0	2385	0.0211	2265.9	0.0139
M1240_1.02:POU2F1:POU2F2:POU2F3:POU3F1:POU3F2:POU3F3:POU3F4	HATTTGCATA	1e-45	45	0	27521	0.2439	35875.8	0.2205
M3962_1.02:SRY	NWWAACAATAGR	1e-45	45	0	21448	0.19	27470.9	0.1688
M0348_1.02:NFIL3	NRTTAYRN	1e-45	45	0	79936	0.7083	111099	0.6828
M6301_1.02:HOXA11:HOXA9:HOXB9:HOXC10:HOXC11:HOXC9:HOXD10:HOXD11:HOXD9	AATTAAAGCA	1e-45	45	0	16619	0.1473	20862.5	0.1282
M4539_1.02:ELK1:ELK3:ELK4:ENSG00000235187:ERF:ERG:ETS1:ETS2:ETV1:ETV2:ETV3:ETV4:ETV5:FEV:FLI1:GABPA	GRCCGGAAGTG	1e-45	45	0	1032	0.0091	757.4	0.0047
M5688_1.02:NRF1	TGCGCATGCGCA	1e-45	45	0	149	0.0013	9.3	0.0001
M2956_1.02:ARNT:ARNT2:ARNTL	GDWRTCACGTGVYCKB	1e-45	45	0	501	0.0044	249.3	0.0015
M6160_1.02:BHLHE40:BHLHE41	GTCACGTGC	1e-45	45	0	1127	0.01	857.3	0.0053
M6359_1.02:NFE2L1:NFE2L3	NATGACT	1e-45	45	0	64385	0.5705	88371.5	0.5431
M0738_1.02:FOXA1:FOXA2:FOXA3:FOXB1:FOXB2:FOXC1:FOXC2:FOXD1:FOXD2:FOXD3:FOXD4:FOXD4L1:FOXD4L2:FOXD4L3:FOXD4L4:FOXD4L5:FOXD4L6:FOXE1:FOXE3:FOXF1:FOXF2:FOXG1:FOXI1:FOXI2:FOXJ1:FOXJ2:FOXJ3:FOXK1:FOXK2:FOXL1:FOXL2:FOXP1:FOXQ1:FOXS1:KIAA0415	GTAAACAA	1e-45	45	0	14594	0.1293	18131.1	0.1114
M0416_1.02:EGR1:EGR2:EGR3:EGR4	TGCGTGGGCG	1e-45	45	0	1712	0.0152	1500.9	0.0092
M0749_1.02:FOXA1:FOXA2:FOXD1:FOXD2:FOXD3:FOXD4L1:FOXJ1:FOXK1:FOXK2:FOXL2:KIAA0415	NRTAAACAA	1e-44	44	0	50731	0.4495	68724	0.4224
M4645_1.02:MYC	NGCCACGTGST	1e-44	44	0	2446	0.0217	2352.8	0.0145
M0729_1.02:FOXA1:FOXA2:FOXA3:FOXB1:FOXB2:FOXC1:FOXC2:FOXD1:FOXD2:FOXD3:FOXD4:FOXD4L1:FOXD4L2:FOXD4L3:FOXD4L4:FOXD4L5:FOXD4L6:FOXE1:FOXE3:FOXF1:FOXF2:FOXG1:FOXI1:FOXI2:FOXJ1:FOXJ2:FOXJ3:FOXK1:FOXK2:FOXL1:FOXL2:FOXQ1:FOXS1:KIAA0415	GTAAACAA	1e-44	44	0	15279	0.1354	19081.5	0.1173
M1070_1.02:AC012531.1:HOXA3:HOXA4:HOXA5:HOXA6:HOXA7:HOXB3:HOXB4:HOXB5:HOXB6:HOXB7:HOXB8:HOXC5:HOXC6:HOXD3:HOXD4:HOXD8:PDX1	NTAATKRNN	1e-44	44	0	82866	0.7343	115484	0.7097
M5695_1.02:ONECUT1:ONECUT2:ONECUT3	ADTATCGATTTTTT	1e-44	44	0	1205	0.0107	947.2	0.0058
M4999_1.02:ALX1:ALX3:ALX4:ARX:DRGX:PHOX2A:PHOX2B:PRRX1:PRRX2:RAX:RAX2:SHOX:SHOX2:UNCX	TAATTAA	1e-44	44	0	45227	0.4007	60889.1	0.3742
M4679_1.02:MXI1	CCACGTGG	1e-44	44	0	2044	0.0181	1886.7	0.0116
M4505_1.02:ELK1:ELK3:ELK4:ENSG00000235187:ERF:ERG:ETS1:ETS2:ETV1:ETV2:ETV3:ETV4:ETV5:FEV:FLI1:GABPA	VRCCGGAAGTG	1e-44	44	0	1005	0.0089	738.5	0.0045
M0132_1.02:HMGA1:HMGA2	NNNNAWWWWN	1e-44	44	0	106703	0.9455	151715	0.9324
M1034_1.02:DBX2	NYRATWA	1e-44	44	0	99163	0.8787	139985	0.8603
M1039_1.02:ENSG00000229544:NKX1-1	NNTAATTRN	1e-44	44	0	68193	0.6042	93975.2	0.5776
M4217_1.02:FOXA1:FOXA2:FOXD1:FOXD2:FOXD3:FOXD4L1:FOXJ1:FOXK1:FOXK2:FOXL2:KIAA0415	ATAAACAA	1e-44	44	0	48702	0.4315	65861.8	0.4048
M6371_1.02:NFYA	YKCTGATTGGYYR	1e-44	44	0	2235	0.0198	2112.3	0.013
M4568_1.02:ELK1:ELK3:ELK4:ENSG00000235187:ERF:ERG:ETS1:ETS2:ETV1:ETV2:ETV3:ETV4:ETV5:FEV:FLI1:GABPA	CGGVRCCGGAAGTGV	1e-44	44	0	283	0.0025	85.3	0.0005
M0891_1.02:TLX1:TLX2:TLX3	NTAAWNVNNN	1e-43	43	0	82858	0.7342	115512	0.7099
M0717_1.02:FOXP1:FOXP2:FOXP3:FOXP4	GTAAACAA	1e-43	43	0	15763	0.1397	19775.2	0.1215
M4708_1.02:TBP:TBPL2	TATGCAAATA	1e-43	43	0	7476	0.0662	8705.3	0.0535
M5418_1.02:ETS1	ACCGGAARTV	1e-43	43	0	3140	0.0278	3202.5	0.0197
M4604_1.02:ZNF263	RGGGAGGAGGRVGRGGRGGRG	1e-43	43	0	886	0.0079	623.2	0.0038
M2385_1.02:FOXP1:FOXP2:FOXP3:FOXP4	AWGTAAACARA	1e-43	43	0	9820	0.087	11793.6	0.0725
M2102_1.02:FOXC2:FOXD4:FOXD4L1:FOXG1:FOXJ1:FOXJ3:FOXK1:FOXK2:KIAA0415	GTAAACA	1e-43	43	0	12524	0.111	15405.7	0.0947
M5855_1.02:SP1:SP2:SP3:SP4:SP5:SP6:SP7:SP8:SP9	DAAGKGGGCGTGGCTWR	1e-43	43	0	134	0.0012	6.5	0
M4522_1.02:ELK1:ELK3:ELK4:ENSG00000235187:ERF:ERG:ETS1:ETS2:ETV1:ETV2:ETV3:ETV4:ETV5:FEV:FLI1:GABPA	CCGGAAGTGG	1e-43	43	0	1606	0.0142	1398.5	0.0086
M1026_1.02:HOXA11:HOXA9:HOXC10:HOXC11:HOXC9:HOXD10:HOXD11:HOXD9	TTWAYKRB	1e-43	43	0	74459	0.6598	103174	0.6341
M4454_1.02:BRCA1	ARVTCTCGCGAGARS	1e-43	43	0	147	0.0013	11.7	0.0001
M0921_1.02:VAX1:VAX2	NTAATKRNN	1e-43	43	0	69018	0.6115	95231.8	0.5853
M6381_1.02:NR0B1	YSTCCCACGC	1e-42	42	0	8166	0.0724	9625.6	0.0592
M5560_1.02:HOXC12:HOXD12	TTTTATTAC	1e-42	42	0	16361	0.145	20625.2	0.1268
M0716_1.02:FOXC1:FOXC2:FOXI2:FOXJ3:FOXM1	RTAAACAAY	1e-42	42	0	37810	0.335	50478.4	0.3102
M5652_1.02:NEUROD1:NEUROD2:NEUROD4:NEUROD6:NEUROG1:NEUROG2:NEUROG3	RCCATATGKY	1e-42	42	0	4385	0.0389	4765.8	0.0293
M6535_1.02:WT1	GCGGGGGCGGGGG	1e-42	42	0	780	0.0069	525.8	0.0032
M5131_1.02:TCF12:TCF3:TCF4	GACAGATGT	1e-42	42	0	5508	0.0488	6194.2	0.0381
M5132_1.02:BHLHE22:BHLHE23:OLIG2:OLIG3	GACAGATGT	1e-42	42	0	5508	0.0488	6194.2	0.0381
M3029_1.02:CDX1:CDX2:CDX4	CATAAAT	1e-42	42	0	79236	0.7021	110254	0.6776
M0106_1.02:ARID3A:ARID3B:ARID3C	WTTTRATHN	1e-41	41	0	72013	0.6381	99672.7	0.6126
M4462_1.02:ELK1:ELK3:ELK4:ENSG00000235187:ERF:ERG:ETS1:ETS2:ETV1:ETV2:ETV3:ETV4:ETV5:FEV:FLI1:GABPA	VRCCGGAAGTG	1e-41	41	0	984	0.0087	736.7	0.0045
M1978_1.02:BARHL1:BARHL2	TTAATTG	1e-41	41	0	34342	0.3043	45626.6	0.2804
M5584_1.02:ALX1:ALX3:ALX4:ISX	YTAATCTAATTAR	1e-41	41	0	805	0.0071	555	0.0034
M5546_1.02:HOXA11:HOXA9:HOXB9:HOXC10:HOXC11:HOXC9:HOXD10:HOXD11:HOXD9	GTCRTAAAAH	1e-41	41	0	8109	0.0719	9587.9	0.0589
M6442_1.02:PURA	CCMYGCCCHCCMMYTCC	1e-41	41	0	833	0.0074	583.8	0.0036
M0736_1.02:FOXA1:FOXA2:FOXA3:FOXB1:FOXB2:FOXC1:FOXC2:FOXD1:FOXD2:FOXD3:FOXD4:FOXD4L1:FOXD4L2:FOXD4L3:FOXD4L4:FOXD4L5:FOXD4L6:FOXE1:FOXE3:FOXF1:FOXF2:FOXG1:FOXI1:FOXI2:FOXJ1:FOXJ2:FOXJ3:FOXK1:FOXK2:FOXL1:FOXL2:FOXS1:KIAA0415	GTAAACAA	1e-41	41	0	37661	0.3337	50315.6	0.3092
M5908_1.02:TEAD4	NACATTCCWN	1e-41	41	0	21952	0.1945	28352.9	0.1743
M6061_1.02:CRX:DRGX:OTX1:OTX2	HTAATCCB	1e-41	41	0	22848	0.2024	29591	0.1819
M3678_1.02:POU2F1:POU2F2:POU2F3:POU3F1:POU3F2:POU3F3:POU3F4	TCDWTDAATTTGCATAWWYATDH	1e-41	41	0	585	0.0052	344.7	0.0021
M0194_1.02:BHLHE22:BHLHE23:OLIG1:OLIG2:OLIG3	RCCATATGYT	1e-40	40	0	5887	0.0522	6707.5	0.0412
M4689_1.02:FOXA1:FOXA2:FOXA3:FOXB1:FOXB2:FOXC1:FOXC2:FOXD1:FOXD2:FOXD3:FOXD4:FOXD4L1:FOXD4L2:FOXD4L3:FOXD4L4:FOXD4L5:FOXD4L6:FOXE1:FOXE3:FOXF1:FOXF2:FOXG1:FOXI1:FOXI2:FOXJ1:FOXJ2:FOXJ3:FOXK1:FOXK2:FOXL1:FOXL2:FOXQ1:FOXS1:KIAA0415	CTRAGTAAACAVV	1e-40	40	0	4472	0.0396	4902	0.0301
M5548_1.02:HOXA11:HOXA9:HOXC10:HOXC11:HOXD10:HOXD11	DTTTTATTRCY	1e-40	40	0	20566	0.1822	26460.4	0.1626
M1002_1.02:GSX1:GSX2:HOXA4	HTAATTANB	1e-40	40	0	52405	0.4643	71348.7	0.4385
M4664_1.02:FOXA1:FOXA2:FOXA3:FOXB1:FOXB2:FOXC1:FOXC2:FOXD1:FOXD2:FOXD3:FOXD4:FOXD4L1:FOXD4L2:FOXD4L3:FOXD4L4:FOXD4L5:FOXD4L6:FOXE1:FOXE3:FOXF1:FOXF2:FOXG1:FOXI1:FOXI2:FOXJ1:FOXJ2:FOXJ3:FOXK1:FOXK2:FOXL1:FOXL2:FOXQ1:FOXS1:KIAA0415	CWRWGTAAACA	1e-40	40	0	8313	0.0737	9883.8	0.0607
M6277_1.02:DBP:HLF:TEF	SKGTTACRYAATC	1e-39	39	0	1612	0.0143	1440.4	0.0089
M0693_1.02:ELK1:ELK3:ELK4:ENSG00000235187:ERF:ERG:ETS1:ETS2:ETV1:ETV2:ETV3:ETV4:ETV5:FEV:FLI1:GABPA	NACCGGAAGT	1e-39	39	0	2974	0.0264	3055.8	0.0188
M5099_1.02:SMAD1:SMAD5:SMAD9	CBGSCGDCGC	1e-39	39	0	1755	0.0156	1605.5	0.0099
M5110_1.02:IRX1:IRX2:IRX3:IRX4:IRX5:IRX6	WTAACA	1e-39	39	0	107012	0.9482	152334	0.9362
M4683_1.02:ATF3	GTCACGTG	1e-39	39	0	2817	0.025	2868.8	0.0176
M1870_1.02:GFI1:GFI1B	CWGTGATTTR	1e-39	39	0	23278	0.2063	30266.6	0.186
M5338_1.02:DBP:HLF:TEF	NRTTACGTAAYV	1e-39	39	0	1556	0.0138	1382.1	0.0085
M1550_1.02:GMEB1	NNTRCGTMR	1e-39	39	0	17081	0.1513	21734.7	0.1336
M4504_1.02:EGR1:EGR2:EGR3:EGR4	GGBGCGGGGGCGGRG	1e-38	38	0	204	0.0018	46.3	0.0003
M5689_1.02:MAF:MAFA:NRL	WWWNTGCTGAC	1e-38	38	0	9885	0.0876	12011.6	0.0738
M5166_1.02:ARID3A:ARID3B:ARID3C	KTTTGATT	1e-38	38	0	35699	0.3163	47696.6	0.2931
M5451_1.02:FOXA1:FOXA2:FOXA3:FOXB1:FOXB2:FOXC1:FOXC2:FOXD1:FOXD2:FOXD3:FOXD4:FOXD4L1:FOXD4L2:FOXD4L3:FOXD4L4:FOXD4L5:FOXD4L6:FOXE1:FOXE3:FOXF1:FOXF2:FOXG1:FOXI1:FOXI2:FOXJ1:FOXJ2:FOXJ3:FOXK1:FOXK2:FOXL1:FOXL2:FOXQ1:FOXS1:KIAA0415	GTAAACA	1e-38	38	0	18280	0.162	23412	0.1439
M6013_1.02:FOXA1:FOXA2:FOXA3:FOXB1:FOXB2:FOXC1:FOXC2:FOXD1:FOXD2:FOXD3:FOXD4:FOXD4L1:FOXD4L2:FOXD4L3:FOXD4L4:FOXD4L5:FOXD4L6:FOXE1:FOXE3:FOXF1:FOXF2:FOXG1:FOXI1:FOXI2:FOXJ1:FOXJ2:FOXJ3:FOXK1:FOXK2:FOXL1:FOXL2:FOXQ1:FOXS1:KIAA0415	GTAAACA	1e-38	38	0	18280	0.162	23412	0.1439
M2285_1.02:GFI1:GFI1B	TGCTGTGATTT	1e-38	38	0	4298	0.0381	4731	0.0291
M4864_1.02:LMX1A:LMX1B	TAATWAAD	1e-37	37	0	56393	0.4997	77222	0.4746
M5401_1.02:ELK1:ELK3:ELK4:ENSG00000235187:ERF:ERG:ETS1:ETS2:ETV1:ETV2:ETV3:ETV4:ETV5:FEV:FLI1:GABPA	ACCGGAAGTG	1e-37	37	0	1612	0.0143	1458.4	0.009
M0751_1.02:FOXC2:FOXD4:FOXD4L1:FOXG1:FOXJ1:FOXJ3:FOXK1:FOXK2:KIAA0415	GTAAACAA	1e-37	37	0	11172	0.099	13761.1	0.0846
M0863_1.02:CRX	WTAATCCB	1e-37	37	0	23786	0.2108	31036.9	0.1907
M4563_1.02:ELF1:ELF2:ELF4	GAACCCGGAAGTGG	1e-37	37	0	348	0.0031	152.2	0.0009
M4080_1.02:USF1:USF2	RGRYCACGTGRYCY	1e-37	37	0	414	0.0037	207.9	0.0013
M1601_1.02:SOX11:SOX4	ATTGTYHNN	1e-37	37	0	86867	0.7697	121769	0.7484
M2310_1.02:ENSG00000250096:RUNX1:RUNX2:RUNX3	MAAACCACARACMMM	1e-37	37	0	3601	0.0319	3866.3	0.0238
M1014_1.02:AC012531.1:HOXA3:HOXA4:HOXA5:HOXA6:HOXA7:HOXB3:HOXB4:HOXB5:HOXB6:HOXB7:HOXB8:HOXC5:HOXC6:HOXC8:HOXD3:HOXD4:HOXD8:PDX1	KTAATKRB	1e-37	37	0	77911	0.6903	108545	0.6671
M6027_1.02:HOXA11:HOXA9:HOXC10:HOXC11:HOXD10:HOXD11	NTTTTATKRCY	1e-37	37	0	26442	0.2343	34756.6	0.2136
M1152_1.02:IRX1:IRX2:IRX3:IRX4:IRX5:IRX6	RAACATGTAMN	1e-37	37	0	7002	0.062	8239	0.0506
M1882_1.02:IRF1	AAAVWGAAAGTGAAAGTAAAN	1e-37	37	0	675	0.006	451.8	0.0028
M6400_1.02:CRX:DRGX:OTX1:OTX2	BTAATCCT	1e-36	36	0	26180	0.232	34400.5	0.2114
M6527_1.02:SCXA:SCXB:TCF15:TWIST1:TWIST2	MCCCAGGTGG	1e-36	36	0	2997	0.0266	3126.2	0.0192
M2272_1.02:E2F4:E2F5	GGGCGGGAARN	1e-36	36	0	943	0.0084	728.5	0.0045
M1879_1.02:FOXA1:FOXA2:FOXA3:FOXB1:FOXB2:FOXC1:FOXC2:FOXD1:FOXD2:FOXD3:FOXD4:FOXD4L1:FOXD4L2:FOXD4L3:FOXD4L4:FOXD4L5:FOXD4L6:FOXE1:FOXE3:FOXF1:FOXF2:FOXG1:FOXI1:FOXI2:FOXJ1:FOXJ2:FOXJ3:FOXK1:FOXK2:FOXL1:FOXL2:FOXQ1:FOXS1:KIAA0415	VCWAWGTAAACA	1e-36	36	0	4626	0.041	5172.7	0.0318
M3975_1.02:STAT3	SGGAABBN	1e-36	36	0	87210	0.7727	122313	0.7517
M4566_1.02:FOXA1:FOXA2:FOXA3:FOXB1:FOXB2:FOXC1:FOXC2:FOXD1:FOXD2:FOXD3:FOXD4:FOXD4L1:FOXD4L2:FOXD4L3:FOXD4L4:FOXD4L5:FOXD4L6:FOXE1:FOXE3:FOXF1:FOXF2:FOXG1:FOXI1:FOXI2:FOXJ1:FOXJ2:FOXJ3:FOXK1:FOXK2:FOXL1:FOXL2:FOXQ1:FOXS1:KIAA0415	CWRWGTAAACA	1e-36	36	0	9349	0.0828	11356.2	0.0698
M1012_1.02:AC012531.1:HOXA2:HOXA3:HOXA4:HOXA5:HOXA6:HOXA7:HOXB2:HOXB3:HOXB4:HOXB5:HOXB6:HOXB7:HOXB8:HOXC5:HOXC6:HOXD3:HOXD4:HOXD8:PDX1	NTAATKRNN	1e-36	36	0	73065	0.6474	101499	0.6238
M5260_1.02:AC012531.1:HOXA3:HOXA4:HOXA5:HOXA6:HOXA7:HOXB4:HOXB5:HOXB6:HOXB7:HOXB8:HOXC5:HOXC6:HOXC8:HOXD3:HOXD4:HOXD8	TTTAATKA	1e-36	36	0	36827	0.3263	49402.6	0.3036
M1543_1.02:GMEB2	NKTACGTVR	1e-36	36	0	8501	0.0753	10245.7	0.063
M0694_1.02:ELK1:ELK3:ELK4:ENSG00000235187:ERF:ERG:ETS1:ETS2:ETV1:ETV2:ETV3:ETV4:ETV5:FEV:FLI1:GABPA	ACCGGAAGT	1e-35	35	0	3294	0.0292	3507.5	0.0216
M6372_1.02:NFYB	CAGCCAATCAGAR	1e-35	35	0	1581	0.014	1444.1	0.0089
M0961_1.02:BARHL1:BARHL2	NTAAWYGNY	1e-35	35	0	54946	0.4869	75258	0.4625
M1024_1.02:DLX1:DLX2:DLX3:DLX4:DLX5:DLX6	NTAATTRNN	1e-35	35	0	66741	0.5914	92318	0.5674
M0740_1.02:FOXA1:FOXA2:FOXA3:FOXB1:FOXB2:FOXC1:FOXC2:FOXD1:FOXD2:FOXD3:FOXD4:FOXD4L1:FOXD4L2:FOXD4L3:FOXD4L4:FOXD4L5:FOXD4L6:FOXE1:FOXE3:FOXF1:FOXF2:FOXG1:FOXI1:FOXI2:FOXJ1:FOXJ2:FOXJ3:FOXK1:FOXK2:FOXL1:FOXL2:FOXQ1:FOXS1:KIAA0415	TGTAAACAAN	1e-35	35	0	17810	0.1578	22868.3	0.1405
M0593_1.02:LIN54	DTTTGAAH	1e-35	35	0	62455	0.5534	86109.1	0.5292
M0950_1.02:DLX1:DLX2:DLX3:DLX4:DLX5:DLX6	NTAATTRNN	1e-35	35	0	65621	0.5814	90707.3	0.5575
M0431_1.02:OSR1:OSR2	ACRGTAGCN	1e-35	35	0	24913	0.2207	32711.2	0.201
M0202_1.02:MITF:TFE3:TFEB:TFEC	NRTCACGTGN	1e-35	35	0	11375	0.1008	14112.6	0.0867
M6316_1.02:TCF12:TCF3:TCF4	VCAGGTGCR	1e-35	35	0	4314	0.0382	4804.2	0.0295
M5930_1.02:MITF:TFE3:TFEB:TFEC	GTCACGTGRT	1e-35	35	0	2518	0.0223	2564.6	0.0158
M4964_1.02:FOXA1:FOXA2:FOXA3:FOXB1:FOXB2:FOXC1:FOXC2:FOXD1:FOXD2:FOXD3:FOXD4:FOXD4L1:FOXD4L2:FOXD4L3:FOXD4L4:FOXD4L5:FOXD4L6:FOXE1:FOXE3:FOXF1:FOXF2:FOXG1:FOXI1:FOXI2:FOXJ1:FOXJ2:FOXJ3:FOXK1:FOXK2:FOXL1:FOXL2:FOXQ1:FOXS1:KIAA0415	TVTAAACA	1e-34	34	0	42143	0.3734	57000.7	0.3503
M0948_1.02:HOXA11:HOXA9:HOXB9:HOXC10:HOXC11:HOXC9:HOXD10:HOXD11:HOXD9	TTAATGAC	1e-34	34	0	26610	0.2358	35097.3	0.2157
M4525_1.02:TFAP2A:TFAP2B:TFAP2C:TFAP2D:TFAP2E	NGCCTSAGGGCANGS	1e-34	34	0	1006	0.0089	810.5	0.005
M5322_1.02:CPEB1	TTTTTATT	1e-34	34	0	34464	0.3054	46150.7	0.2836
M2546_1.02:FOXA1:FOXA2:FOXA3:FOXB1:FOXB2:FOXC1:FOXC2:FOXD1:FOXD2:FOXD3:FOXD4:FOXD4L1:FOXD4L2:FOXD4L3:FOXD4L4:FOXD4L5:FOXD4L6:FOXE1:FOXE3:FOXF1:FOXF2:FOXG1:FOXI1:FOXI2:FOXJ1:FOXJ2:FOXJ3:FOXK1:FOXK2:FOXL1:FOXL2:FOXQ1:FOXS1:KIAA0415	WAAAATAAATATWNKG	1e-34	34	0	2056	0.0182	2018.9	0.0124
M1838_1.02:TFAP2A	HAYWGCCTCAGGGCA	1e-34	34	0	713	0.0063	506.1	0.0031
M1246_1.02:POU2F1:POU2F2:POU3F1:POU3F2:POU3F3:POU3F4	BDHATTANN	1e-34	34	0	84557	0.7492	118497	0.7283
M1965_1.02:FOXA1:FOXA2:FOXA3:FOXB1:FOXB2:FOXC1:FOXC2:FOXD1:FOXD2:FOXD3:FOXD4:FOXD4L1:FOXD4L2:FOXD4L3:FOXD4L4:FOXD4L5:FOXD4L6:FOXE1:FOXE3:FOXF1:FOXF2:FOXG1:FOXI1:FOXI2:FOXJ1:FOXJ2:FOXJ3:FOXK1:FOXK2:FOXL1:FOXL2:FOXQ1:FOXS1:KIAA0415	CWAWGTAAACADSNA	1e-34	34	0	3830	0.0339	4209.7	0.0259
M1916_1.02:TEAD1	CACATTCCTCBG	1e-34	34	0	1662	0.0147	1556.2	0.0096
M0188_1.02:SREBF1:SREBF2	ATCACGYGA	1e-34	34	0	13768	0.122	17392.4	0.1069
M4011_1.02:TBP:TBPL2	NCTATAAAAG	1e-34	34	0	10868	0.0963	13470	0.0828
M1848_1.02:PAX1:PAX2:PAX5:PAX8:PAX9	VDGRGCAGCSAAGCGTGAC	1e-34	34	0	147	0.0013	23.5	0.0001
M6487_1.02:SREBF1:SREBF2	GGTGGGGTGAK	1e-33	33	0	4609	0.0408	5215.2	0.0321
M6416_1.02:CBFB	TYTGTGGTYWB	1e-33	33	0	11080	0.0982	13771.4	0.0846
M1991_1.02:LMX1A:LMX1B	YAATWAW	1e-33	33	0	74876	0.6635	104309	0.6411
M5633_1.02:MLXIPL	ATCACGTGAT	1e-33	33	0	645	0.0057	444.5	0.0027
M4932_1.02:EMX1:EMX2	YTAATTA	1e-33	33	0	61949	0.5489	85505.2	0.5255
M1418_1.02:C11orf9	TGGTACCA	1e-33	33	0	588	0.0052	388.7	0.0024
M6403_1.02:TP53	RRACATGCCCGGRCATGYCC	1e-33	33	0	94	0.0008	2.5	0
M2339_1.02:FOXA1:FOXA2:FOXA3:FOXB1:FOXB2:FOXC1:FOXC2:FOXD1:FOXD2:FOXD3:FOXD4:FOXD4L1:FOXD4L2:FOXD4L3:FOXD4L4:FOXD4L5:FOXD4L6:FOXE1:FOXE3:FOXF1:FOXF2:FOXG1:FOXI1:FOXI2:FOXJ1:FOXJ2:FOXJ3:FOXK1:FOXK2:FOXL1:FOXL2:FOXS1:KIAA0415	ARWGTAAACA	1e-32	32	0	9728	0.0862	11971.3	0.0736
M5433_1.02:ELK1:ELK3:ELK4:ENSG00000235187:ERF:ERG:ETS1:ETS2:ETV1:ETV2:ETV3:ETV4:ETV5:FEV:FLI1:GABPA	ACCGGAARTG	1e-32	32	0	1081	0.0096	908.7	0.0056
M0700_1.02:ELK1:ELK3:ELK4:ERG:ETS1:ETS2:ETV1:ETV2:ETV3:ETV4:ETV5:FEV:FLI1:GABPA	NACCGGAAGT	1e-32	32	0	3700	0.0328	4069.4	0.025
M6340_1.02:AC002126.6:MEF2A:MEF2B:MEF2C:MEF2D	KCTAWAAATAGMHY	1e-32	32	0	1360	0.0121	1222.5	0.0075
M3087_1.02:ATF2:ATF7:CREB5	TTACGTAA	1e-32	32	0	2044	0.0181	2025.6	0.0124
M0992_1.02:ALX1:ALX3:ALX4:RAX:RAX2:UNCX:VSX1:VSX2	NNTAATTRV	1e-32	32	0	59499	0.5272	82000.3	0.504
M4617_1.02:ELF1:ELF2:ELF4	ACCCGGAAGTG	1e-32	32	0	603	0.0053	407.7	0.0025
M1950_1.02:ZNF354C	GTGGAK	1e-32	32	0	53635	0.4752	73567.5	0.4521
M4796_1.02:IRX1:IRX2:IRX3:IRX4:IRX5:IRX6	TGTTAH	1e-32	32	0	107004	0.9481	152517	0.9373
M0085_1.02:TFAP2A:TFAP2B:TFAP2C:TFAP2D:TFAP2E	THGCCTSAGG	1e-32	32	0	7100	0.0629	8490.8	0.0522
M1553_1.02:GMEB1	NTACGTMR	1e-32	32	0	13502	0.1196	17097.5	0.1051
M6351_1.02:MYC	RCCACGTGCTC	1e-32	32	0	592	0.0052	398.7	0.0025
M1228_1.02:POU2F1:POU2F2:POU2F3:POU3F1:POU3F2:POU3F3:POU3F4	NNYDMATWAN	1e-32	32	0	94553	0.8378	133499	0.8205
M4536_1.02:E2F1	VGGVRGSGCGCGCGG	1e-31	31	0	413	0.0037	230.9	0.0014
M4573_1.02:MAFF:MAFG:MAFK	TGCTGACTCAGCA	1e-31	31	0	637	0.0056	446	0.0027
M0710_1.02:ELK1:ELK3:ELK4:ERG:ETS1:ETS2:ETV1:ETV2:ETV4:ETV5:FEV:FLI1:GABPA	NACCGGAAGT	1e-31	31	0	2407	0.0213	2477.9	0.0152
M1417_1.02:C11orf9	TGGTACCR	1e-31	31	0	658	0.0058	467.2	0.0029
M5724_1.02:POU1F1	CTAATTTGCATAWT	1e-31	31	0	802	0.0071	618.9	0.0038
M5399_1.02:ELK1:ELK3:ELK4:ENSG00000235187:ERF:ERG:ETS1:ETS2:ETV1:ETV2:ETV3:ETV4:ETV5:FEV:FLI1:GABPA	ACCGGAARTV	1e-31	31	0	1987	0.0176	1975	0.0121
M4557_1.02:JUN:JUNB:JUND	GATGACGTCATYYHN	1e-31	31	0	497	0.0044	311.9	0.0019
M0913_1.02:HOXA11:HOXA9:HOXC10:HOXC11:HOXD10:HOXD11	WTTTAYGABN	1e-31	31	0	37970	0.3364	51280.1	0.3152
M6518_1.02:MITF:TFE3:TFEB:TFEC	RGTCACGTG	1e-31	31	0	395	0.0035	217.4	0.0013
M4501_1.02:JUN:JUNB:JUND	CATTCCTDNGSGATGASKYM	1e-31	31	0	221	0.002	76	0.0005
M4609_1.02:MYC	GCCACGTGSBC	1e-31	31	0	1523	0.0135	1430	0.0088
M3539_1.02:MAX	RRAHCACGTGDTYY	1e-31	31	0	375	0.0033	200.7	0.0012
M2934_1.02:TFAP2A	SCCBVVGGC	1e-31	31	0	14756	0.1307	18856.7	0.1159
M0304_1.02:CEBPA:CEBPB:CEBPD:CEBPE	RTTDCGHAAY	1e-31	31	0	14365	0.1273	18323.3	0.1126
M0999_1.02:NKX6-1:NKX6-2:NKX6-3	NWTAATKAB	1e-31	31	0	55938	0.4956	76972.6	0.4731
M4524_1.02:TFAP2A:TFAP2B:TFAP2C:TFAP2D:TFAP2E	NTGCCCTSAGGCNVY	1e-30	30	0	1063	0.0094	907.8	0.0056
M0432_1.02:ZFP161	NRCGCGCMY	1e-30	30	0	3932	0.0348	4406	0.0271
M6199_1.02:EGR1:EGR2:EGR3:EGR4	DGCGTGGGCGG	1e-30	30	0	2006	0.0178	2008	0.0123
M4952_1.02:ELK1:ELK3:ELK4:ERG:ETS1:ETS2:ETV1:ETV2:ETV4:ETV5:FEV:FLI1:GABPA	ACCGGAAGTVV	1e-30	30	0	458	0.0041	278.3	0.0017
M5943_1.02:USF1:USF2	RTCACGTGAY	1e-30	30	0	2858	0.0253	3055.1	0.0188
M1233_1.02:POU1F1	HATKMATWAD	1e-30	30	0	66991	0.5936	92990.8	0.5715
M5287_1.02:ALX1:ALX3:ALX4:ARX:DMBX1:DRGX:ISX:PHOX2A:PHOX2B:PRRX1:PRRX2:RAX:RAX2:UNCX:VSX1:VSX2	HTAATYNAATTAN	1e-30	30	0	3841	0.034	4299.2	0.0264
M6201_1.02:EGR1:EGR2:EGR3:EGR4	GGCGGCAGGGC	1e-30	30	0	1100	0.0097	954.2	0.0059
M5380_1.02:ELK1:ELK3:ELK4:ERF:ERG:ETS1:ETS2:ETV1:ETV2:ETV3:ETV4:ETV5:FEV:FLI1:GABPA	ACCGGAAGTD	1e-30	30	0	1126	0.01	984	0.006
M1009_1.02:AC012531.1:HOXA3:HOXA4:HOXA5:HOXA6:HOXA7:HOXB3:HOXB4:HOXB5:HOXB6:HOXB7:HOXB8:HOXC5:HOXC6:HOXC8:HOXD3:HOXD4:HOXD8:PDX1	DTAATKRBN	1e-29	29	0	72178	0.6395	100570	0.6181
M6154_1.02:ATF4:ATF5	TAAGGRAGARGG	1e-29	29	0	5899	0.0523	6976.3	0.0429
M0224_1.02:ATOH1:ATOH7:NEUROD1:NEUROD4:NEUROD6	NCCATATGTY	1e-29	29	0	6725	0.0596	8071.9	0.0496
M5321_1.02:CLOCK:NPAS2	AACACGTGTY	1e-29	29	0	1099	0.0097	961.5	0.0059
M5431_1.02:ELK1:ELK3:ELK4:ENSG00000235187:ERF:ERG:ETS1:ETS2:ETV1:ETV2:ETV3:ETV4:ETV5:FEV:FLI1:GABPA	ACCGGAARTV	1e-29	29	0	2173	0.0193	2230.9	0.0137
M5349_1.02:DUXA	NTAATYTAATCAR	1e-29	29	0	3270	0.029	3595.5	0.0221
M0898_1.02:ZHX1	HYACKBNN	1e-29	29	0	55187	0.489	76006.7	0.4671
M0082_1.02:TFAP2A:TFAP2B:TFAP2C:TFAP2D:TFAP2E	HGCCYBAGGS	1e-29	29	0	10945	0.097	13741.5	0.0845
M5232_1.02:ARNT:ARNT2:ARNTL	GTCACGTAC	1e-29	29	0	466	0.0041	294.5	0.0018
M2960_1.02:NR2F1:NR2F2:NR2F6	TGARCCYTTGACCCCW	1e-29	29	0	288	0.0026	134.8	0.0008
M5429_1.02:ELK1:ELK3:ELK4:ENSG00000235187:ERF:ERG:ETS1:ETS2:ETV1:ETV2:ETV3:ETV4:ETV5:FEV:FLI1:GABPA	ACCGGAAGTN	1e-28	28	0	1587	0.0141	1533.4	0.0094
M5398_1.02:ELK1:ELK4:ENSG00000235187:ERF:ERG:ETS1:ETS2:ETV3:FEV:FLI1:GABPA	ACCGGAAGTR	1e-28	28	0	1193	0.0106	1076.5	0.0066
M0295_1.02:ATF1:CREB1:CREM	RTGACGTA	1e-28	28	0	2437	0.0216	2565.6	0.0158
M3699_1.02:TP53	AGACATGYCY	1e-28	28	0	10465	0.0927	13111.7	0.0806
M1977_1.02:BARHL1:BARHL2	TTAATTG	1e-28	28	0	28811	0.2553	38508.9	0.2367
M4460_1.02:ELF1:ELF2:ELF4	SGRACCCGGAAGTGG	1e-28	28	0	225	0.002	86.7	0.0005
M4467_1.02:AC002126.6:MEF2A:MEF2B:MEF2C:MEF2D	DDKCYAAAAATAGMH	1e-28	28	0	3162	0.028	3473.7	0.0213
M6275_1.02:EPAS1:HIF1A:NPAS1:NPAS3:SIM1	GSSTACGTGCGS	1e-28	28	0	588	0.0052	419	0.0026
M1231_1.02:POU2F1:POU2F2:POU2F3:POU3F1:POU3F2:POU3F3:POU3F4	TTAATTAT	1e-28	28	0	22533	0.1997	29734.2	0.1827
M6156_1.02:BACH1:BACH2	ACCRTGACTCAGCA	1e-28	28	0	198	0.0018	67.8	0.0004
M4552_1.02:ATF3	GGTCACGTGAC	1e-28	28	0	412	0.0037	249	0.0015
M0673_1.02:E2F2:E2F3	NGCGCGCGCN	1e-28	28	0	934	0.0083	790.1	0.0049
M1007_1.02:HOXA11:HOXA9:HOXC10:HOXC11:HOXD10:HOXD11	TTTAYKRBN	1e-28	28	0	61644	0.5462	85397	0.5248
M5383_1.02:ELK1:ELK3:ELK4:ERF:ERG:ETS1:ETS2:ETV1:ETV2:ETV3:ETV4:ETV5:FEV:FLI1:GABPA	ACCGGAAGTR	1e-27	27	0	424	0.0038	260.1	0.0016
M2549_1.02:AC012531.1:HOXA3:HOXA4:HOXA5:HOXA6:HOXA7:HOXB3:HOXB4:HOXB5:HOXB6:HOXB7:HOXB8:HOXC5:HOXC6:HOXD3:HOXD4:HOXD8:PDX1	NNNNAKTAATYNNNNN	1e-27	27	0	37204	0.3297	50400.1	0.3098
M1919_1.02:YY1:YY2:ZFP42	CAARATGGCKGC	1e-27	27	0	1219	0.0108	1114.7	0.0069
M0690_1.02:ELK1:ELK3:ELK4:ERG:ETS1:ETS2:ETV1:ETV2:ETV4:ETV5:FEV:FLI1:GABPA	NRCCGGAAGT	1e-27	27	0	4823	0.0427	5624.9	0.0346
M4916_1.02:DLX1:DLX2:DLX3:DLX4:DLX5:DLX6	TAATTRC	1e-27	27	0	45057	0.3992	61591	0.3785
M4863_1.02:LMX1A:LMX1B	YAATWAWW	1e-27	27	0	66560	0.5898	92552.7	0.5688
M5475_1.02:ELK1:ELK3:ELK4:ENSG00000235187:ERF:ERG:ETS1:ETS2:ETV1:ETV2:ETV3:ETV4:ETV5:FEV:FLI1:GABPA	ACCGGAAGTR	1e-27	27	0	856	0.0076	709.9	0.0044
M5309_1.02:BHLHE40:BHLHE41	GTCACGTGAC	1e-27	27	0	228	0.002	92.1	0.0006
M1999_1.02:ALX1:ALX3:ALX4:DMBX1:GSC:GSC2	TAATCC	1e-27	27	0	25680	0.2275	34185.9	0.2101
M0698_1.02:ELK1:ELK3:ELK4:ERG:ETS1:ETS2:ETV1:ETV2:ETV4:ETV5:FEV:FLI1:GABPA	ACCGGAAGT	1e-27	27	0	4073	0.0361	4661.1	0.0286
M6040_1.02:KLF1:KLF12:KLF2:KLF3:KLF4:KLF5:KLF6:KLF7:KLF8	DADAWGGGCGTGGYC	1e-27	27	0	238	0.0021	100	0.0006
M0895_1.02:ZFHX3	BTMATTANN	1e-27	27	0	70563	0.6252	98395.8	0.6047
M1125_1.02:ENSG00000229544:NKX1-1	NHTAATTRNN	1e-27	27	0	51029	0.4522	70169.5	0.4313
M5984_1.02:ALX1:ALX3:ALX4:ARX:DMBX1:DRGX:ISX:PHOX2A:PHOX2B:PRRX1:PRRX2:RAX:RAX2:UNCX:VSX1:VSX2	DTAATTDAATTAN	1e-27	27	0	3368	0.0298	3761.6	0.0231
M4963_1.02:GBX1:GBX2:MNX1	TAATTR	1e-27	27	0	64764	0.5739	89976.7	0.553
M0628_1.02:DMRTC2	DWTGTWWN	1e-27	27	0	87098	0.7717	122660	0.7538
M4626_1.02:MAFF:MAFG:MAFK	GCTGASTCAGCAAWT	1e-27	27	0	286	0.0025	140.4	0.0009
M0713_1.02:ELK1:ELK3:ELK4:ENSG00000235187:ERF:ERG:ETS1:ETS2:ETV1:ETV2:ETV3:ETV4:ETV5:FEV:FLI1:GABPA	CCGGAAGT	1e-26	26	0	896	0.0079	758.4	0.0047
M4953_1.02:ELK1:ELK3:ELK4:ENSG00000235187:ERF:ERG:ETS1:ETS2:ETV1:ETV2:ETV3:ETV4:ETV5:FEV:FLI1:GABPA	ACCGGAAGT	1e-26	26	0	1312	0.0116	1232.5	0.0076
M0417_1.02:EGR1:EGR2:EGR3:EGR4	NGCGKGGGCG	1e-26	26	0	9752	0.0864	12205.9	0.075
M5531_1.02:HOXA6:HOXA9:HOXB8:HOXB9:HOXC10:HOXC8:HOXC9:HOXD10:HOXD8:HOXD9	DGTCGTAAAANN	1e-26	26	0	5988	0.0531	7175	0.0441
M6307_1.02:IRF1	GAAAGTGAAAST	1e-26	26	0	6812	0.0604	8267.9	0.0508
M6474_1.02:SOX18	GGAMRAVAACAATKBDWDC	1e-26	26	0	723	0.0064	573.6	0.0035
M0976_1.02:AC012531.1:HOXA2:HOXA3:HOXA4:HOXA5:HOXA6:HOXA7:HOXB2:HOXB3:HOXB4:HOXB5:HOXB7:HOXC5:HOXD3:HOXD4:PDX1	NTAATKRN	1e-26	26	0	84324	0.7472	118595	0.7289
M6204_1.02:ELF1:ELF2:ELF4	TRNCAGGAAGTRRVT	1e-26	26	0	1085	0.0096	975.2	0.006
M4103_1.02:FOXA1:FOXA2:FOXA3:FOXB1:FOXB2:FOXC1:FOXC2:FOXD1:FOXD2:FOXD3:FOXD4:FOXD4L1:FOXD4L2:FOXD4L3:FOXD4L4:FOXD4L5:FOXD4L6:FOXE1:FOXE3:FOXF1:FOXF2:FOXG1:FOXI1:FOXI2:FOXJ1:FOXJ2:FOXJ3:FOXK1:FOXK2:FOXL1:FOXL2:FOXQ1:FOXS1:KIAA0415	CATGTAAATAATGC	1e-26	26	0	2186	0.0194	2294.8	0.0141
M5384_1.02:ELK1:ELK3:ELK4:ERG:ETS1:ETS2:ETV1:ETV2:ETV3:ETV4:ETV5:FEV:FLI1:GABPA	ACCGGAAGTD	1e-26	26	0	971	0.0086	850.3	0.0052
M1013_1.02:AC012531.1:HOXA2:HOXA3:HOXA4:HOXA5:HOXA6:HOXA7:HOXB2:HOXB3:HOXB4:HOXB5:HOXB6:HOXB7:HOXB8:HOXC5:HOXC6:HOXC8:HOXD3:HOXD4:HOXD8:PDX1	NTAATKRNN	1e-25	25	0	75178	0.6661	105201	0.6465
M1247_1.02:POU2F1:POU2F2:POU3F1:POU3F2:POU3F3:POU3F4	NNYKMATTAW	1e-25	25	0	71914	0.6372	100440	0.6173
M0711_1.02:ELK1:ELK3:ELK4:ERG:ETS1:ETS2:ETV1:ETV2:ETV3:ETV4:ETV5:FEV:FLI1:GABPA	CCGGAAGT	1e-25	25	0	833	0.0074	697.6	0.0043
M1551_1.02:GMEB2	NTRCGTMR	1e-25	25	0	15196	0.1346	19680.6	0.121
M4766_1.02:FOXA2:FOXC1:FOXC2:FOXD1:FOXD2:FOXD3:FOXD4:FOXD4L1:FOXD4L2:FOXD4L3:FOXD4L4:FOXD4L5:FOXD4L6:FOXE1:FOXE3:FOXF1:FOXF2:FOXL2:FOXQ1:FOXS1	RTAAACA	1e-25	25	0	17316	0.1534	22611.1	0.139
M6146_1.02:TFAP2A:TFAP2B:TFAP2C:TFAP2D:TFAP2E	ACGCGCCYCGGGCG	1e-25	25	0	202	0.0018	77.1	0.0005
M1884_1.02:AC002126.6:MEF2A:MEF2B:MEF2C:MEF2D	DKCTAAAAATAGMHH	1e-25	25	0	1523	0.0135	1496	0.0092
M6005_1.02:ELK1:ELK3:ELK4:ERG:ETS1:ETS2:ETV1:ETV2:ETV3:ETV4:ETV5:FEV:FLI1:GABPA	ACCGGAAGTD	1e-25	25	0	520	0.0046	367.9	0.0023
M2261_1.02:FOXA1:FOXA2:FOXA3:FOXB1:FOXB2:FOXC1:FOXC2:FOXD1:FOXD2:FOXD3:FOXD4:FOXD4L1:FOXD4L2:FOXD4L3:FOXD4L4:FOXD4L5:FOXD4L6:FOXE1:FOXE3:FOXF1:FOXF2:FOXG1:FOXI1:FOXI2:FOXJ1:FOXJ2:FOXJ3:FOXK1:FOXK2:FOXL1:FOXL2:FOXQ1:FOXS1:KIAA0415	WAYGTAAACAM	1e-25	25	0	14935	0.1323	19329.8	0.1188
M5198_1.02:FOXA1:FOXA2:FOXA3:FOXB1:FOXB2:FOXC1:FOXC2:FOXD1:FOXD2:FOXD3:FOXD4:FOXD4L1:FOXD4L2:FOXD4L3:FOXD4L4:FOXD4L5:FOXD4L6:FOXE1:FOXE3:FOXF1:FOXF2:FOXG1:FOXI1:FOXI2:FOXJ1:FOXJ2:FOXJ3:FOXK1:FOXK2:FOXL1:FOXL2:FOXQ1:FOXS1:KIAA0415	WAYGTAAACAM	1e-25	25	0	14935	0.1323	19329.8	0.1188
M6045_1.02:MAF:MAFA:MAFB:NRL	AAADTGCTGACD	1e-25	25	0	3151	0.0279	3516.3	0.0216
M5557_1.02:HOXC12:HOXD12	GTAATAAAA	1e-25	25	0	14326	0.1269	18503.3	0.1137
M6123_1.02:ZNF148:ZNF281	GRGGTGGGGGAGGGG	1e-25	25	0	679	0.006	535.9	0.0033
M6107_1.02:ALX1:ALX3:ALX4:ARX:OTP:SHOX:SHOX2:UNCX:VSX1:VSX2	NTAATTTAATTAN	1e-25	25	0	2385	0.0211	2554.4	0.0157
M1071_1.02:AC012531.1:HOXA2:HOXA3:HOXA4:HOXA5:HOXA6:HOXA7:HOXB2:HOXB3:HOXB4:HOXB5:HOXB6:HOXB7:HOXC5:HOXC6:HOXD3:HOXD4:PDX1	NTAATKRN	1e-25	25	0	75726	0.671	106059	0.6518
M5716_1.02:ALX1:ALX3:ALX4:ARX:CRX:DRGX:OTP:OTX2:PHOX2A:PHOX2B:PRRX1:PRRX2:RAX:SHOX:SHOX2	TAATYYAATTA	1e-25	25	0	3454	0.0306	3911.9	0.024
M0939_1.02:BARX1:BARX2	NNTAATBGNN	1e-24	24	0	59017	0.5229	81803.7	0.5028
M0719_1.02:FOXA1:FOXA2:FOXA3:FOXB1:FOXB2:FOXC1:FOXC2:FOXD1:FOXD2:FOXD3:FOXD4:FOXD4L1:FOXD4L2:FOXD4L3:FOXD4L4:FOXD4L5:FOXD4L6:FOXE1:FOXE3:FOXF1:FOXF2:FOXG1:FOXI1:FOXI2:FOXJ1:FOXJ2:FOXJ3:FOXK1:FOXK2:FOXL1:FOXL2:FOXQ1:FOXS1:KIAA0415	GTAAACAA	1e-24	24	0	9699	0.0859	12208.9	0.075
M6223_1.02:ELK1:ELK3:ELK4:ERG:ETS1:ETS2:ETV1:ETV2:ETV4:ETV5:FEV:FLI1:GABPA	GACAGGAAGTAAY	1e-24	24	0	2204	0.0195	2339.4	0.0144
M5571_1.02:ID1:ID2:ID3:ID4	GRCAGGTGYH	1e-24	24	0	5549	0.0492	6651.4	0.0409
M1044_1.02:HOXC12:HOXD12	NVYMRTAAAH	1e-24	24	0	47789	0.4234	65697	0.4038
M4738_1.02:AC012531.1:HOXA3:HOXA4:HOXA5:HOXA6:HOXA7:HOXB3:HOXB4:HOXB5:HOXB6:HOXB7:HOXB8:HOXC5:HOXC6:HOXC8:HOXD3:HOXD4:HOXD8:PDX1	NTTAATKA	1e-24	24	0	48428	0.4291	66612.6	0.4094
M5286_1.02:ALX1:ALX3:ALX4:ARX:DMBX1:DRGX:ISX:PHOX2A:PHOX2B:PRRX1:RAX:UNCX:VSX1:VSX2	HTAATYHAATTAN	1e-24	24	0	2858	0.0253	3163.2	0.0194
M6053_1.02:MLX	ATCACGTGAT	1e-24	24	0	330	0.0029	190.8	0.0012
M4624_1.02:JUN:JUNB:JUND	SATGACGTCAYCNH	1e-24	24	0	320	0.0028	181.9	0.0011
M0692_1.02:ELK1:ELK3:ELK4:ERG:ETS1:ETS2:ETV1:ETV2:ETV3:ETV4:ETV5:FEV:FLI1:GABPA	NRCCGGAAGT	1e-24	24	0	3616	0.032	4134.8	0.0254
M5381_1.02:ELK1:ELK3:ELK4:ERF:ERG:ETS1:ETS2:ETV1:ETV2:ETV3:ETV4:ETV5:FEV:FLI1:GABPA	ACCGGAAGTD	1e-24	24	0	533	0.0047	389	0.0024
M6471_1.02:SOX13:SOX5:SOX6	YATTGTTY	1e-24	24	0	66292	0.5874	92374.7	0.5677
M1558_1.02:GMEB1	GTACGTCD	1e-24	24	0	4079	0.0361	4738.8	0.0291
M0174_1.02:MITF:TFE3:TFEB:TFEC	NRTCACGHGV	1e-24	24	0	7911	0.0701	9817.1	0.0603
M0929_1.02:HOXA1:HOXA2:HOXA3:HOXA4:HOXA5:HOXA6:HOXB1:HOXB2:HOXB3:HOXB4:HOXB5:HOXD3:HOXD4:PDX1	NTAATKABN	1e-23	23	0	53383	0.473	73763.6	0.4533
M1241_1.02:POU2F1:POU2F2:POU3F1:POU3F2:POU3F3:POU3F4	NDMATTAN	1e-23	23	0	98097	0.8692	139223	0.8556
M0695_1.02:ELK1:ELK3:ELK4:ERF:ERG:ETS1:ETS2:ETV1:ETV2:ETV3:ETV4:ETV5:FEV:FLI1:GABPA	NACCGGAAGT	1e-23	23	0	2090	0.0185	2214.3	0.0136
M5563_1.02:AC012531.1:HOXA4:HOXA5:HOXA6:HOXA7:HOXA9:HOXB4:HOXB5:HOXB6:HOXB7:HOXB8:HOXB9:HOXC5:HOXC6:HOXC8:HOXC9:HOXD4:HOXD8:HOXD9	RMTAATTARC	1e-23	23	0	34823	0.3086	47281.8	0.2906
M0190_1.02:SREBF1:SREBF2	TCGCGTGA	1e-23	23	0	3574	0.0317	4098.5	0.0252
M5115_1.02:TCF12:TCF3:TCF4	RCCACCTGK	1e-23	23	0	10302	0.0913	13072.7	0.0803
M5116_1.02:ATOH8	RCCACCTGK	1e-23	23	0	10302	0.0913	13072.7	0.0803
M5615_1.02:AC002126.6:MEF2A:MEF2B:MEF2C:MEF2D	KCTAWAAATAGA	1e-23	23	0	1137	0.0101	1066.1	0.0066
M5385_1.02:ELK1:ELK3:ELK4:ENSG00000235187:ERF:ERG:ETS1:ETS2:ETV1:ETV2:ETV3:ETV4:ETV5:FEV:FLI1:GABPA	ACCGGAAGTR	1e-23	23	0	1106	0.0098	1031.4	0.0063
M6332_1.02:MAF:MAFA:NRL	TTGCTGAC	1e-23	23	0	16012	0.1419	20936.2	0.1287
M0982_1.02:HOXA1:HOXA2:HOXB1:HOXB2:HOXD1	NTAATTAVB	1e-22	22	0	48193	0.427	66382.1	0.408
M6284_1.02:HNF4A:HNF4G	GGCCAAAGTCCA	1e-22	22	0	864	0.0077	760.3	0.0047
M0996_1.02:HDX	RVRATCA	1e-22	22	0	104329	0.9244	148704	0.9139
M6530_1.02:USF1:USF2	GGTCACGTGR	1e-22	22	0	808	0.0072	699.4	0.0043
M5915_1.02:TFAP2A	TGCCCBVGGGCA	1e-22	22	0	1049	0.0093	974.5	0.006
M6213_1.02:ELK1:ELK3:ELK4:ENSG00000235187:ERF:ERG:ETS1:ETS2:ETV1:ETV2:ETV3:ETV4:ETV5:FEV:FLI1:GABPA	ACCGGAARTCC	1e-22	22	0	923	0.0082	831.5	0.0051
M5918_1.02:TFAP2A:TFAP2B:TFAP2C:TFAP2D:TFAP2E	HGCCTSAGGCD	1e-22	22	0	1279	0.0113	1247.8	0.0077
M1011_1.02:AC012531.1:HOXA2:HOXA3:HOXA4:HOXA5:HOXA6:HOXA7:HOXB2:HOXB3:HOXB4:HOXB5:HOXB6:HOXB7:HOXB8:HOXC5:HOXC6:HOXC8:HOXD3:HOXD4:HOXD8:PDX1	NTAATKRNN	1e-22	22	0	66936	0.5931	93449.3	0.5743
M5914_1.02:TFAP2A	HGCCTSAGGCD	1e-22	22	0	1324	0.0117	1302	0.008
M4481_1.02:USF1:USF2	GGTCACGTGRCSSGS	1e-22	22	0	163	0.0014	58.6	0.0004
M1597_1.02:SOX1:SOX14:SOX2	ATTGTTHN	1e-22	22	0	93881	0.8319	132998	0.8174
M5157_1.02:ELK1:ELK3:ELK4:ENSG00000235187:ERF:ERG:ETS1:ETS2:ETV1:ETV2:ETV3:ETV4:ETV5:FEV:FLI1:GABPA	ACCGGAART	1e-22	22	0	2466	0.0219	2710.9	0.0167
M4104_1.02:FOXA1:FOXA2:FOXA3:FOXB1:FOXB2:FOXC1:FOXC2:FOXD1:FOXD2:FOXD3:FOXD4:FOXD4L1:FOXD4L2:FOXD4L3:FOXD4L4:FOXD4L5:FOXD4L6:FOXE1:FOXE3:FOXF1:FOXF2:FOXG1:FOXI1:FOXI2:FOXJ3:FOXK1:FOXK2:FOXL1:FOXL2:FOXQ1:FOXS1:KIAA0415	AWTATAAACATWSA	1e-22	22	0	4445	0.0394	5263.9	0.0324
M5912_1.02:TFAP2A	HGCCTCAGGCD	1e-22	22	0	1856	0.0164	1950.5	0.012
M4528_1.02:BRCA1	SAAVTCTCGCGAGA	1e-22	22	0	95	0.0008	15.1	0.0001
M5541_1.02:HOXA2:HOXB2	NBTAATTABN	1e-22	22	0	43234	0.3831	59350.5	0.3648
M5590_1.02:ATF3:JDP2	GRTGACGTCATC	1e-22	22	0	121	0.0011	30.2	0.0002
M1243_1.02:POU1F1	NWTKAATWAD	1e-22	22	0	64188	0.5688	89489.7	0.55
M5496_1.02:GMEB2	TTACGTAA	1e-22	22	0	1387	0.0123	1381.3	0.0085
M4897_1.02:CREB3L2	GVTBACGTGGCA	1e-21	21	0	362	0.0032	233.6	0.0014
M4451_1.02:ATF3	GGTCACGTGRC	1e-21	21	0	468	0.0041	339.3	0.0021
M1582_1.02:HMG20B	NWATATAATWA	1e-21	21	0	19899	0.1763	26395.9	0.1622
M0084_1.02:TFAP2A:TFAP2B:TFAP2C:TFAP2E	YGCCCGAGGC	1e-21	21	0	4773	0.0423	5705.5	0.0351
M5632_1.02:MLX	ATCACGTGAT	1e-21	21	0	300	0.0027	175.9	0.0011
M5458_1.02:FOXA1:FOXA2:FOXA3:FOXB1:FOXB2:FOXC1:FOXC2:FOXD1:FOXD2:FOXD3:FOXD4:FOXD4L1:FOXD4L2:FOXD4L3:FOXD4L4:FOXD4L5:FOXD4L6:FOXE1:FOXE3:FOXF1:FOXF2:FOXG1:FOXI1:FOXI2:FOXJ1:FOXJ2:FOXJ3:FOXK1:FOXK2:FOXL1:FOXL2:FOXN2:FOXN3:FOXS1:KIAA0415	GTAAACATAAACA	1e-21	21	0	606	0.0054	485.1	0.003
M4951_1.02:ELK1:ELK3:ELK4:ENSG00000235187:ERF:ERG:ETS1:ETS2:ETV1:ETV2:ETV3:ETV4:ETV5:FEV:FLI1:GABPA	CCGGAAAT	1e-21	21	0	1252	0.0111	1223.9	0.0075
M6174_1.02:CEBPZ	AGCCAATCAGH	1e-21	21	0	1934	0.0171	2053.2	0.0126
M5199_1.02:FOXA1:FOXA2:FOXA3:FOXB1:FOXB2:FOXC1:FOXC2:FOXD1:FOXD2:FOXD3:FOXD4:FOXD4L1:FOXD4L2:FOXD4L3:FOXD4L4:FOXD4L5:FOXD4L6:FOXE1:FOXE3:FOXF1:FOXF2:FOXG1:FOXI1:FOXI2:FOXJ1:FOXJ2:FOXJ3:FOXK1:FOXK2:FOXL1:FOXL2:FOXQ1:FOXS1:KIAA0415	GTAAACAA	1e-21	21	0	11720	0.1038	15087.9	0.0927
M4579_1.02:USF1:USF2	GGTCACGTGRCSV	1e-21	21	0	242	0.0021	124.7	0.0008
M6259_1.02:GCM1:GCM2	HWVATGCGGGTMBK	1e-21	21	0	2676	0.0237	2989.7	0.0184
M6240_1.02:FOXA1:FOXA2:FOXA3:FOXB1:FOXB2:FOXC1:FOXC2:FOXD1:FOXD2:FOXD3:FOXD4:FOXD4L1:FOXD4L2:FOXD4L3:FOXD4L4:FOXD4L5:FOXD4L6:FOXE1:FOXE3:FOXF1:FOXF2:FOXG1:FOXI1:FOXI2:FOXJ1:FOXJ2:FOXJ3:FOXK1:FOXK2:FOXL1:FOXL2:FOXQ1:FOXS1:KIAA0415	RRCCAATCAGAG	1e-21	21	0	1615	0.0143	1664.8	0.0102
M4603_1.02:YY1:YY2:ZFP42	CAAGATGGCGGCSSC	1e-21	21	0	104	0.0009	21.5	0.0001
M6414_1.02:PBX3	CCAGCCAATCARAR	1e-21	21	0	2441	0.0216	2694.7	0.0166
M4532_1.02:MYC	CCACGTGSYC	1e-21	21	0	2049	0.0182	2203.2	0.0135
M3916_1.02:SOX10:SOX8:SOX9	HNAGAACAATGGRN	1e-21	21	0	7035	0.0623	8734.7	0.0537
M1028_1.02:EMX1:EMX2	YTAATKRNN	1e-21	21	0	65371	0.5792	91268.3	0.5609
M1907_1.02:SPI1:SPIB:SPIC	RRAAAGAGGAAGTGR	1e-20	20	0	2736	0.0242	3078.3	0.0189
M6553_1.02:ZNF219	GAGGGGGGYGGA	1e-20	20	0	1447	0.0128	1468.5	0.009
M5313_1.02:CDX1:CDX2:CDX4	TTTTATKRC	1e-20	20	0	22495	0.1993	30082.6	0.1849
M4606_1.02:CEBPA:CEBPB:CEBPD:CEBPE	KRTTRYGCAAYMNB	1e-20	20	0	2833	0.0251	3205.9	0.0197
M5153_1.02:YY1	AMCAANATGGCGVCY	1e-20	20	0	395	0.0035	273	0.0017
M4480_1.02:USF1:USF2	GGGTCACGTGRCSSS	1e-20	20	0	103	0.0009	22.3	0.0001
M5910_1.02:DBP:HLF:TEF	NRTTATGTAAYN	1e-20	20	0	3114	0.0276	3571.7	0.022
M4578_1.02:USF1:USF2	GGTCACGTGRC	1e-20	20	0	403	0.0036	283	0.0017
M5921_1.02:TFAP2A:TFAP2B:TFAP2C:TFAP2D:TFAP2E	HGCCTSAGGCD	1e-20	20	0	1430	0.0127	1456.7	0.009
M6502_1.02:TBP:TBPL2	RRTATAAAWDS	1e-20	20	0	19597	0.1736	26059.3	0.1602
M0319_1.02:ATF1:CREB1:CREM	KATGACGTAA	1e-20	20	0	972	0.0086	911.6	0.0056
M4675_1.02:AC002126.6:MEF2A:MEF2B:MEF2C:MEF2D	YTAWWWWTAR	1e-20	20	0	4248	0.0376	5056	0.0311
M4463_1.02:IRF4	ANTSHGGAAMTGAVWCAD	1e-20	20	0	2404	0.0213	2671.4	0.0164
M0739_1.02:FOXC1:FOXC2:FOXD3:FOXE1:FOXE3:FOXF1:FOXF2:FOXI1:FOXI2:FOXK2:FOXL2:FOXQ1:FOXS1	ATAAACAA	1e-20	20	0	7586	0.0672	9518.1	0.0585
M1099_1.02:PITX1:PITX2:PITX3	YTAATCCNN	1e-20	20	0	27248	0.2414	36808.5	0.2262
M0911_1.02:MNX1	NTAATTRNNN	1e-20	20	0	64851	0.5746	90597.6	0.5568
M6165_1.02:BRCA1	CAACMSAAM	1e-20	20	0	30494	0.2702	41392.4	0.2544
M4429_1.02:USF1:USF2	GGTCACGTGRCSSSS	1e-20	20	0	150	0.0013	55.3	0.0003
M1163_1.02:NKX6-1:NKX6-2:NKX6-3	NWTAATKRB	1e-19	19	0	65237	0.578	91163	0.5603
M0178_1.02:ASCL1:ASCL2	NVCAGCTGBN	1e-19	19	0	17186	0.1523	22724	0.1397
M4515_1.02:USF1:USF2	GGGTCACGTGRCCSSG	1e-19	19	0	107	0.0009	26.3	0.0002
M3031_1.02:CEBPA:CEBPB:CEBPD:CEBPE	NNNTTWCCAMABA	1e-19	19	0	22489	0.1993	30131.2	0.1852
M0924_1.02:POU6F1	HTAATGAGNH	1e-19	19	0	31707	0.2809	43128.6	0.2651
M5714_1.02:ALX1:ALX3:ALX4:ARX:CRX:DRGX:OTP:OTX2:PHOX2A:PHOX2B:PRRX1:PRRX2:RAX:SHOX:SHOX2	TAATYTAATTA	1e-19	19	0	3739	0.0331	4404.9	0.0271
M6523_1.02:THRA:THRB	TGACCTSABSTGACCTC	1e-19	19	0	283	0.0025	170.8	0.001
M5319_1.02:CEBPG	ATTRCGCAAT	1e-19	19	0	808	0.0072	729.7	0.0045
M4482_1.02:YY1:YY2:ZFP42	CAAGATGGCGGCSSC	1e-19	19	0	126	0.0011	39.3	0.0002
M4935_1.02:ELF1:ELF2:ELF4	AACAGGAAGT	1e-19	19	0	11329	0.1004	14639.8	0.09
M0935_1.02:DLX1:DLX2:DLX3:DLX4:DLX5:DLX6	NTAATTRN	1e-19	19	0	78898	0.6991	111078	0.6827
M4516_1.02:YY1:YY2:ZFP42	CAAGATGGCGGCSVC	1e-19	19	0	133	0.0012	44.5	0.0003
M1875_1.02:DBP:HLF:TEF	GGTTACGYAATN	1e-19	19	0	2068	0.0183	2258.7	0.0139
M2262_1.02:NR2E1	TTTGACTTTT	1e-19	19	0	3965	0.0351	4703.8	0.0289
M5246_1.02:NR2E1	TTTGACTTTT	1e-19	19	0	3965	0.0351	4703.8	0.0289
M6152_1.02:ATF1:CREB1:CREM	VTGACGTCAS	1e-19	19	0	802	0.0071	723.6	0.0044
M0931_1.02:LHX1:LHX3:LHX4:LHX5	TAATTRVNN	1e-19	19	0	61183	0.5421	85331.5	0.5244
M1856_1.02:E2F1	NGGGCGGGARG	1e-19	19	0	1206	0.0107	1197.4	0.0074
M4529_1.02:CEBPA:CEBPB:CEBPD:CEBPE	NDKRTTGTGCAATM	1e-19	19	0	2901	0.0257	3320.9	0.0204
M5155_1.02:YY1:YY2:ZFP42	DMCAAAATGGCGGCY	1e-19	19	0	329	0.0029	215.2	0.0013
M5583_1.02:ISL1:ISL2	TTAAGTGC	1e-19	19	0	22584	0.2001	30291.5	0.1862
M5863_1.02:SPI1:SPIB:SPIC	AAAAAGCGGAAGTA	1e-19	19	0	228	0.002	121.2	0.0007
M3451_1.02:IKZF1:IKZF4	VWTTGGGAAWNC	1e-19	19	0	13459	0.1193	17581	0.1081
M0303_1.02:ATF3:JDP2	NATGACGTMA	1e-19	19	0	4969	0.044	6033.6	0.0371
M5516_1.02:DBP:HLF:TEF	KRTTAYGTAABD	1e-19	19	0	3020	0.0268	3479.3	0.0214
M0925_1.02:POU6F1	WTAATGAGNN	1e-19	19	0	31004	0.2747	42171.2	0.2592
M5931_1.02:MITF:TFE3:TFEB:TFEC	GTCACGTGAY	1e-19	19	0	2439	0.0216	2735.1	0.0168
M1015_1.02:LMX1A:LMX1B	YTAATTW	1e-19	19	0	83766	0.7422	118244	0.7267
M0139_1.02:HMGA2	NDAWWWWTHN	1e-19	19	0	77165	0.6837	108576	0.6673
M5920_1.02:TFAP2A:TFAP2B:TFAP2C:TFAP2D:TFAP2E	TGCCCBRGGGCA	1e-19	19	0	1170	0.0104	1160.2	0.0071
M4639_1.02:YY1:YY2:ZFP42	MNCCAAGATGGCGGC	1e-19	19	0	159	0.0014	65.1	0.0004
M5423_1.02:ELK1:ELK3:ELK4:ERG:ETS1:ETS2:ETV1:ETV2:ETV3:ETV4:ETV5:FEV:FLI1:GABPA	ACCGGAAGTR	1e-18	18	0	1703	0.0151	1813	0.0111
M5917_1.02:TFAP2A:TFAP2B:TFAP2C:TFAP2D:TFAP2E	TGCCCYRRGGCA	1e-18	18	0	1225	0.0109	1230.4	0.0076
M4922_1.02:HES1:HES4	GGCACGTGCCA	1e-18	18	0	154	0.0014	62.6	0.0004
M4725_1.02:TCF12:TCF3:TCF4	GCAGGTGT	1e-18	18	0	4849	0.043	5895.1	0.0362
M0941_1.02:PITX1:PITX2:PITX3	HTAATCCBN	1e-18	18	0	28241	0.2502	38309.2	0.2354
M4473_1.02:AL662830.5:AL845464.3:BX284686.1:BX927239.6:CR812478.2:CR933878.8:PBX1:PBX2:PBX3:PBX4	GBCRGCCAATCAGRR	1e-18	18	0	1108	0.0098	1094	0.0067
M5998_1.02:ATF2:ATF7:CREB5	RRTGACGTCATN	1e-18	18	0	319	0.0028	211.4	0.0013
M3283_1.02:FOXO1:FOXO3:FOXO4:FOXO6	MABGTAAACAACAK	1e-18	18	0	1650	0.0146	1756.5	0.0108
M5469_1.02:FOXO1:FOXO3:FOXO4:FOXO6	GTAAACA	1e-18	18	0	22838	0.2024	30716.2	0.1888
M6124_1.02:SOX17	BTCCATTGTTT	1e-18	18	0	18333	0.1624	24411.3	0.15
M3090_1.02:ATF1:CREB1:CREM	BGTGACGTMABC	1e-18	18	0	559	0.005	463.7	0.0029
M5901_1.02:TCF12:TCF3:TCF4	NVCAGGTGYG	1e-18	18	0	7390	0.0655	9321.9	0.0573
M4088_1.02:DBP:HLF:TEF	ATTAYGTAAC	1e-18	18	0	3548	0.0314	4193.9	0.0258
M5281_1.02:GSX1:GSX2:HOXA3:HOXA4:HOXB3:HOXC5:HOXD3:HOXD4	CATTAAAATT	1e-18	18	0	14928	0.1323	19682.1	0.121
M5941_1.02:ALX1:ALX3:ALX4:ARX:OTP:SHOX:SHOX2:UNCX:VSX1:VSX2	NTAATTTAATTAN	1e-18	18	0	5561	0.0493	6865.3	0.0422
M2954_1.02:ZEB1	GCMCAGGTGCRS	1e-18	18	0	1972	0.0175	2166.4	0.0133
M3471_1.02:IRF2	GAAAAGYGAAASC	1e-17	17	0	173	0.0015	80	0.0005
M6100_1.02:TFAP2A:TFAP2B:TFAP2C:TFAP2D:TFAP2E	TGCCYBRGGGCA	1e-17	17	0	1026	0.0091	1003.4	0.0062
M4558_1.02:MYC	GCCACGTGSKC	1e-17	17	0	1323	0.0117	1362.5	0.0084
M6105_1.02:TP53	RACATGCCCGGRCATGTY	1e-17	17	0	53	0.0005	2.9	0
M3089_1.02:ATF1:CREB1:CREM	GSTGACGTAABS	1e-17	17	0	498	0.0044	401.8	0.0025
M2315_1.02:STAT4	YTTCCRGGAAABVR	1e-17	17	0	2684	0.0238	3081.9	0.0189
M5008_1.02:NKX6-1:NKX6-2:NKX6-3	WTTAATTA	1e-17	17	0	35670	0.3161	48902.1	0.3005
M6313_1.02:IRF8	GRGRAAVTGAAASYR	1e-17	17	0	2626	0.0233	3010.6	0.0185
M1177_1.02:HOXA1:HOXA6:HOXA7	DAKTAATTANN	1e-17	17	0	29357	0.2601	39966.1	0.2456
M5898_1.02:TBX2:TBX3:TBX4:TBX5	AGGTGTGA	1e-17	17	0	18006	0.1595	24012.1	0.1476
M5715_1.02:ALX1:ALX3:ALX4:ARX:CRX:DRGX:OTP:OTX2:PHOX2A:PHOX2B:PRRX1:PRRX2:RAX:SHOX:SHOX2	TAATYYAATTA	1e-17	17	0	4299	0.0381	5207.1	0.032
M5550_1.02:HOXA11:HOXA9:HOXC10:HOXC11:HOXD10:HOXD11	KTTTTATKGCY	1e-17	17	0	14204	0.1259	18725.6	0.1151
M4941_1.02:EMX1:EMX2	TGTCATHA	1e-17	17	0	25386	0.2249	34377	0.2113
M6143_1.02:TFAP2A	GCCYCAGGC	1e-17	17	0	4776	0.0423	5845.1	0.0359
M1857_1.02:NFIL3	ANRTTACATAA	1e-17	17	0	2529	0.0224	2894.4	0.0178
M1925_1.02:CEBPA:CEBPB:CEBPD:CEBPE	DRTTGTGCAAT	1e-17	17	0	5079	0.045	6250.3	0.0384
M6209_1.02:ELK1:ELK3:ELK4:ENSG00000235187:ERF:ERG:ETS1:ETS2:ETV1:ETV2:ETV3:ETV4:ETV5:FEV:FLI1:GABPA	VACCGGAAGTV	1e-17	17	0	770	0.0068	713.8	0.0044
M1096_1.02:ALX1:ALX3:ALX4:DMBX1:GSC:GSC2	HTAATCCB	1e-16	16	0	29853	0.2645	40701.1	0.2501
M5420_1.02:ELK1:ELK3:ELK4:ERG:ETS1:ETS2:ETV1:ETV2:ETV4:ETV5:FEV:FLI1:GABPA	ACCGGAAGTR	1e-16	16	0	1248	0.0111	1284.8	0.0079
M1058_1.02:EN1:EN2	NYAATYA	1e-16	16	0	90823	0.8048	128805	0.7916
M5472_1.02:FOXO1:FOXO3:FOXO4:FOXO6	GTAAACA	1e-16	16	0	14646	0.1298	19362.9	0.119
M5038_1.02:HES1:HES4	GKCGCGTGSC	1e-16	16	0	147	0.0013	63.1	0.0004
M5437_1.02:FOXA1:FOXA2:FOXA3:FOXB1:FOXB2:FOXC1:FOXC2:FOXD1:FOXD2:FOXD3:FOXD4:FOXD4L1:FOXD4L2:FOXD4L3:FOXD4L4:FOXD4L5:FOXD4L6:FOXE1:FOXE3:FOXF1:FOXF2:FOXG1:FOXI1:FOXI2:FOXJ1:FOXJ3:FOXK1:FOXK2:FOXL1:FOXL2:FOXQ1:FOXS1:KIAA0415	TATGTAAATAT	1e-16	16	0	4211	0.0373	5105.5	0.0314
M6464_1.02:SMAD2:SMAD3	GTGTCYGKCTG	1e-16	16	0	4653	0.0412	5693.3	0.035
M0180_1.02:ARNT:ARNT2:ARNTL	ATTCAYGTGM	1e-16	16	0	15888	0.1408	21094	0.1296
M4616_1.02:EGR1:EGR2:EGR3:EGR4	KGCGKGGGCGGGGGSGGGGG	1e-16	16	0	81	0.0007	17.9	0.0001
M5737_1.02:POU2F1:POU2F2:POU3F1:POU3F2:POU3F3:POU3F4	WTGMWTATTYAT	1e-16	16	0	16399	0.1453	21821	0.1341
M4994_1.02:HLX	BTAATAAA	1e-16	16	0	48718	0.4317	67639.5	0.4157
M5422_1.02:ELK1:ELK3:ELK4:ENSG00000235187:ERF:ERG:ETS1:ETS2:ETV2:ETV3:ETV4:FEV:FLI1:GABPA	ACCGGAAGTG	1e-16	16	0	855	0.0076	820.4	0.005
M6039_1.02:ATF3:JDP2	GATGACGTCATC	1e-16	16	0	87	0.0008	21.1	0.0001
M6378_1.02:NKX2-3:NKX3-1:NKX3-2	AATAAGTATATAW	1e-16	16	0	3392	0.0301	4036.3	0.0248
M6345_1.02:MITF:TFE3:TFEB:TFEC	VKCACATGAY	1e-16	16	0	11596	0.1027	15163.9	0.0932
M0722_1.02:FOXA1:FOXA2:FOXA3:FOXB1:FOXC1:FOXC2:FOXD1:FOXD2:FOXD3:FOXD4:FOXD4L1:FOXD4L2:FOXD4L3:FOXD4L4:FOXD4L5:FOXD4L6:FOXF1:FOXF2:FOXG1:FOXI1:FOXI2:FOXJ1:FOXJ2:FOXJ3:FOXK1:FOXK2:FOXL1:FOXL2:FOXN2:FOXN3:FOXS1:KIAA0415	RTAAACAA	1e-16	16	0	16683	0.1478	22225.2	0.1366
M5215_1.02:EGR1:EGR2:EGR3:EGR4	GTGYGTGGGCGKGG	1e-16	16	0	1215	0.0108	1254.9	0.0077
M1239_1.02:POU2F1:POU3F1:POU3F2:POU3F3:POU3F4	HTMATTANN	1e-16	16	0	70009	0.6203	98391	0.6047
M4459_1.02:EGR1:EGR2:EGR3:EGR4	GKGCGKGGGCGGGGGSGGGG	1e-16	16	0	69	0.0006	11.1	0.0001
M5315_1.02:CEBPA:CEBPB:CEBPD:CEBPE	ATTRCGCAAT	1e-16	16	0	1702	0.0151	1860.7	0.0114
M6200_1.02:EGR1:EGR2:EGR3:EGR4	AGAGTGGGYGT	1e-16	16	0	3043	0.027	3586.4	0.022
M4638_1.02:USF1:USF2	GGTCACGTGRCCV	1e-16	16	0	268	0.0024	175.4	0.0011
M5542_1.02:AC012531.1:HOXA2:HOXA3:HOXA4:HOXA5:HOXA6:HOXA7:HOXB2:HOXB3:HOXB4:HOXB5:HOXB7:HOXC5:HOXC6:HOXD3:HOXD4:PDX1	NYTAATTABH	1e-16	16	0	40026	0.3547	55239.1	0.3395
M3186_1.02:ELK1:ELK3:ELK4:ERF:ERG:ETS1:ETS2:ETV1:ETV2:ETV3:ETV4:ETV5:FEV:FLI1:GABPA	YSMRCCGGAAGTNM	1e-15	15	0	1059	0.0094	1070.6	0.0066
M3988_1.02:STAT5A:STAT5B	NAGAARWB	1e-15	15	0	107372	0.9514	153652	0.9443
M0240_1.02:MITF:TFE3:TFEB:TFEC	TCACGTGA	1e-15	15	0	357	0.0032	266.1	0.0016
M2296_1.02:MAFF:MAFG:MAFK	CTDAGTCAGCAWWTT	1e-15	15	0	1421	0.0126	1515.5	0.0093
M4950_1.02:ELK1:ELK3:ELK4:ENSG00000235187:ERF:ERG:ETS1:ETS2:ETV1:ETV2:ETV3:ETV4:ETV5:FEV:FLI1:GABPA	ACCGGAART	1e-15	15	0	1083	0.0096	1100.6	0.0068
M5151_1.02:YY1:YY2:ZFP42	GCCGTTATGGCTTC	1e-15	15	0	483	0.0043	401.9	0.0025
M6529_1.02:TFCP2L1:UBP1	TYTCTGS	1e-15	15	0	47169	0.4179	65473.1	0.4024
M0608_1.02:MLL	NNVGSCGNAN	1e-15	15	0	13288	0.1177	17538.1	0.1078
M1539_1.02:RFX1:RFX2:RFX3:RFX4:RFX5:RFX6:RFX7:RFX8	NCNTRGCAAC	1e-15	15	0	16670	0.1477	22247.3	0.1367
M6312_1.02:IRF7	GAAASYGAAA	1e-15	15	0	20143	0.1785	27111.8	0.1666
M5664_1.02:NFIA:NFIB:NFIC:NFIX	TTGGCAHNNHGCCAR	1e-15	15	0	433	0.0038	349.8	0.0021
M5316_1.02:CEBPA:CEBPB:CEBPD:CEBPE	ATTRCGCAAY	1e-15	15	0	1490	0.0132	1606.8	0.0099
M4795_1.02:IRX1:IRX2:IRX3:IRX4:IRX5:IRX6	CWWTAACA	1e-15	15	0	60309	0.5344	84406.3	0.5187
M4706_1.02:STAT1	TTCCVGGAAA	1e-15	15	0	4465	0.0396	5483.2	0.0337
M4493_1.02:YY1:YY2:ZFP42	AAGATGGCGGCSSCS	1e-15	15	0	121	0.0011	47.2	0.0003
M6373_1.02:NFYC	CAGCCAATCAGVGS	1e-15	15	0	730	0.0065	685.6	0.0042
M5588_1.02:ATF3:JDP2	GATGACGTCATC	1e-15	15	0	77	0.0007	18	0.0001
M4634_1.02:STAT1	TTTCCRGGAAA	1e-15	15	0	2122	0.0188	2410.1	0.0148
M1528_1.02:RFX1:RFX2:RFX3:RFX4:RFX5:RFX6:RFX7:RFX8	SCHTRGCAAC	1e-15	15	0	14559	0.129	19328.3	0.1188
M0905_1.02:AC012531.1:GSX1:GSX2:HOXA2:HOXA3:HOXA4:HOXA5:HOXA6:HOXA7:HOXB2:HOXB3:HOXB4:HOXB5:HOXB6:HOXB7:HOXB8:HOXC5:HOXC6:HOXC8:HOXD3:HOXD4:HOXD8:PDX1	YTAATKRNN	1e-15	15	0	62675	0.5553	87860.7	0.54
M3393_1.02:DBP:HLF:TEF	GTTACGTAAT	1e-14	14	0	3309	0.0293	3964.3	0.0244
M0990_1.02:BARX1:BARX2	NTAATBGNN	1e-14	14	0	73187	0.6485	103118	0.6337
M5377_1.02:ELF1:ELF2:ELF4	AACCCGGAAGTR	1e-14	14	0	157	0.0014	78.8	0.0005
M1890_1.02:NFYA	AGMSTGCTGATTGGTCCA	1e-14	14	0	124	0.0011	51.4	0.0003
M0308_1.02:MAFF:MAFG:MAFK	GTCAGCANDW	1e-14	14	0	25442	0.2254	34617.8	0.2128
M6161_1.02:BHLHE40:BHLHE41	WCVRKSYCACGTGCWGARGV	1e-14	14	0	158	0.0014	79.4	0.0005
M5372_1.02:EHF:ELF3:ELF5	WACCCGGAAGTA	1e-14	14	0	263	0.0023	177.5	0.0011
M5663_1.02:NFIL3	KRTTAYGTAATN	1e-14	14	0	3858	0.0342	4694.8	0.0289
M0703_1.02:ELK1:ELK3:ELK4:ENSG00000235187:ERF:ERG:ETS1:ETS2:ETV1:ETV2:ETV3:ETV4:ETV5:FEV:FLI1:GABPA	NRCCGGAART	1e-14	14	0	4928	0.0437	6124.7	0.0376
M4844_1.02:LMX1A:LMX1B	NTTAATTA	1e-14	14	0	43534	0.3857	60357.6	0.3709
M5373_1.02:ELF1:ELF2:ELF4	AACCCGGAAGTR	1e-14	14	0	167	0.0015	88.1	0.0005
M6323_1.02:KLF1:KLF12:KLF2:KLF3:KLF4:KLF5:KLF6:KLF7:KLF8	HRCYTGGGTGTGGCT	1e-14	14	0	449	0.004	374.3	0.0023
M2313_1.02:SOX13:SOX5:SOX6	CCATTGTYYT	1e-14	14	0	13985	0.1239	18566.5	0.1141
M1926_1.02:ZEB1	CAGGTGWGG	1e-14	14	0	5542	0.0491	6959.1	0.0428
M3591_1.02:MYF5:MYF6:MYOD1:MYOG	GRCAGGTGBH	1e-14	14	0	12686	0.1124	16765.3	0.103
M6488_1.02:SREBF1:SREBF2	CMTCACCCCACSB	1e-14	14	0	3209	0.0284	3845.3	0.0236
M6145_1.02:TFAP2A:TFAP2B:TFAP2C:TFAP2D:TFAP2E	GCCTGRGGC	1e-14	14	0	5674	0.0503	7142.6	0.0439
M0926_1.02:NANOG:NANOGP1	YTAATNGNY	1e-14	14	0	66952	0.5932	94109.6	0.5784
M0916_1.02:EVX1:EVX2	NBTAATBR	1e-14	14	0	76145	0.6747	107481	0.6606
M4500_1.02:ATF3	GGTCACGTGAC	1e-14	14	0	429	0.0038	355	0.0022
M6208_1.02:ELK1:ELK3:ELK4:ERG:ETS1:ETS2:ETV1:ETV2:ETV3:ETV4:ETV5:FEV:FLI1:GABPA	MMCMGGAAGTSC	1e-14	14	0	1542	0.0137	1694.5	0.0104
M0114_1.02:ARID3A:ARID3B:ARID3C	TTTRATNN	1e-14	14	0	97173	0.861	138393	0.8505
M4514_1.02:USF1:USF2	GGTCACGTGRCSVSG	1e-14	14	0	169	0.0015	92.6	0.0006
M3467_1.02:IRF1	GAAAAGYGAAACC	1e-14	14	0	558	0.0049	501.4	0.0031
M5152_1.02:YY1	CAADATGGCG	1e-14	14	0	387	0.0034	311.1	0.0019
M5923_1.02:TFAP2A:TFAP2B:TFAP2C:TFAP2D:TFAP2E	TGCCCYAGGGCA	1e-14	14	0	1564	0.0139	1725.7	0.0106
M5424_1.02:ELK1:ELK3:ELK4:ERG:ETS1:ETS2:ETV1:ETV2:ETV4:ETV5:FEV:FLI1:GABPA	ACCGGAAGTN	1e-14	14	0	2449	0.0217	2863.5	0.0176
M6036_1.02:HOXA6:HOXA9:HOXB8:HOXB9:HOXC10:HOXC8:HOXC9:HOXD10:HOXD11:HOXD8:HOXD9	GTCGTAAAA	1e-13	13	0	12029	0.1066	15888.3	0.0976
M5329_1.02:CREB3:CREB3L1:CREB3L2	TGCCACGTGGCA	1e-13	13	0	93	0.0008	31.9	0.0002
M5320_1.02:CENPB	CCCGCWTNNWACGAA	1e-13	13	0	90	0.0008	29.7	0.0002
M6549_1.02:ZIC1:ZIC2:ZIC3:ZIC4:ZIC5	GGGGTGGTC	1e-13	13	0	9454	0.0838	12336.8	0.0758
M5617_1.02:AC002126.6:MEF2A:MEF2B:MEF2C:MEF2D	DCTAWAAATAGM	1e-13	13	0	590	0.0052	542.5	0.0033
M6331_1.02:MAFB:NRL	TGCTGACDS	1e-13	13	0	15258	0.1352	20396.4	0.1254
M3630_1.02:EGR1:EGR2:EGR3:EGR4	ATGCGTGGGCGG	1e-13	13	0	161	0.0014	87.6	0.0005
M4805_1.02:BARHL1:BARHL2	NTTAATTGSY	1e-13	13	0	31965	0.2832	43966.8	0.2702
M5952_1.02:XBP1	GATGACGTCATC	1e-13	13	0	123	0.0011	55.3	0.0003
M5421_1.02:ELK1:ELK3:ELK4:ERG:ETS1:ETS2:ETV1:ETV2:ETV3:ETV4:ETV5:FEV:FLI1:GABPA	AACCGGAAATA	1e-13	13	0	715	0.0063	690.4	0.0042
M6342_1.02:AC002126.6:MEF2A:MEF2B:MEF2C:MEF2D	BCTAAAAATAGC	1e-13	13	0	1722	0.0153	1938	0.0119
M5326_1.02:CREB3:CREB3L1:CREB3L2	TGCCACGTGGCA	1e-13	13	0	105	0.0009	41.1	0.0003
M5368_1.02:EGR1:EGR2:EGR3:EGR4	DDTGCGTGGGCGKDN	1e-13	13	0	115	0.001	49.6	0.0003
M4598_1.02:E2F4:E2F5	GGCGGGAAAWBBVRR	1e-13	13	0	334	0.003	260.6	0.0016
M5323_1.02:CREB3:CREB3L1:CREB3L3:CREB3L4	TGRTGACGTCAYNR	1e-13	13	0	81	0.0007	24	0.0001
M5911_1.02:TFAP2A	TGCCYBRGGGCA	1e-13	13	0	1566	0.0139	1743.5	0.0107
M0176_1.02:TFAP4	CCAGCTGDT	1e-13	13	0	28283	0.2506	38766.4	0.2383
M5290_1.02:ARNT:ARNT2:ARNTL:ARNTL2	GTCACGTGAC	1e-13	13	0	85	0.0008	27.5	0.0002
M3589_1.02:MYF5:MYF6:MYOD1:MYOG	CAMCACCTGTYS	1e-13	13	0	2373	0.021	2784.9	0.0171
M4751_1.02:TCF12:TCF3:TCF4	GHCAGRTGT	1e-13	13	0	17946	0.159	24194.8	0.1487
M4752_1.02:ATOH1:ATOH7	GHCAGRTGT	1e-13	13	0	17946	0.159	24194.8	0.1487
M5627_1.02:MESP1:MESP2	NVCAGGTGTD	1e-13	13	0	8088	0.0717	10490.8	0.0645
M6524_1.02:THRA:THRB	TGACCTGACS	1e-13	13	0	3781	0.0335	4647.3	0.0286
M6436_1.02:AR:NR3C1:NR3C2:PGR	WACAGRNTGTTCY	1e-12	12	0	3385	0.03	4123	0.0253
M6197_1.02:E4F1	CGTKACGTC	1e-12	12	0	1344	0.0119	1469.8	0.009
M4652_1.02:YY1:YY2:ZFP42	CAAGATGGCGGCS	1e-12	12	0	182	0.0016	110.9	0.0007
M6402_1.02:OVOL1	TGTAACTGT	1e-12	12	0	5802	0.0514	7381.4	0.0454
M4737_1.02:AC012531.1:HOXA3:HOXA4:HOXA5:HOXA6:HOXA7:HOXB3:HOXB4:HOXB5:HOXB6:HOXB7:HOXB8:HOXC5:HOXC6:HOXC8:HOXD3:HOXD4:HOXD8:PDX1	ATAATT	1e-12	12	0	62907	0.5574	88413.6	0.5434
M2028_1.02:EMX1:EMX2	YTAATKA	1e-12	12	0	53386	0.473	74683.5	0.459
M0186_1.02:TCF12:TCF3:TCF4	VCAGGTGB	1e-12	12	0	24822	0.2199	33911.1	0.2084
M4688_1.02:ELF1:ELF2:ELF4	ACCCGGAAGY	1e-12	12	0	272	0.0024	200.6	0.0012
M4376_1.02:FOXC2:FOXD4:FOXD4L1:FOXG1:FOXJ1:FOXJ3:FOXK1:FOXK2:KIAA0415	NDDAAWGTAAACAAAGRNRV	1e-12	12	0	999	0.0089	1045.6	0.0064
M5611_1.02:MAFF:MAFG:MAFK	AAWWWTGCTGAC	1e-12	12	0	4002	0.0355	4958.9	0.0305
M1911_1.02:SRY	KTAAACAAT	1e-12	12	0	40476	0.3586	56181.5	0.3453
M4572_1.02:MAFF:MAFG:MAFK	TGCTGACTCAGCAAW	1e-12	12	0	126	0.0011	61.1	0.0004
M6185_1.02:CGBP:CXXC1	CGTTGKC	1e-12	12	0	17751	0.1573	23959.4	0.1473
M3695_1.02:EP300	DCRGGGAGTGNGHS	1e-12	12	0	4292	0.038	5349.5	0.0329
M4631_1.02:SPI1:SPIB:SPIC	AAAAAGAGGAAGTGV	1e-11	11	0	439	0.0039	387.3	0.0024
M6551_1.02:ZNF143:ZNF76	GCRAKGCATKCTGGGAADTVYH	1e-11	11	0	79	0.0007	26.3	0.0002
M5178_1.02:TCF12:TCF3:TCF4	ACACCTGC	1e-11	11	0	6005	0.0532	7691.4	0.0473
M5367_1.02:EGR1:EGR2:EGR3:EGR4	TGCGTGGGCGT	1e-11	11	0	122	0.0011	60.2	0.0004
M6509_1.02:TEAD4	AAAAATAGCYCT	1e-11	11	0	2425	0.0215	2884.9	0.0177
M6122_1.02:SPI1:SPIB:SPIC	AAAAAGAGGAAGTGR	1e-11	11	0	3337	0.0296	4093.6	0.0252
M6162_1.02:ARNT:ARNT2:ARNTL:ARNTL2	GRGTCACGTGTCCM	1e-11	11	0	71	0.0006	21	0.0001
M5980_1.02:ZNF784	AGGTAGGTAC	1e-11	11	0	451	0.004	403.8	0.0025
M4550_1.02:USF1:USF2	GGTCACGTGRC	1e-11	11	0	697	0.0062	691.4	0.0042
M5725_1.02:POU2F1:POU2F2:POU2F3:POU3F1:POU3F2:POU3F3:POU3F4	AATTTGCATAWT	1e-11	11	0	3267	0.0289	4006	0.0246
M6478_1.02:SOX10:SOX8:SOX9	AGAACAATGGR	1e-11	11	0	6361	0.0564	8196	0.0504
M0107_1.02:ARID5A:ARID5B	NNRTATTN	1e-11	11	0	95063	0.8423	135458	0.8325
M1573_1.02:SMAD2:SMAD3:SMAD9	YGTCTRRNNN	1e-11	11	0	54024	0.4787	75732.9	0.4654
M0109_1.02:ARID3A:ARID3B:ARID3C	NTTTDATHN	1e-11	11	0	96658	0.8565	137827	0.8471
M1054_1.02:BSX	NTAATBRNY	1e-11	11	0	67213	0.5956	94792.3	0.5826
M4769_1.02:OSR2	CCAGWAGC	1e-11	11	0	8268	0.0733	10828.7	0.0666
M4637_1.02:USF1:USF2	SGGTCACGTGRCCV	1e-11	11	0	210	0.0019	146.2	0.0009
M5339_1.02:DLX1:DLX2:DLX3:DLX4:DLX5:DLX6	SNTAATTABB	1e-11	11	0	33377	0.2957	46177.2	0.2838
M5311_1.02:ALX1:ALX3:ALX4:ARX:DMBX1:DRGX:ISX:OTP:PHOX2A:PHOX2B:PRRX1:PRRX2:RAX:UNCX:VSX1:VSX2	NTAATYTAATTAN	1e-11	11	0	3958	0.0351	4945.4	0.0304
M6015_1.02:FOXA1:FOXA2:FOXA3:FOXB1:FOXB2:FOXC1:FOXC2:FOXD1:FOXD2:FOXD3:FOXD4:FOXD4L1:FOXD4L2:FOXD4L3:FOXD4L4:FOXD4L5:FOXD4L6:FOXE1:FOXE3:FOXF1:FOXF2:FOXG1:FOXI1:FOXI2:FOXJ1:FOXJ2:FOXJ3:FOXK1:FOXK2:FOXL1:FOXL2:FOXN2:FOXN3:FOXS1:KIAA0415	GTAAACARTAAACA	1e-11	11	0	641	0.0057	631.8	0.0039
M6321_1.02:KLF15	RSCKGGGAGGTGGGGSS	1e-11	11	0	358	0.0032	304.2	0.0019
M5956_1.02:YY1:YY2:ZFP42	AAVATGGCGGN	1e-11	11	0	4903	0.0434	6226	0.0383
M6180_1.02:ATF1:CREB1:CREM	GTGACGTCA	1e-11	11	0	1912	0.0169	2234.4	0.0137
M3551_1.02:AC002126.6:MEF2A:MEF2B:MEF2C:MEF2D	YBSNGWKCTAAAAATAGMHYHN	1e-11	11	0	119	0.0011	61.3	0.0004
M2322_1.02:USF2	GGTCACATGRC	1e-10	10	0	2273	0.0201	2710.9	0.0167
M0218_1.02:BHLHA15	CCATATGT	1e-10	10	0	10491	0.093	13926.5	0.0856
M1065_1.02:NOTO	NYTAATTARN	1e-10	10	0	32626	0.2891	45145.7	0.2775
M5365_1.02:EGR1:EGR2:EGR3:EGR4	WDTGCGTGGGCGKD	1e-10	10	0	93	0.0008	40.1	0.0002
M5628_1.02:MGA	AGGTGTGA	1e-10	10	0	9830	0.0871	13011.4	0.08
M5255_1.02:TCF12:TCF3:TCF4	ACCAGATGTB	1e-10	10	0	3797	0.0336	4744.9	0.0292
M5256_1.02:TWIST1:TWIST2	ACCAGATGTB	1e-10	10	0	3797	0.0336	4744.9	0.0292
M1158_1.02:HOXC12:HOXD12	NVTMRTAAAH	1e-10	10	0	47027	0.4167	65741.2	0.404
M6465_1.02:SMAD2:SMAD3:SMAD9	GTGTCTGGCY	1e-10	10	0	9871	0.0875	13073	0.0803
M2301_1.02:NFYB	RAAYSRRCCAATCAG	1e-10	10	0	858	0.0076	903	0.0055
M6516_1.02:TCF12:TCF3:TCF4	GAVCATCTGKT	1e-10	10	0	4483	0.0397	5676.8	0.0349
M4636_1.02:THAP1	YTGCCCDYAWCMAAGATGGCG	1e-10	10	0	36	0.0003	3.3	0
M5240_1.02:ARNT:ARNT2:ARNTL	GGTCACGTAY	1e-10	10	0	341	0.003	290.8	0.0018
M3088_1.02:ATF2:ATF7:CREB5	VGTGACGTMACY	1e-10	10	0	236	0.0021	177.8	0.0011
M3846_1.02:AC002126.6:MEF2A:MEF2B:MEF2C:MEF2D	AAGCTATAAATAGAHY	1e-10	10	0	283	0.0025	227.2	0.0014
M5425_1.02:ETV6:ETV7	CCGGAASCGGAAGTR	1e-10	10	0	38	0.0003	4.2	0
M4030_1.02:NFE2L1:NFE2L3	VNNVHWDVATGAC	1e-10	10	0	24981	0.2213	34315	0.2109
M4635_1.02:STAT2	GAAAMYGAAACTDAA	1e-10	10	0	1184	0.0105	1312.4	0.0081
M5293_1.02:ATF7	BKATGACGTCATHN	1e-10	10	0	76	0.0007	29	0.0002
M2012_1.02:AC012531.1:HOXA2:HOXA3:HOXA4:HOXA5:HOXA6:HOXA7:HOXB2:HOXB3:HOXB4:HOXB5:HOXB6:HOXB7:HOXB8:HOXC5:HOXC6:HOXC8:HOXD3:HOXD4:HOXD8:PDX1	TTAATGA	1e-10	10	0	24179	0.2142	33191.4	0.204
M6341_1.02:AC002126.6:MEF2A:MEF2B:MEF2C:MEF2D	TKCTAWAAATAGM	1e-10	10	0	463	0.0041	431.3	0.0027
M6139_1.02:AHR:AHRR	GCACGCAAH	1e-10	10	0	2864	0.0254	3509.9	0.0216
M5822_1.02:SOX18	ATCAATTGCATTGAT	1e-10	10	0	70	0.0006	24.6	0.0002
M5506_1.02:HES7	YGGCACGTGCCR	1e-10	10	0	47	0.0004	9	0.0001
M6531_1.02:USF2	GVCCACGTGAC	1e-10	10	0	1749	0.0155	2042	0.0125
M4475_1.02:SPI1:SPIB:SPIC	VAAAAGAGGAAGTGAAAVH	1e-10	10	0	265	0.0023	210.5	0.0013
M6024_1.02:DBP:HLF:TEF	BRTTACGTAAYM	1e-10	10	0	397	0.0035	357.4	0.0022
M6327_1.02:LEF1:TCF7:TCF7L2	CTTTGWT	1e-10	10	0	27733	0.2457	38254	0.2351
M2015_1.02:AC012531.1:HOXA2:HOXA3:HOXA4:HOXA5:HOXA6:HOXA7:HOXA9:HOXB2:HOXB4:HOXB5:HOXB6:HOXB7:HOXB8:HOXC5:HOXC6:HOXC8:HOXC9:HOXD3:HOXD4:HOXD8:HOXD9	TTAATTA	1e-10	10	0	25057	0.222	34457	0.2118
M4940_1.02:EMX1:EMX2	WYTAATKA	1e-10	10	0	42520	0.3768	59348.2	0.3647
M6320_1.02:ZBTB33	YTCGCAGGARKW	1e-10	10	0	2402	0.0213	2904.6	0.0179
M6499_1.02:RBPJ	CGTGGGAAA	1e-10	10	0	7726	0.0685	10141.6	0.0623
M0918_1.02:EVX1:EVX2	NTAATKRNN	1e-10	10	0	69047	0.6118	97574.1	0.5997
M5314_1.02:CEBPA:CEBPB:CEBPD:CEBPE	ATTRCGCAAY	1e-10	10	0	1820	0.0161	2141.7	0.0132
M5427_1.02:EVX1:EVX2	GVTAATTABY	1e-10	10	0	20043	0.1776	27376.4	0.1683
M3295_1.02:FOXA1:FOXA2:FOXA3:FOXB1:FOXB2:FOXC1:FOXC2:FOXD1:FOXD2:FOXD3:FOXD4:FOXD4L1:FOXD4L2:FOXD4L3:FOXD4L4:FOXD4L5:FOXD4L6:FOXE1:FOXE3:FOXF1:FOXF2:FOXG1:FOXI1:FOXI2:FOXJ1:FOXJ2:FOXJ3:FOXK1:FOXK2:FOXL1:FOXL2:FOXQ1:FOXS1:KIAA0415	NSNVAGTAAATAAACA	1e-09	9	0	482	0.0043	458.5	0.0028
M5312_1.02:CDX1:CDX2:CDX4	TTTTATKRC	1e-09	9	0	23428	0.2076	32170.8	0.1977
M2309_1.02:RFX1:RFX2:RFX3:RFX4:RFX5:RFX6:RFX7:RFX8	BCTGTTGCYAGGGAR	1e-09	9	0	570	0.0051	563.3	0.0035
M6056_1.02:NR2E1	TTGACTTTT	1e-09	9	0	10409	0.0922	13876.7	0.0853
M4537_1.02:E2F4:E2F5	GGCGGGAAATTBRAA	1e-09	9	0	224	0.002	170.8	0.001
M3965_1.02:ZNF143:ZNF76	TYGCAAKGCATGATGGGAART	1e-09	9	0	61	0.0005	19.2	0.0001
M5995_1.02:CEBPA:CEBPB:CEBPD:CEBPE	ATTRCGCAAT	1e-09	9	0	1335	0.0118	1519.1	0.0093
M6141_1.02:ALX1:ALX3:ALX4:ARX:DMBX1:DRGX:ISX:OTP:PHOX2A:PHOX2B:PRRX1:PRRX2:RAX:UNCX:VSX1:VSX2	TAATBYAATTAT	1e-09	9	0	3005	0.0266	3716.2	0.0228
M3084_1.02:ATF1:CREB1:CREM	BKGRTGACGTCM	1e-09	9	0	853	0.0076	910.4	0.0056
M5578_1.02:IRF8	HCGAAACCGAAACT	1e-09	9	0	117	0.001	65.1	0.0004
M5674_1.02:NR2E1	TTGACTTTT	1e-09	9	0	10375	0.0919	13837.8	0.085
M6096_1.02:SPI1:SPIB:SPIC	AAAAAGMGGAAGTA	1e-09	9	0	421	0.0037	390.7	0.0024
M5504_1.02:HES5	YGGCACGTGCCG	1e-09	9	0	53	0.0005	14.8	0.0001
M5455_1.02:FOXA1:FOXA2:FOXA3:FOXC1:FOXC2:FOXD1:FOXD2:FOXD3:FOXD4:FOXD4L1:FOXD4L2:FOXD4L3:FOXD4L4:FOXD4L5:FOXD4L6:FOXF1:FOXF2:FOXG1:FOXI1:FOXI2:FOXJ1:FOXJ2:FOXJ3:FOXK1:FOXK2:FOXL1:FOXL2:FOXN2:FOXN3:FOXS1:KIAA0415	GTAAACATAAACA	1e-09	9	0	903	0.008	975.5	0.006
M5865_1.02:SPI1:SPIB:SPIC	AAAAAGMGGAAGTA	1e-09	9	0	1817	0.0161	2148.6	0.0132
M3716_1.02:PAX4	GAAWAATTACC	1e-09	9	0	11356	0.1006	15209.9	0.0935
M5505_1.02:HES5	YGGCACGTGCCG	1e-09	9	0	48	0.0004	11.6	0.0001
M2289_1.02:JUN:JUNB:JUND	WDGATGATGTCAT	1e-09	9	0	1351	0.012	1546.5	0.0095
M5295_1.02:BARHL1:BARHL2	NNTAATTGSY	1e-09	9	0	33003	0.2924	45817	0.2816
M5728_1.02:POU2F2	HATGMATATKCAWA	1e-09	9	0	2996	0.0265	3716.7	0.0228
M6528_1.02:YY1:YY2:ZFP42	CAAGATGGCGGC	1e-09	9	0	669	0.0059	689.1	0.0042
M1245_1.02:POU2F1:POU2F2:POU2F3:POU3F1:POU3F2:POU3F3:POU3F4	KNATTWRCAT	1e-09	9	0	49409	0.4378	69311.4	0.426
M5317_1.02:CEBPA:CEBPB:CEBPD:CEBPE	ATTRCGCAAY	1e-09	9	0	2052	0.0182	2466.8	0.0152
M0637_1.02:DMRTC2	NNNWGTHN	1e-09	9	0	111822	0.9908	160826	0.9884
M1895_1.02:PAX2	VCGTGACD	1e-09	9	0	35651	0.3159	49624.3	0.305
M1952_1.02:AC012531.1:HOXA2:HOXA3:HOXA4:HOXA5:HOXA6:HOXA7:HOXB2:HOXB3:HOXB4:HOXB5:HOXB7:HOXC5:HOXD3:HOXD4:PDX1	CTAATT	1e-09	9	0	59412	0.5264	83748.7	0.5147
M6288_1.02:TCF12	AGCAGSTGB	1e-09	9	0	5947	0.0527	7743.1	0.0476
M5308_1.02:BHLHE22:BHLHE23:OLIG1:OLIG2:OLIG3	AMCATATGYT	1e-09	9	0	1939	0.0172	2324.4	0.0143
M5376_1.02:EHF:ELF3:ELF5	AACCCGGAAGTAA	1e-09	9	0	100	0.0009	53.5	0.0003
M5653_1.02:NEUROD1:NEUROD2:NEUROD4:NEUROD6:NEUROG1:NEUROG2:NEUROG3	RACATATGTT	1e-08	8	0	1851	0.0164	2210.8	0.0136
M1975_1.02:AC012531.1:HOXA3:HOXA4:HOXA5:HOXA6:HOXA7:HOXB3:HOXB4:HOXB5:HOXB6:HOXB7:HOXB8:HOXC5:HOXC6:HOXC8:HOXD3:HOXD4:HOXD8:PDX1	TTAATKA	1e-08	8	0	18362	0.1627	25097.3	0.1542
M4936_1.02:ELF1:ELF2:ELF4	ACCCGGAAGT	1e-08	8	0	133	0.0012	85	0.0005
M6190_1.02:E2F1	RDDTGGCGGGAAAV	1e-08	8	0	865	0.0077	944.9	0.0058
M0299_1.02:ATF3:JDP2	GATGACGT	1e-08	8	0	3148	0.0279	3951.5	0.0243
M2957_1.02:ARNT:ARNT2:ARNTL	SVNNDRTCACGTGAYHNNBS	1e-08	8	0	67	0.0006	27	0.0002
M5497_1.02:GRHL1	AACCGGTTTAACCGGTT	1e-08	8	0	36	0.0003	6.8	0
M6405_1.02:TP63:TP73	MRGRCHTGCCCC	1e-08	8	0	4821	0.0427	6228.6	0.0383
M3016_1.02:ALX1:ALX3:ALX4:ARX:DMBX1:DRGX:ISX:OTP:PHOX2A:PHOX2B:PRRX1:PRRX2:RAX:UNCX:VSX1:VSX2	MVCTAATTMNCATTABCD	1e-08	8	0	375	0.0033	350.6	0.0022
M5864_1.02:SPI1:SPIB:SPIC	AAAAAGCGGAAGTA	1e-08	8	0	515	0.0046	516.4	0.0032
M5499_1.02:GRHL1	HAAACCGGTTTT	1e-08	8	0	528	0.0047	532	0.0033
M0219_1.02:TCF12:TCF3:TCF4	VCAGGTGBN	1e-08	8	0	25971	0.2301	35924.8	0.2208
M5234_1.02:ENSG00000250811:NPAS1:NPAS3:SIM1:SIM2	GGTCACGTAC	1e-08	8	0	271	0.0024	233.5	0.0014
M5235_1.02:ARNT:ARNT2:ARNTL	GGTCACGTAC	1e-08	8	0	271	0.0024	233.5	0.0014
M1591_1.02:SOX13:SOX5:SOX6	ATTGTTHN	1e-08	8	0	69828	0.6187	98914.5	0.6079
M6002_1.02:EGR1:EGR2:EGR3:EGR4	DWKTGAGKGGGCGTDD	1e-08	8	0	197	0.0017	153.4	0.0009
M1091_1.02:EVX1:EVX2	YTAATKRNN	1e-08	8	0	70915	0.6284	100499	0.6177
M0184_1.02:TCF12:TCF3:TCF4	NVCAGGTGB	1e-08	8	0	15825	0.1402	21583.7	0.1326
M5163_1.02:PITX1:PITX2:PITX3	STTAATCC	1e-08	8	0	9652	0.0855	12930.9	0.0795
M0986_1.02:IRX1:IRX2:IRX3:IRX4:IRX5:IRX6	BDTGTHNN	1e-08	8	0	107295	0.9507	153895	0.9458
M0932_1.02:LHX2:LHX9	HTAATTAS	1e-08	8	0	49528	0.4389	69632	0.4279
M3176_1.02:EGR1:EGR2:EGR3:EGR4	DTGCGTGGGCGK	1e-08	8	0	98	0.0009	55.4	0.0003
M5274_1.02:SNAI2	GCAGGTGK	1e-08	8	0	6970	0.0618	9210.3	0.0566
M2046_1.02:AC012531.1:HOXA1:HOXA2:HOXA3:HOXA4:HOXA5:HOXA6:HOXA7:HOXB1:HOXB2:HOXB3:HOXB5:HOXB6:HOXC5:HOXC6:HOXD3:HOXD4:PDX1	YTAATKA	1e-08	8	0	21162	0.1875	29137.7	0.1791
M2063_1.02:GSX1:GSX2:HOXA3:HOXA4:HOXB3:HOXC5:HOXD3:HOXD4	CTAATGA	1e-08	8	0	21162	0.1875	29137.7	0.1791
M6461_1.02:AL662824.5:AL844527.7:CR354565.3:CR759733.4:CR936877.3:RXRA:RXRB:RXRG	YGTGACCTSA	1e-08	8	0	5532	0.049	7229.2	0.0444
M1983_1.02:DBX2:HLX	TTWATKA	1e-07	7	0	58848	0.5214	83090.1	0.5107
M5333_1.02:CUX1:CUX2	ATCGATYANNTDATCGAT	1e-07	7	0	102	0.0009	60.3	0.0004
M3035_1.02:CEBPA:CEBPB:CEBPD:CEBPE	RDRTTDTGMAATVK	1e-07	7	0	12220	0.1083	16544.2	0.1017
M4717_1.02:NKX2-3:NKX2-5:NKX2-6	AATCGATA	1e-07	7	0	8510	0.0754	11361.5	0.0698
M5145_1.02:AC012531.1:HOXA1:HOXA2:HOXA3:HOXA4:HOXA5:HOXA6:HOXA7:HOXB1:HOXB2:HOXB3:HOXB5:HOXB6:HOXC5:HOXC6:HOXD3:HOXD4:PDX1	KYTAATKA	1e-07	7	0	21089	0.1869	29053.9	0.1786
M0943_1.02:ALX1:ARX:DRGX:OTP:OTX2:PHOX2A:PHOX2B:SHOX:SHOX2:UNCX	NYTAATTA	1e-07	7	0	53556	0.4745	75478.3	0.4639
M5375_1.02:EHF:ELF3:ELF5	WACCCGGAAGTA	1e-07	7	0	142	0.0013	100.5	0.0006
M5244_1.02:MAFB	TGCTGACKHAGC	1e-07	7	0	799	0.0071	881.4	0.0054
M4556_1.02:CEBPA:CEBPB:CEBPD:CEBPE	KATTGCACAAY	1e-07	7	0	3974	0.0352	5112.6	0.0314
M1079_1.02:BARX1:BARX2	NTAATBGNB	1e-07	7	0	69545	0.6162	98594.6	0.6059
M4549_1.02:NR2C1:NR2C2	WBYRCTTCCGGGTCR	1e-07	7	0	87	0.0008	48.4	0.0003
M5612_1.02:MAFF:MAFG:MAFK	DTGCTGASTCAGCRN	1e-07	7	0	179	0.0016	140.4	0.0009
M1106_1.02:DBX2:HLX	ATTAATTA	1e-07	7	0	15870	0.1406	21717.4	0.1335
M0208_1.02:MITF:TFE3:TFEB:TFEC	NRTCACGTGN	1e-07	7	0	6986	0.0619	9275.2	0.057
M5154_1.02:YY1:YY2:ZFP42	CAAAATGGCGGC	1e-07	7	0	210	0.0019	175.2	0.0011
M1072_1.02:AC012531.1:HOXA2:HOXA3:HOXA4:HOXA5:HOXA6:HOXA7:HOXB2:HOXB3:HOXB4:HOXB5:HOXB6:HOXB7:HOXC5:HOXC6:HOXD3:HOXD4:PDX1	YTAATKRNNN	1e-07	7	0	55081	0.4881	77739.6	0.4778
M3178_1.02:EGR1:EGR2:EGR3:EGR4	VTGCGTGGGCGT	1e-07	7	0	71	0.0006	35.5	0.0002
M5428_1.02:EVX1:EVX2	SSTAATTABS	1e-07	7	0	20321	0.1801	28024.9	0.1722
M5335_1.02:CUX1:CUX2	ATCGATAWDWTTATYGAT	1e-07	7	0	35	0.0003	8.5	0.0001
M3382_1.02:FOXA1:FOXA2:FOXA3:FOXB1:FOXB2:FOXC1:FOXC2:FOXD1:FOXD2:FOXD3:FOXD4:FOXD4L1:FOXD4L2:FOXD4L3:FOXD4L4:FOXD4L5:FOXD4L6:FOXE1:FOXE3:FOXF1:FOXF2:FOXG1:FOXI1:FOXI2:FOXL1:FOXL2:FOXQ1:FOXS1	AWATAAACAATA	1e-07	7	0	3451	0.0306	4421.7	0.0272
M5830_1.02:SOX1:SOX14:SOX2:SOX21	YATCAATAMCATTGATY	1e-07	7	0	69	0.0006	35	0.0002
M0987_1.02:IRX1:IRX2:IRX3:IRX4:IRX5:IRX6	BDTGTHNNN	1e-07	7	0	107419	0.9518	154148	0.9474
M6357_1.02:NANOG:NANOGP1	TTTAATGG	1e-07	7	0	13485	0.1195	18389.3	0.113
M2562_1.02:HES1:HES4	VNGGCACGCGMCAK	1e-07	7	0	171	0.0015	135.7	0.0008
M1230_1.02:POU2F1:POU3F1:POU3F2:POU3F3:POU3F4	NNYKMATTAW	1e-06	6	0	66472	0.589	94220.8	0.5791
M0315_1.02:CEBPA:CEBPB:CEBPD:CEBPE	RTTGCGYAAY	1e-06	6	0	10185	0.0902	13763.1	0.0846
M6181_1.02:ATF1:CREB1:CREM	CRVTGACGTCA	1e-06	6	0	1046	0.0093	1212.9	0.0075
M1863_1.02:FOXA1:FOXA2:FOXA3:FOXB1:FOXB2:FOXC1:FOXC2:FOXD1:FOXD2:FOXD3:FOXD4:FOXD4L1:FOXD4L2:FOXD4L3:FOXD4L4:FOXD4L5:FOXD4L6:FOXE1:FOXE3:FOXF1:FOXF2:FOXG1:FOXI1:FOXI2:FOXJ1:FOXJ2:FOXJ3:FOXK1:FOXK2:FOXL1:FOXL2:FOXQ1:FOXS1:KIAA0415	GTAAACAW	1e-06	6	0	11751	0.1041	15963.5	0.0981
M4973_1.02:FOXO1:FOXO3:FOXO4:FOXO6	TCRTAAACA	1e-06	6	0	20951	0.1856	28955.7	0.178
M0193_1.02:MITF:TFE3:TFEB:TFEC	GTCACGTG	1e-06	6	0	4054	0.0359	5257.4	0.0323
M5007_1.02:NKX6-1:NKX6-2:NKX6-3	TTTAATTA	1e-06	6	0	26327	0.2333	36598.5	0.2249
M4554_1.02:NR2C1:NR2C2	DWBYRCTTCCGGGTC	1e-06	6	0	91	0.0008	55.1	0.0003
M3552_1.02:AC002126.6:MEF2A:MEF2B:MEF2C:MEF2D	NNDKGTKCTAWAAATAGMMHNN	1e-06	6	0	162	0.0014	127.3	0.0008
M0290_1.02:MAFF:MAFG:MAFK	NWWTTGCHDR	1e-06	6	0	46822	0.4149	65922.6	0.4051
M1224_1.02:PAX1:PAX2:PAX5:PAX8:PAX9	NRTGVNYNVN	1e-06	6	0	92884	0.823	132682	0.8154
M1301_1.02:MECP2	NNNNWCACNN	1e-06	6	0	106750	0.9459	153165	0.9413
M1266_1.02:IRF6	NRNCGAWACY	1e-06	6	0	21303	0.1888	29475	0.1811
M0185_1.02:TCF12:TCF3:TCF4	NNVCACCTGB	1e-06	6	0	17991	0.1594	24791.6	0.1524
M6485_1.02:SPI1:SPIB:SPIC	AAAAAGAGGAAG	1e-06	6	0	6918	0.0613	9229.9	0.0567
M5953_1.02:XBP1	GATGACGTGKCMYT	1e-06	6	0	79	0.0007	46	0.0003
M4899_1.02:TFAP4	ATCAGCTGKTY	1e-06	6	0	2936	0.026	3745.9	0.023
M5310_1.02:BSX	BTAATTGG	1e-06	6	0	46025	0.4078	64809.7	0.3983
M5735_1.02:POU2F1:POU2F2:POU3F1:POU3F2:POU3F3:POU3F4	WAATTWGCATAAT	1e-06	6	0	1536	0.0136	1865.5	0.0115
M5900_1.02:TCF12:TCF3:TCF4	NVCAGGTGYD	1e-06	6	0	8084	0.0716	10859	0.0667
M0408_1.02:ZKSCAN1	DNNYRYRNNH	1e-06	6	0	26816	0.2376	37335.7	0.2295
M1946_1.02:OVOL1	WGTAACHGT	1e-06	6	0	16551	0.1467	22765.5	0.1399
M2047_1.02:PAX5	ACDGTTACW	1e-06	6	0	16551	0.1467	22765.5	0.1399
M6484_1.02:SPI1:SPIB:SPIC	RRAAAGAGGAAGTGARA	1e-06	6	0	1033	0.0092	1208	0.0074
M1094_1.02:GSX1:GSX2:HOXA4	NYTAATKASN	1e-06	6	0	32438	0.2874	45371.8	0.2788
M0928_1.02:ALX1:ALX3:ALX4:ARX:DMBX1:DRGX:ISX:PHOX2A:PHOX2B:PRRX1:RAX:UNCX:VSX1:VSX2	TAATTRD	1e-06	6	0	65487	0.5803	92887.1	0.5709
M5324_1.02:CREB3:CREB3L1:CREB3L3:CREB3L4	YGRTGACGTGGCAB	1e-06	6	0	77	0.0007	46	0.0003
M1960_1.02:SOX1:SOX14:SOX2:SOX21	CCWTTGTT	1e-06	6	0	7971	0.0706	10725.1	0.0659
M4700_1.02:NR2C2	WABYGCTTCCGGGTC	1e-06	6	0	68	0.0006	37.1	0.0002
M0210_1.02:MYF5:MYF6:MYOD1:MYOG	AACAGCTGW	1e-06	6	0	10124	0.0897	13741.6	0.0845
M0323_1.02:HLF	NNTTACGYAAANN	1e-06	6	0	5484	0.0486	7268.4	0.0447
M6547_1.02:ZFX:ZFY	SVGSGSCSCAGGCCBSGGC	1e-06	6	0	125	0.0011	93.4	0.0006
M1915_1.02:ZNF143:ZNF76	GCAAKGCATKMTGGGAARTV	1e-06	6	0	98	0.0009	66.6	0.0004
M6224_1.02:ETV6:ETV7	KCMHCAGGAAGTRACDY	1e-05	5	0	145	0.0013	115.7	0.0007
M6119_1.02:SPI1:SPIB:SPIC	RAAAAGAGGAAGTGR	1e-05	5	0	608	0.0054	671.4	0.0041
M3574_1.02:ARID5A:ARID5B	TTGGTATTGTGGTT	1e-05	5	0	1229	0.0109	1475.9	0.0091
M4312_1.02:FOXJ3	NNGTAAACAAGS	1e-05	5	0	8353	0.074	11273.8	0.0693
M6148_1.02:ARID3A:ARID3B:ARID3C	TTTAATT	1e-05	5	0	29641	0.2626	41437.9	0.2547
M5777_1.02:RFX1:RFX2:RFX3:RFX4:RFX5:RFX6:RFX7:RFX8	SGTTGCCATGGCAACS	1e-05	5	0	55	0.0005	27.8	0.0002
M5616_1.02:AC002126.6:MEF2A:MEF2B:MEF2C:MEF2D	RCTAWAAATAGC	1e-05	5	0	339	0.003	341.6	0.0021
M5238_1.02:ARNT:ARNT2:ARNTL	GTCACGTGC	1e-05	5	0	581	0.0051	641.5	0.0039
M5500_1.02:GSC:GSC2	VCTAATCCSY	1e-05	5	0	9909	0.0878	13471.4	0.0828
M4908_1.02:AC012531.1:HOXA3:HOXA4:HOXA5:HOXA6:HOXA7:HOXB3:HOXB4:HOXB5:HOXB6:HOXB7:HOXB8:HOXC5:HOXC6:HOXD3:HOXD4:HOXD8:PDX1	TTAATTRT	1e-05	5	0	27458	0.2433	38346.9	0.2357
M6169_1.02:CEBPA:CEBPB:CEBPD:CEBPE	VTTRTGCAAT	1e-05	5	0	21863	0.1937	30381.4	0.1867
M1281_1.02:NAIF1	NYTACGYHV	1e-05	5	0	9421	0.0835	12797.4	0.0787
M6274_1.02:HIC1:HIC2	GGGTTGCCC	1e-05	5	0	3721	0.033	4865	0.0299
M3083_1.02:ATF1:CREB1:CREM	TKACGTCA	1e-05	5	0	915	0.0081	1075.9	0.0066
M5137_1.02:ARX:OTP:PHOX2A:PHOX2B:SHOX:SHOX2	TTTAATTA	1e-05	5	0	22550	0.1998	31378.7	0.1928
M5866_1.02:SREBF1:SREBF2	RTCACGTGAT	1e-05	5	0	331	0.0029	335.8	0.0021
M6097_1.02:SREBF1:SREBF2	RTCACGTGAT	1e-05	5	0	331	0.0029	335.8	0.0021
M6354_1.02:MYF5:MYF6:MYOD1:MYOG	GACAGSTGS	1e-05	5	0	11055	0.098	15102.7	0.0928
M2329_1.02:SMAD1:SMAD5:SMAD9	CDGCGBCGGCGCCDS	1e-05	5	0	180	0.0016	159	0.001
M3964_1.02:ZNF143:ZNF76	RDCGCRRTGCATTVTGGGTAAH	1e-05	5	0	19	0.0002	2.9	0
M4092_1.02:JUN:JUNB:JUND	NYGATGACGTCATHCY	1e-05	5	0	29	0.0003	8.3	0.0001
M6205_1.02:EHF:ELF3:ELF5	GGSAAACAGGAAAY	1e-05	5	0	983	0.0087	1167.7	0.0072
M6347_1.02:MSX1:MSX2	TAATTKT	1e-05	5	0	57037	0.5054	80833.1	0.4968
M1917_1.02:USF1:USF2	GGTCACGTGRY	1e-05	5	0	1182	0.0105	1431.8	0.0088
M0956_1.02:PITX1:PITX2:PITX3	NTAATCCB	1e-05	5	0	34951	0.3097	49104.5	0.3018
M5197_1.02:ENSG00000229544:NKX1-1	TTAATTR	1e-05	5	0	48592	0.4306	68679.3	0.4221
M1979_1.02:TLX1:TLX2:TLX3	TTAATTR	1e-05	5	0	49718	0.4405	70304.4	0.4321
M5453_1.02:FOXA1:FOXA2:FOXA3:FOXC1:FOXC2:FOXD1:FOXD2:FOXD3:FOXD4:FOXD4L1:FOXD4L2:FOXD4L3:FOXD4L4:FOXD4L5:FOXD4L6:FOXF1:FOXF2:FOXG1:FOXI1:FOXI2:FOXJ1:FOXJ2:FOXJ3:FOXK1:FOXK2:FOXL1:FOXL2:FOXN2:FOXN3:FOXS1:KIAA0415	GTAAACAATAAACA	1e-05	5	0	347	0.0031	358.5	0.0022
M4575_1.02:RFX1:RFX2:RFX3:RFX4:RFX5:RFX6:RFX7:RFX8	CTGTTGCYAGGSAGA	1e-05	5	0	295	0.0026	295.8	0.0018
M0306_1.02:ATF4:ATF5	NNATTACGYAHNN	1e-05	5	0	5461	0.0484	7289.1	0.0448
M6491_1.02:STAT5A:STAT5B	TTTCYVGGAATT	1e-05	5	0	2746	0.0243	3543.3	0.0218
M0967_1.02:ARX:OTP:PHOX2A:PHOX2B:PRRX2:SHOX:SHOX2:UNCX	NTAATTRN	1e-05	5	0	67687	0.5998	96228.8	0.5914
M5112_1.02:TCF12:TCF3:TCF4	GACAGGTG	1e-05	5	0	5957	0.0528	7980.7	0.049
M5113_1.02:MYF5:MYF6:MYOD1:MYOG	GACAGGTG	1e-05	5	0	5957	0.0528	7980.7	0.049
M4490_1.02:YY1:YY2:ZFP42	AAGATGGCGGC	1e-05	5	0	372	0.0033	389.7	0.0024
M5369_1.02:EGR1:EGR2:EGR3:EGR4	ADTGCGTGGGCGTDR	1e-05	5	0	34	0.0003	12.7	0.0001
M5928_1.02:TFCP2	RAACCGGTTT	1e-05	5	0	1346	0.0119	1652.3	0.0102
M5366_1.02:EGR1:EGR2:EGR3:EGR4	ADTGCGTGGGCGTW	1e-05	5	0	22	0.0002	4.2	0
M5374_1.02:ELF1:ELF2:ELF4	AACCCGGAAGTG	1e-05	5	0	59	0.0005	33.7	0.0002
M3516_1.02:LMO2	CWGCACCTGSSG	1e-05	5	0	4343	0.0385	5742.3	0.0353
M3785_1.02:PPARA:PPARD:PPARG	TGACCTTTGMCCTAGTT	1e-05	5	0	83	0.0007	56.7	0.0003
M1862_1.02:FOXA1:FOXA2:FOXA3:FOXB1:FOXB2:FOXC1:FOXC2:FOXD1:FOXD2:FOXD3:FOXD4:FOXD4L1:FOXD4L2:FOXD4L3:FOXD4L4:FOXD4L5:FOXD4L6:FOXE1:FOXE3:FOXF1:FOXF2:FOXG1:FOXI1:FOXI2:FOXJ1:FOXJ2:FOXJ3:FOXK1:FOXK2:FOXL1:FOXL2:FOXQ1:FOXS1:KIAA0415	BMAASGTAAACAAD	1e-05	5	0	1707	0.0151	2137.1	0.0131
M6170_1.02:CEBPA:CEBPB:CEBPD:CEBPE	RTTRTGCAAT	1e-05	5	0	10245	0.0908	13992.2	0.086
M5566_1.02:HSF2	GAAYRTTCTAGAA	1e-05	5	0	369	0.0033	387.2	0.0024
M4678_1.02:MXI1	GTCGCCATGGCAACS	1e-05	5	0	53	0.0005	28.3	0.0002
M5498_1.02:GRHL1	RAACCGGTTT	1e-05	5	0	871	0.0077	1028.6	0.0063
M2392_1.02:RFX1:RFX2:RFX3:RFX4:RFX5:RFX6:RFX7:RFX8	GTTKCCATGGCAACVGSVN	1e-05	5	0	47	0.0004	23.5	0.0001
M5180_1.02:AC012531.1:HOXA2:HOXA3:HOXA4:HOXA5:HOXA6:HOXA7:HOXB2:HOXB3:HOXB4:HOXB5:HOXB6:HOXB7:HOXB8:HOXC5:HOXC6:HOXC8:HOXD3:HOXD4:HOXD8:PDX1	CRTTAATGA	1e-05	5	0	14569	0.1291	20104.8	0.1236
M6157_1.02:BARX1:BARX2	TYRTTAATKR	1e-05	5	0	21049	0.1865	29301.9	0.1801
M3167_1.02:EGR1:EGR2:EGR3:EGR4	WTGCGTGGGCGT	1e-05	5	0	76	0.0007	50.5	0.0003
M0942_1.02:IRX1:IRX2:IRX3:IRX4:IRX5:IRX6	DTGTHNNN	1e-05	5	0	109182	0.9674	156920	0.9644
M3638_1.02:NKX2-3:NKX3-1:NKX3-2	NWATAAGTATAT	1e-05	5	0	3562	0.0316	4674.9	0.0287
M0909_1.02:IRX1:IRX2:IRX3:IRX4:IRX5:IRX6	NNDACAHVN	0.0001	4	0	108207	0.9588	155461	0.9554
M4736_1.02:AC012531.1:HOXA3:HOXA4:HOXA5:HOXA6:HOXA7:HOXB3:HOXB4:HOXB5:HOXB6:HOXB7:HOXB8:HOXC5:HOXC6:HOXC8:HOXD3:HOXD4:HOXD8:PDX1	TTTAATKA	0.0001	4	0	12916	0.1144	17775.7	0.1092
M6173_1.02:CEBPG	VAGATTGCAMAAT	0.0001	4	0	2452	0.0217	3156.6	0.0194
M5159_1.02:PAX5	AGCGTGACG	0.0001	4	0	429	0.0038	465	0.0029
M5691_1.02:BHLHE22:BHLHE23:OLIG1:OLIG2:OLIG3	AMCATATGKT	0.0001	4	0	2753	0.0244	3569.3	0.0219
M0442_1.02:ZBTB3	NNTGCAGTG	0.0001	4	0	31051	0.2751	43590.3	0.2679
M4602_1.02:NR2C1:NR2C2	WBYRCTTCCGGGTCA	0.0001	4	0	56	0.0005	32.3	0.0002
M1524_1.02:RFX1:RFX2:RFX3:RFX4:RFX5:RFX6:RFX7:RFX8	SCHTRGCAAC	0.0001	4	0	10735	0.0951	14718.9	0.0905
M5656_1.02:NFATC1:NFATC2:NFATC3:NFATC4	WKGRAAAATWWKTTTCCATT	0.0001	4	0	60	0.0005	36.9	0.0002
M5063_1.02:TCF12:TCF3:TCF4	GCAGGTG	0.0001	4	0	5559	0.0493	7459	0.0458
M5064_1.02:ASCL2	GCAGGTG	0.0001	4	0	5559	0.0493	7459	0.0458
M5370_1.02:EGR1:EGR2:EGR3:EGR4	AADTGCGTGGGCGTRD	0.0001	4	0	51	0.0005	28.7	0.0002
M2554_1.02:ELF1:ELF2:ELF4	HGAAYCCGGAAGTGNKG	0.0001	4	0	175	0.0016	160.9	0.001
M5667_1.02:NFIA:NFIB:NFIC:NFIX	TTGGCAHNDTGCCAR	0.0001	4	0	215	0.0019	207	0.0013
M6171_1.02:CEBPA:CEBPB:CEBPD:CEBPE	RRTTRBGCAAT	0.0001	4	0.0001	12972	0.1149	17889	0.1099
M6493_1.02:STAT1	SRTTTCCRGGAAATS	0.0001	4	0.0001	665	0.0059	772.6	0.0047
M2038_1.02:AC012531.1:HOXA1:HOXA4:HOXA5:HOXA6:HOXA7:HOXB1:HOXB5:HOXB7:HOXC6:HOXD1:HOXD4	TTAATTA	0.0001	4	0.0001	15906	0.1409	22049.5	0.1355
M5067_1.02:AC012531.1:HOXA1:HOXA4:HOXA5:HOXA6:HOXA7:HOXB1:HOXB5:HOXB7:HOXC6:HOXD1:HOXD4	TTAATTA	0.0001	4	0.0001	15906	0.1409	22049.5	0.1355
M5278_1.02:GSX1:GSX2:HOXA4	NNYTAATKAS	0.0001	4	0.0001	39034	0.3459	55064.5	0.3384
M0960_1.02:LMX1A:LMX1B	NTAATWWN	0.0001	4	0.0001	89957	0.7971	128663	0.7907
M4010_1.02:TBP:TBPL2	STATAAAARSSVVSS	0.0001	4	0.0001	2894	0.0256	3779.3	0.0232
M5068_1.02:AC012531.1:HOXA1:HOXA4:HOXA5:HOXA6:HOXA7:HOXB1:HOXB5:HOXB7:HOXC6:HOXD1:HOXD4	TTAATTA	0.0001	4	0.0001	37131	0.329	52340.5	0.3217
M0300_1.02:ATF2:ATF7:CREB5	NATGACGTMA	0.0001	4	0.0001	6952	0.0616	9421.6	0.0579
M6338_1.02:AR:NR3C1:NR3C2:PGR	YACHWCAACCTGKHCTD	0.0001	4	0.0001	483	0.0043	540.1	0.0033
M4853_1.02:ALX1:ALX4:VSX1:VSX2	NHTAATTAR	0.0001	4	0.0001	51602	0.4572	73135.3	0.4495
M5077_1.02:LHX1:LHX3:LHX4:LHX5	AYTAATTA	0.0001	4	0.0001	38870	0.3444	54840.5	0.337
M6076_1.02:RFX1:RFX2:RFX3:RFX4:RFX5:RFX6:RFX7:RFX8	SGTTGCCTAGCAACS	0.0001	4	0.0001	24	0.0002	7	0
M0318_1.02:DBP:HLF:TEF	NNTTACATAAMNN	0.0001	4	0.0001	9590	0.085	13141.4	0.0808
M5280_1.02:GSX1:GSX2:HOXA3:HOXA4:HOXB3:HOXC5:HOXD3:HOXD4	NCCTAATGA	0.0001	4	0.0001	16523	0.1464	22950.9	0.1411
M1589_1.02:SOX30	NNRNAACAAT	0.0001	4	0.0001	62994	0.5582	89589.7	0.5506
M5988_1.02:ATF4:ATF5	AGGATGATGCAATM	0.0001	4	0.0001	128	0.0011	110.9	0.0007
M5970_1.02:ZNF282	STCGTGTTRTGGGAAAG	0.0001	4	0.0001	28	0.0002	10.1	0.0001
M6309_1.02:IRF3	GGAAAGYGAAACBRRAA	0.0001	4	0.0001	1219	0.0108	1511.3	0.0093
M4476_1.02:RFX1:RFX2:RFX3:RFX4:RFX5:RFX6:RFX7:RFX8	TCABCTGTTGCTAGG	0.0001	4	0.0001	267	0.0024	274.8	0.0017
M5575_1.02:IRF5	AACCGAAACYA	0.0001	4	0.0001	440	0.0039	490.4	0.003
M5902_1.02:TCF12:TCF3:TCF4	HRCACCTGBN	0.0001	4	0.0001	23734	0.2103	33226.6	0.2042
M0988_1.02:IRX1:IRX2:IRX3:IRX4:IRX5:IRX6	DTGTHNN	0.0001	4	0.0001	109966	0.9744	158146	0.9719
M6273_1.02:HEY1:HEY2:HEYL	GGBGGCWCGTGGCHTBV	0.0001	4	0.0001	53	0.0005	32	0.0002
M3640_1.02:NKX6-1:NKX6-2:NKX6-3	TTTTTAATTGGTT	0.0001	4	0.0001	1843	0.0163	2357.6	0.0145
M5832_1.02:SOX1:SOX14:SOX2:SOX21	YATCAATAMCATTGATM	0.0001	4	0.0001	22	0.0002	7	0
M6546_1.02:ZFHX3	ATTAWTAATTA	0.0001	4	0.0001	3511	0.0311	4649.9	0.0286
M5896_1.02:TBX2:TBX3:TBX4:TBX5	AGGTGTGA	0.0001	4	0.0001	13175	0.1167	18223.3	0.112
M6404_1.02:TP63	GRRCWTGTCTS	0.0001	4	0.0001	3991	0.0354	5315.2	0.0327
M5348_1.02:ALX1:ALX3:ALX4:ARX:CRX:DMBX1:DRGX:OTP:OTX1:OTX2:PHOX2A:PHOX2B:PRRX1:PRRX2:RAX:RAX2	NTAATYTAATTAN	0.0001	4	0.0001	2377	0.0211	3089	0.019
M2308_1.02:RFX1:RFX2:RFX3:RFX4:RFX5:RFX6:RFX7:RFX8	GTYKCCATGGCAAC	0.0001	4	0.0002	152	0.0013	139.2	0.0009
M4546_1.02:RFX1:RFX2:RFX3:RFX4:RFX5:RFX6:RFX7:RFX8	TCABCTGTTGCYAGG	0.0001	4	0.0002	300	0.0027	317.2	0.0019
M0198_1.02:C13orf38-SOHLH2:SOHLH2	NGYMCGTGCN	0.0001	4	0.0002	4158	0.0368	5550.3	0.0341
M6225_1.02:MECOM:PRDM16	AAGAYAAGATAADAKA	0.0001	4	0.0002	492	0.0044	561.4	0.0035
M6540_1.02:ZBTB4	CAATAGCGRTKGTGG	0.0001	4	0.0002	226	0.002	228.4	0.0014
M5318_1.02:CEBPG	ATTGCGCAAY	0.0001	4	0.0002	549	0.0049	635.5	0.0039
M6260_1.02:AR:NR3C1:NR3C2:PGR	YHDGNACWBWMTGTTCTC	0.0001	4	0.0002	849	0.0075	1028.8	0.0063
M1995_1.02:AC012531.1:HOXA3:HOXA4:HOXA5:HOXA6:HOXA7:HOXB3:HOXB4:HOXB5:HOXB6:HOXB7:HOXB8:HOXC5:HOXC6:HOXD3:HOXD4:HOXD8:PDX1	TTAATGA	0.0001	4	0.0002	18763	0.1663	26180	0.1609
M4093_1.02:MAF:MAFA:NRL	ANATGCTGACTCAGCACNN	0.0001	4	0.0002	62	0.0005	42.3	0.0003
M1599_1.02:SOX1:SOX14:SOX2:SOX21	ATTGTNNNN	0.0001	4	0.0002	97192	0.8612	139307	0.8562
M1521_1.02:NFATC1:NFATC2:NFATC3:NFATC4	NNTTTCCRNN	0.0001	4	0.0002	65758	0.5827	93646.4	0.5755
M5905_1.02:TEAD1	ACATTCCWNRCATTCCW	0.001	3	0.0003	168	0.0015	160.2	0.001
M0213_1.02:BHLHE22:BHLHE23:OLIG1:OLIG2:OLIG3	NTACCATADKN	0.001	3	0.0003	17786	0.1576	24801.3	0.1524
M1295_1.02:NAIF1	TTACGYAAN	0.001	3	0.0003	4981	0.0441	6713.5	0.0413
M5940_1.02:TP63	AACATGTTGGGACATGTC	0.001	3	0.0003	10	0.0001	0.7	0
M6536_1.02:XBP1	GACGTGKCMTTW	0.001	3	0.0003	191	0.0017	189.3	0.0012
M2978_1.02:AL662828.6:ATF6:ATF6B:CR753803.1:CR925796.2	TGACGTGG	0.001	3	0.0004	406	0.0036	457.3	0.0028
M5181_1.02:AC012531.1:HOXA2:HOXA3:HOXA4:HOXA5:HOXA6:HOXA7:HOXB2:HOXB3:HOXB4:HOXB5:HOXB6:HOXB7:HOXB8:HOXC5:HOXC6:HOXC8:HOXD3:HOXD4:HOXD8:PDX1	TTAATKA	0.001	3	0.0004	46022	0.4078	65254.3	0.401
M6526_1.02:TLX1:TLX2:TLX3	CTGGYAMBDDGCCAAGR	0.001	3	0.0005	378	0.0033	423.5	0.0026
M1064_1.02:GBX1:GBX2	NNTAATTR	0.001	3	0.0005	59277	0.5252	84347.9	0.5184
M4968_1.02:TCF12:TCF3:TCF4	YGTCAGCTGG	0.001	3	0.0005	2984	0.0264	3952.5	0.0243
M4969_1.02:FERD3L:PTF1A	YGTCAGCTGG	0.001	3	0.0005	2984	0.0264	3952.5	0.0243
M5888_1.02:TBX2:TBX3:TBX4:TBX5	GGTGTGAAAWTTSACACC	0.001	3	0.0005	29	0.0003	13.7	0.0001
M6072_1.02:RARA:RARB:RARG	TTGACCTTTTGACCTY	0.001	3	0.0005	24	0.0002	9.6	0.0001
M4641_1.02:STAT3	VNNTTCCRGGAAATG	0.001	3	0.0005	1845	0.0163	2387.8	0.0147
M4642_1.02:STAT3	VNNTTCCRGGAAATG	0.001	3	0.0005	1845	0.0163	2387.8	0.0147
M4746_1.02:TCF12:TCF3:TCF4	GCAGGTG	0.001	3	0.0006	8120	0.0719	11147.4	0.0685
M5467_1.02:FOXO1:FOXO3:FOXO4:FOXO6	GTGTGGGGAAA	0.001	3	0.0007	674	0.006	811.2	0.005
M1583_1.02:BBX	TTCATTGA	0.001	3	0.0007	2072	0.0184	2703.2	0.0166
M0957_1.02:MSX1:MSX2	TAATTRNN	0.001	3	0.0008	59474	0.527	84680.4	0.5204
M5328_1.02:CREB3:CREB3L1:CREB3L2	TGRTGACGTGGCAN	0.001	3	0.0009	19	0.0002	7	0
M6058_1.02:NR2F1:NR2F2:NR2F6	TGACCTTTTGACCTC	0.001	3	0.001	16	0.0001	4	0
M5778_1.02:RFX1:RFX2:RFX3:RFX4:RFX5:RFX6:RFX7:RFX8	CGTTGCTAGGCAACG	0.001	3	0.001	24	0.0002	10.3	0.0001
M5957_1.02:YY1:YY2:ZFP42	ATGGCGGCATGG	0.001	3	0.0011	118	0.001	109.2	0.0007
M5775_1.02:RFX1:RFX2:RFX3:RFX4:RFX5:RFX6:RFX7:RFX8	BGTTGCCATGGCAACS	0.001	3	0.0012	33	0.0003	18.1	0.0001
M6408_1.02:PAX1:PAX2:PAX5:PAX8:PAX9	VDGDGCASYSAAGCGTGAC	0.001	3	0.0012	65	0.0006	50.5	0.0003
M0384_1.02:OSR1:OSR2	ACRGTAGCN	0.001	3	0.0013	3180	0.0282	4252.6	0.0261
M5301_1.02:BARX1:BARX2	YTAATTGB	0.001	3	0.0014	38974	0.3453	55221.6	0.3394
M6250_1.02:FOXA1:FOXA2:FOXA3:FOXB1:FOXB2:FOXC1:FOXC2:FOXD1:FOXD2:FOXD3:FOXD4:FOXD4L1:FOXD4L2:FOXD4L3:FOXD4L4:FOXD4L5:FOXD4L6:FOXE1:FOXE3:FOXF1:FOXF2:FOXG1:FOXI1:FOXI2:FOXL1:FOXL2:FOXQ1:FOXS1	AAATAAACAATD	0.001	3	0.0015	1544	0.0137	1996.6	0.0123
M3079_1.02:TFCP2	CTGGGTHGDGC	0.001	3	0.0015	3537	0.0313	4753	0.0292
M5400_1.02:ELK1:ELK3:ELK4:ENSG00000235187:ERF:ERG:ETS1:ETS2:ETV1:ETV2:ETV3:ETV4:ETV5:FEV:FLI1:GABPA	ACCGGAAATCCGGT	0.001	3	0.0016	22	0.0002	9	0.0001
M5669_1.02:NFKB2	AGGGGAWTCCCCT	0.001	3	0.0016	121	0.0011	114.9	0.0007
M6555_1.02:ZNF333	CKATAATGA	0.001	3	0.0016	18642	0.1652	26134.8	0.1606
M6314_1.02:IRF9	GAAAGCGAAACT	0.001	3	0.0017	1110	0.0098	1408.9	0.0087
M5292_1.02:ATF4:ATF5	GGATGAYGCAATA	0.001	3	0.0017	536	0.0047	641.7	0.0039
M4657_1.02:REST	CTGTCCRTGGTGCTG	0.001	3	0.0017	12	0.0001	2.7	0
M6155_1.02:AL662828.6:ATF6:ATF6B:CR753803.1:CR925796.2	GKGSTGACGTGG	0.001	3	0.0018	105	0.0009	96.7	0.0006
M4487_1.02:PAX1:PAX2:PAX5:PAX8:PAX9	CAGCSAAGCGTGACC	0.001	3	0.0018	134	0.0012	130.2	0.0008
M5493_1.02:GMEB2	KTACGTAA	0.001	3	0.0018	3475	0.0308	4672.3	0.0287
M6481_1.02:SP1:SP2:SP3:SP4:SP5:SP6:SP7:SP8:SP9	GRGKGGGGCGGRRCTAA	0.001	3	0.0018	279	0.0025	309.4	0.0019
M0971_1.02:ALX1:ALX3:ALX4:ARX:DMBX1:DRGX:PHOX2A:PHOX2B:SHOX:SHOX2:VSX1	NTAATYRN	0.001	3	0.0018	83534	0.7402	119561	0.7348
M1590_1.02:SOX15	ATTGTNNNN	0.001	3	0.0019	106094	0.9401	152484	0.9371
M4692_1.02:SIX4:SIX5	ACTACAAYTC	0.001	3	0.002	902	0.008	1130.7	0.0069
M0397_1.02:ZNF263	GGGAGSAC	0.001	3	0.0021	9324	0.0826	12908.5	0.0793
M3154_1.02:TCF12:TCF3:TCF4	RSGVACACCTGCYSB	0.01	2	0.0024	642	0.0057	785.5	0.0048
M4907_1.02:AC012531.1:HOXA3:HOXA4:HOXA5:HOXA6:HOXA7:HOXB3:HOXB4:HOXB5:HOXB6:HOXB7:HOXB8:HOXC5:HOXC6:HOXD3:HOXD4:HOXD8:PDX1	MTTAATGA	0.01	2	0.0025	18510	0.164	25976.9	0.1596
M6503_1.02:TBX2:TBX3:TBX4:TBX5	GKSGCDTYTCACACCTVTGWTKGCA	0.01	2	0.0025	16	0.0001	5.1	0
M0584_1.02:CSDA:YBX1:YBX2	NNNGATRGW	0.01	2	0.0025	95053	0.8422	136336	0.8379
M4721_1.02:HOXA9:HOXB9:HOXC11:HOXC9:HOXD9	TCATAAAA	0.01	2	0.0026	20954	0.1857	29467.9	0.1811
M3036_1.02:CEBPA:CEBPB:CEBPD:CEBPE	DKVTTGCRCAAYTN	0.01	2	0.0029	4354	0.0386	5916	0.0364
M1433_1.02:AR:NR3C1:NR3C2:PGR	ATGTWCYCD	0.01	2	0.0029	50065	0.4436	71237.2	0.4378
M3280_1.02:FOXO1:FOXO3:FOXO4:FOXO6	WATGTAAACAACNA	0.01	2	0.003	1490	0.0132	1937.9	0.0119
M3276_1.02:FOXO1:FOXO3:FOXO4:FOXO6	AAHGTAAACAAVAC	0.01	2	0.003	1078	0.0096	1375.2	0.0085
M5966_1.02:ZNF143:ZNF76	CRRTGCATTRTGGGTA	0.01	2	0.003	32	0.0003	19.7	0.0001
M5897_1.02:TBX2:TBX3:TBX4:TBX5	AGGTGTGAWATNTSACACCT	0.01	2	0.0031	17	0.0002	6.9	0
M6539_1.02:ZBTB7B	CGGVGRGGGGGMGGGGGGGGGC	0.01	2	0.0032	35	0.0003	22.9	0.0001
M5363_1.02:E2F8	TTTCCCGCCAAA	0.01	2	0.0032	45	0.0004	32.4	0.0002
M0817_1.02:GCM1:GCM2	ATGCGGGY	0.01	2	0.0032	5431	0.0481	7433.3	0.0457
M1003_1.02:HOXA6:HOXA9:HOXB8:HOXB9:HOXC10:HOXC8:HOXC9:HOXD10:HOXD8:HOXD9	NGTAATTAAN	0.01	2	0.0035	14535	0.1288	20337.9	0.125
M6425_1.02:POU2F1:POU3F1:POU3F2:POU3F3:POU3F4	TTTGCATTACMATB	0.01	2	0.0036	1947	0.0173	2570.2	0.0158
M0884_1.02:ALX1:ALX3:ALX4:ARX:UNCX	AHTNWWNADT	0.01	2	0.0036	46882	0.4154	66678.6	0.4098
M0635_1.02:DMRTC2	NAMATGTATHAWN	0.01	2	0.0036	7898	0.07	10918.5	0.0671
M6068_1.02:RARA:RARB:RARG	TGACCTTTTGACCTT	0.01	2	0.0036	18	0.0002	7.2	0
M2264_1.02:ATOH1:ATOH7:NEUROD1:NEUROD4:NEUROD6	GCCAKCTG	0.01	2	0.0036	5708	0.0506	7828.5	0.0481
M0871_1.02:IRX1:IRX2:IRX3:IRX4:IRX5:IRX6	NNDACAHV	0.01	2	0.0037	108836	0.9644	156565	0.9622
M1000_1.02:ALX1:ALX3:ALX4:ARX:DMBX1:DRGX:OTP:PHOX2A:PHOX2B:PRRX1:PRRX2:RAX:RAX2:SHOX:SHOX2:UNCX:VSX2	HTAATTRR	0.01	2	0.004	47447	0.4204	67501.6	0.4149
M1600_1.02:SOX7	ATTGTHNN	0.01	2	0.004	90863	0.8051	130270	0.8006
M6407_1.02:PAX2	GCRTGAC	0.01	2	0.004	31424	0.2784	44486.3	0.2734
M4110_1.02:YY1:YY2:ZFP42	WSSAGMCAAGATGGCCGMGR	0.01	2	0.0042	27	0.0002	15.3	0.0001
M0670_1.02:E2F2:E2F3	DWDGGCGCBN	0.01	2	0.0042	4850	0.043	6627.8	0.0407
M5574_1.02:IRF5	CCGAAACCGAAACT	0.01	2	0.0044	61	0.0005	50.7	0.0003
M4955_1.02:EVX1:EVX2	DYTAATKA	0.01	2	0.0044	32628	0.2891	46220.9	0.2841
M5860_1.02:SPDEF	ACCCGGATGTR	0.01	2	0.0044	222	0.002	244.7	0.0015
M1961_1.02:STAT3	YTTCTGGGAAR	0.01	2	0.0044	4077	0.0361	5544.1	0.0341
M0923_1.02:ALX1:ALX3:ALX4:ARX:CRX:DRGX:OTP:OTX2:PHOX2A:PHOX2B:PRRX1:PRRX2:RAX:SHOX:SHOX2	NNTAATTN	0.01	2	0.0046	85018	0.7533	121793	0.7485
M4510_1.02:RFX1:RFX2:RFX3:RFX4:RFX5:RFX6:RFX7:RFX8	TCABCTGTTGCTAGGSAGA	0.01	2	0.0048	35	0.0003	23.4	0.0001
M5607_1.02:MAFF:MAFG:MAFK	TTGCTGASTCAGCAW	0.01	2	0.0049	36	0.0003	24.5	0.0002
M0217_1.02:NEUROD1:NEUROD2:NEUROD4:NEUROD6:NEUROG1:NEUROG2:NEUROG3	ACCATATGKY	0.01	2	0.0049	8062	0.0714	11166.3	0.0686
M6550_1.02:ZIC1:ZIC2:ZIC3:ZIC4:ZIC5	YGGGTGGTC	0.01	2	0.0049	9652	0.0855	13419.5	0.0825
M5430_1.02:FIGLA	AMCACCTGKT	0.01	2	0.005	7761	0.0688	10741.2	0.066
M5435_1.02:FOXA1:FOXA2:FOXA3:FOXB1:FOXB2:FOXC1:FOXC2:FOXD1:FOXD2:FOXD3:FOXD4:FOXD4L1:FOXD4L2:FOXD4L3:FOXD4L4:FOXD4L5:FOXD4L6:FOXE1:FOXE3:FOXF1:FOXF2:FOXG1:FOXI1:FOXI2:FOXJ1:FOXJ3:FOXK1:FOXK2:FOXL1:FOXL2:FOXQ1:FOXS1:KIAA0415	TCGCYGTGTCATTC	0.01	2	0.0053	92	0.0008	87	0.0005
M5129_1.02:TCF12:TCF3:TCF4	AMCBBACCATCTGTC	0.01	2	0.0053	481	0.0043	582.1	0.0036
M5130_1.02:BHLHE22:BHLHE23:OLIG2:OLIG3	AMCBBACCATCTGTC	0.01	2	0.0053	481	0.0043	582.1	0.0036
M5484_1.02:GCM1:GCM2	BATGCGGGTA	0.01	2	0.0056	1186	0.0105	1534.8	0.0094
M5751_1.02:PROP1	TAATTWAATTA	0.01	2	0.0058	1650	0.0146	2172.6	0.0134
M5871_1.02:SRY	TCAATAACATTGA	0.01	2	0.0062	67	0.0006	58.7	0.0004
M5693_1.02:BHLHE22:BHLHE23:OLIG1:OLIG2:OLIG3	AMCATATGBT	0.01	2	0.0066	3270	0.029	4428.6	0.0272
M0309_1.02:ATF2:ATF7:CREB5	NATGACGTMA	0.01	2	0.0067	5051	0.0448	6930	0.0426
M0100_1.02:ARID3A:ARID3B	DTTTRATHN	0.01	2	0.007	67279	0.5961	96155.5	0.591
M6500_1.02:LYL1:NHLH1:NHLH2:TAL1:TAL2	GACCATCTGTTC	0.01	2	0.0071	476	0.0042	579	0.0036
M2943_1.02:TFAP4	AGARYCAGCTGYGGTCAG	0.01	2	0.0072	70	0.0006	62.3	0.0004
M6496_1.02:STAT4	TTTCCCAGAAAAG	0.01	2	0.0072	1759	0.0156	2328.2	0.0143
M1419_1.02:C11orf9	CSGTACCABS	0.01	2	0.0075	5781	0.0512	7963.6	0.0489
M4548_1.02:STAT3	HTTCCRGGAAATG	0.01	2	0.0076	2059	0.0182	2745.4	0.0169
M6391_1.02:NR2E3	TGACTTTTGACTTT	0.01	2	0.008	600	0.0053	746.5	0.0046
M1918_1.02:AC012531.1:HOXA3:HOXA4:HOXA5:HOXA6:HOXA7:HOXB4:HOXB5:HOXB6:HOXB7:HOXB8:HOXC5:HOXC6:HOXC8:HOXD3:HOXD4:HOXD8	TTTAATTA	0.01	2	0.0083	24848	0.2202	35130.7	0.2159
M5258_1.02:AC012531.1:HOXA3:HOXA4:HOXA5:HOXA6:HOXA7:HOXB4:HOXB5:HOXB6:HOXB7:HOXB8:HOXC5:HOXC6:HOXC8:HOXD3:HOXD4:HOXD8	TTTAATTA	0.01	2	0.0083	24848	0.2202	35130.7	0.2159
M0667_1.02:E2F2:E2F3	WDSGCGCSHW	0.01	2	0.0083	1687	0.0149	2232.4	0.0137
M5776_1.02:RFX1:RFX2:RFX3:RFX4:RFX5:RFX6:RFX7:RFX8	SGTTGCYTAGCAACG	0.01	2	0.0084	20	0.0002	10.2	0.0001
M0991_1.02:ISL1:ISL2	NTAATDG	0.01	2	0.0086	99921	0.8854	143524	0.8821
M1935_1.02:AR:NR3C1:NR3C2:PGR	AGDACATTBTGTTCT	0.01	2	0.0087	643	0.0057	805.4	0.0049
M6075_1.02:RFX1:RFX2:RFX3:RFX4:RFX5:RFX6:RFX7:RFX8	CGTTGCCATGGCAACS	0.01	2	0.0094	22	0.0002	12	0.0001
M6308_1.02:IRF2	SGAAAGTGAAAGYR	0.01	2	0.0096	1404	0.0124	1845.2	0.0113
M4630_1.02:REST	CTGTCCRTGGTGCTGA	0.01	2	0.0099	15	0.0001	6.5	0
M6003_1.02:EGR1:EGR2:EGR3:EGR4	AADTGCGTGGGCGTD	0.01	2	0.0099	15	0.0001	6.2	0
M1530_1.02:ARID2:RFX1:RFX2:RFX3:RFX4:RFX5:RFX6:RFX7:RFX8	CNTRGCAACV	0.01	2	0.0099	14163	0.1255	19879.8	0.1222
M1956_1.02:REST	TTCAGCACCATGGACAGCKCC	0.01	2	0.01	6	0.0001	0	0
M5417_1.02:ETS1	ACCGGAAGTACWTCCGGT	0.01	2	0.01	6	0.0001	0	0
M4479_1.02:TCF12:TCF3:TCF4	RSAGCAGCTGB	0.01	2	0.01	4682	0.0415	6427.5	0.0395
M5187_1.02:GFI1B	GCYGTGATTT	0.01	2	0.0104	2044	0.0181	2733.4	0.0168
M2295_1.02:MAFF:MAFG:MAFK	GCTRAGTCAGCAWWTTTW	0.01	2	0.0114	208	0.0018	234.4	0.0014
M1090_1.02:EMX1:EMX2	YTAATTASB	0.01	2	0.012	24556	0.2176	34746.5	0.2135
M4574_1.02:REST	TGTCCRTGGTGCTGA	0.01	2	0.0122	17	0.0002	8.4	0.0001
M3228_1.02:MECOM:PRDM16	DGATADGATAAGATA	0.01	2	0.0123	2269	0.0201	3051.6	0.0188
M2033_1.02:AC012531.1:HOXA3:HOXA4:HOXA5:HOXA6:HOXA7:HOXB3:HOXB4:HOXB5:HOXB6:HOXB7:HOXB8:HOXC5:HOXC6:HOXC8:HOXD3:HOXD4:HOXD8:PDX1	TTAATKA	0.01	2	0.0126	21534	0.1908	30425.8	0.187
M4705_1.02:PAX1:PAX2:PAX5:PAX8:PAX9	AGCGTGACCG	0.01	2	0.0126	284	0.0025	333.6	0.0021
M5580_1.02:IRF9	AACGAAACCGAAACT	0.01	2	0.0129	12	0.0001	4.8	0
M0907_1.02:MEOX1:MEOX2	NTAATKABN	0.01	2	0.0132	57681	0.5111	82373.3	0.5063
M1019_1.02:ALX1:ALX4:ARX:DRGX:PHOX2A:PHOX2B:PRRX1:PRRX2:RAX:RAX2:SHOX:SHOX2	TAATTRR	0.01	2	0.0133	72773	0.6448	104166	0.6402
M4980_1.02:AC012531.1:HOXA3:HOXA4:HOXA5:HOXA6:HOXA7:HOXB3:HOXB4:HOXB5:HOXB6:HOXB7:HOXB8:HOXC5:HOXC6:HOXC8:HOXD3:HOXD4:HOXD8:PDX1	TAATTGNC	0.01	2	0.0133	40311	0.3572	57365.7	0.3526
M5859_1.02:SPDEF	GCAGDAAGAAGTATAC	0.01	2	0.0138	107	0.0009	109.2	0.0007
M6476_1.02:SOX11:SOX4	GAGAACAAAGSG	0.01	2	0.0138	1520	0.0135	2014.6	0.0124
M0407_1.02:MTF1	CGTGYGCAM	0.01	2	0.0139	102	0.0009	103.6	0.0006
M0641_1.02:DMRT2:DMRTA2	TGTAWCWWWT	0.01	2	0.0142	28359	0.2513	40212.8	0.2471
M6193_1.02:E2F4:E2F5	DDWTGGCGGGAAAN	0.01	2	0.0145	305	0.0027	362.3	0.0022
M5774_1.02:RFX1:RFX2:RFX3:RFX4:RFX5:RFX6:RFX7:RFX8	CGTTGCCTAGCAACG	0.01	2	0.0149	9	0.0001	2.6	0
M5526_1.02:HNF4A:HNF4G	NKTGGACTTTGGACYY	0.01	2	0.0149	34	0.0003	25.5	0.0002
M5765_1.02:RARA:RARB:RARG	TGTGACCTTTTGACCTC	0.01	2	0.0152	13	0.0001	5.9	0
M6339_1.02:MECP2	YYCCGGG	0.01	2	0.0152	3057	0.0271	4160.2	0.0256
M3155_1.02:TCF12:TCF3:TCF4	KBKAACACCTGTTMDT	0.01	2	0.0153	606	0.0054	764.4	0.0047
M4663_1.02:ESRRA:ESRRB:ESRRG	YMAGGTCABBSTGACCTGG	0.01	2	0.0154	79	0.0007	76.1	0.0005
M6217_1.02:ESR1:ESR2	AGGTCASSGTGACCTGRS	0.01	2	0.0157	45	0.0004	37	0.0002
M6046_1.02:MAF:MAFA:MAFB:NRL	WNTGCTGASTCAGCANT	0.01	2	0.0173	76	0.0007	73.5	0.0005
M5932_1.02:MITF:TFE3:TFEB:TFEC	RTCACGTGAT	0.01	2	0.0173	4254	0.0377	5848.5	0.0359
M1883_1.02:IRF2	GGAAAGYGAAASCAAAWC	0.01	2	0.0175	64	0.0006	59.5	0.0004
M6468_1.02:SNAI1:SNAI3	CCAGGTGG	0.01	2	0.0175	8404	0.0745	11723.7	0.0721
M1020_1.02:ALX1:ALX3:ALX4:ARX:DMBX1:DRGX:ISX:PHOX2A:PHOX2B:PRRX1:PRRX2:RAX:RAX2:UNCX:VSX1:VSX2	NTAATTRV	0.01	2	0.0184	60600	0.537	86622.2	0.5324
M1040_1.02:AC012531.1:HOXA2:HOXA3:HOXA4:HOXA5:HOXA6:HOXA7:HOXB2:HOXB3:HOXB4:HOXB5:HOXB7:HOXC5:HOXC6:HOXD3:HOXD4:PDX1	HTAATKRNN	0.01	2	0.0184	58578	0.519	83706.9	0.5144
M4990_1.02:ALX1:ALX3:ALX4:DMBX1:GSC:GSC2	HTAATCC	0.01	2	0.0185	33403	0.296	47477	0.2918
M6545_1.02:HIVEP1:HIVEP2:HIVEP3	GGTDGGGWAACCCS	0.01	2	0.0187	628	0.0056	797.5	0.0049
M1861_1.02:MECOM:PRDM16	AAGATAAGATAANA	0.01	2	0.0195	609	0.0054	772.1	0.0047
M6483_1.02:SP1:SP2:SP3:SP4:SP5:SP6:SP7:SP8:SP9	GGGGCCAGGGGGGGGGSGGGGCCG	0.01	2	0.0196	10	0.0001	3.8	0
M0927_1.02:ALX1:ALX3:ALX4:ARX:CRX:DRGX:OTP:OTX2:PHOX2A:PHOX2B:PRRX1:PRRX2:RAX:SHOX:SHOX2	NNTAATTN	0.01	2	0.0197	82793	0.7336	118710	0.7296
M5906_1.02:TEAD3	RCATTCCWNRCATTCCD	0.01	2	0.0197	135	0.0012	146.1	0.0009
M0609_1.02:DNMT1	NNCCGCNVNN	0.01	2	0.0198	16655	0.1476	23490.6	0.1444
M6452_1.02:RFX1:RFX2:RFX3:RFX4:RFX5:RFX6:RFX7:RFX8	KGTTGCYAGGSAA	0.01	2	0.0204	547	0.0048	689.5	0.0042
M4492_1.02:PAX1:PAX2:PAX5:PAX8:PAX9	GCAGCSRAGCGTGAC	0.1	1	0.0218	64	0.0006	60.7	0.0004
M5662_1.02:NFIA:NFIB:NFIC:NFIX	TTGGCAHNGTGCCAR	0.1	1	0.0218	80	0.0007	79.7	0.0005
M5291_1.02:ALX1:ALX3:ALX4:ARX:DMBX1:DRGX:OTP:PHOX2A:PHOX2B:PRRX1:PRRX2:RAX:RAX2:SHOX:SHOX2:UNCX:VSX2	TTAATTWAATTAN	0.1	1	0.0224	1970	0.0175	2653.1	0.0163
M5432_1.02:ELK1:ELK3:ELK4:ENSG00000235187:ERF:ERG:ETS1:ETS2:ETV1:ETV2:ETV3:ETV4:ETV5:FEV:FLI1:GABPA	ACCGGAWATCCGGH	0.1	1	0.0228	19	0.0002	11.3	0.0001
M3524_1.02:TOPORS	TCCCAAAGTAGCTGGGA	0.1	1	0.0237	5	0	0.6	0
M4655_1.02:REST	GGCGCTGTCCRTGGTGCTGAA	0.1	1	0.0237	5	0	0	0
M4685_1.02:ZEB1	CAGGTGTGTG	0.1	1	0.0237	788	0.007	1019.3	0.0063
M0207_1.02:TCF12:TCF3:TCF4	VCAGGTGBN	0.1	1	0.0247	20198	0.179	28576.9	0.1756
M5983_1.02:ALX1:ALX3:ALX4:ARX:DMBX1:DRGX:ISX:OTP:PHOX2A:PHOX2B:PRRX1:PRRX2:RAX:UNCX:VSX1:VSX2	HTAATTHAATTAM	0.1	1	0.0248	1802	0.016	2422.6	0.0149
M1449_1.02:ESRRA:ESRRB:ESRRG	TGACCTTG	0.1	1	0.0264	12249	0.1085	17224.8	0.1059
M2917_1.02:AHR:AHRR	TCTCACGCDASYYBGGGG	0.1	1	0.0268	12	0.0001	5.8	0
M5819_1.02:SOX15	ATCAATAACATTGAT	0.1	1	0.0268	12	0.0001	5.8	0
M5551_1.02:HOXC12:HOXD12	TTTTATTAC	0.1	1	0.027	12798	0.1134	18009.3	0.1107
M5736_1.02:POU2F1:POU2F2:POU3F1:POU3F2:POU3F3:POU3F4	ATGCATAAWTTA	0.1	1	0.0274	3964	0.0351	5460.4	0.0336
M4438_1.02:ESRRA:ESRRB:ESRRG	AGGTCANKGTGACCT	0.1	1	0.0276	159	0.0014	179.9	0.0011
M6406_1.02:PAX2	GHTCAGTCATGCGTGACA	0.1	1	0.0278	63	0.0006	60.4	0.0004
M3830_1.02:RFX1:RFX2:RFX3:RFX4:RFX5:RFX6:RFX7:RFX8	NDGTHRCCATGGCAACVW	0.1	1	0.0282	140	0.0012	155.8	0.001
M3843_1.02:RREB1	GGGGTGGTTTGGGG	0.1	1	0.0283	472	0.0042	593.3	0.0036
M5779_1.02:RFX1:RFX2:RFX3:RFX4:RFX5:RFX6:RFX7:RFX8	SGTTGCCATGGCAACS	0.1	1	0.0294	13	0.0001	6.9	0
M0419_1.02:EGR1:EGR2:EGR3:EGR4	CGTGGGCG	0.1	1	0.0305	8689	0.077	12164.9	0.0748
M5773_1.02:RFX1:RFX2:RFX3:RFX4:RFX5:RFX6:RFX7:RFX8	SGTTGCCATGGCAACS	0.1	1	0.0315	14	0.0001	7.5	0
M5254_1.02:ISL1:ISL2	YTAATKG	0.1	1	0.0325	34566	0.3063	49212.4	0.3025
M4760_1.02:NKX2-3:NKX2-5:NKX2-8:NKX3-1:NKX3-2	BTTAAGTG	0.1	1	0.036	24492	0.217	34765.1	0.2137
M0105_1.02:ARID3A:ARID3B:ARID3C	DTTTRATHN	0.1	1	0.0382	78742	0.6977	112922	0.694
M4547_1.02:STAT1	VNGDGDTTTCCRGGAAAKGGR	0.1	1	0.0386	79	0.0007	81.2	0.0005
M6515_1.02:TFDP1:TFDP2:TFDP3	AWWTGGCGGGAAAC	0.1	1	0.0389	104	0.0009	112.5	0.0007
M5746_1.02:POU6F2	WTAATGAGCT	0.1	1	0.0395	5613	0.0497	7811.9	0.048
M0972_1.02:ALX1:ALX3:ALX4:ARX:OTP:SHOX:SHOX2:UNCX:VSX1:VSX2	NTAATTRN	0.1	1	0.0395	70220	0.6222	100607	0.6183
M1880_1.02:LYL1:NHLH1:NHLH2:TAL1	VCGCAGCTGCGN	0.1	1	0.04	434	0.0038	547.5	0.0034
M5549_1.02:HOXA11:HOXA9:HOXC10:HOXC11:HOXD10:HOXD11	GGTCGTAAAAN	0.1	1	0.0414	1817	0.0161	2459.7	0.0151
M4640_1.02:ZBTB7A:ZBTB7C	GGGSRGGGGKCKCSG	0.1	1	0.0421	463	0.0041	587.5	0.0036
M3718_1.02:PAX4	GGGGTGRKGWKGGNWDBDDKGNTAATTTTT	0.1	1	0.0424	10	0.0001	4.7	0
M0936_1.02:GSC:GSC2	NNTAATCCN	0.1	1	0.0438	38669	0.3426	55146.3	0.3389
M1841_1.02:AR:NR3C1:NR3C2:PGR	GNACABTVTGTTCTT	0.1	1	0.0452	1362	0.0121	1827.3	0.0112
M2191_1.02:TBP:TBPL2	VHHTAGNTATATATATTSRWN	0.1	1	0.0467	157	0.0014	181	0.0011
M5330_1.02:CREB3:CREB3L1:CREB3L2	TGATGACGTGGCAN	0.1	1	0.049	25	0.0002	19.6	0.0001
M3628_1.02:NFYA	HCTGATTGGYTAVT	0.1	1	0.0532	255	0.0023	311.5	0.0019
M4266_1.02:TBP:TBPL2	VHHTAGNTATATATATTSRWN	0.1	1	0.0539	156	0.0014	181	0.0011
M3022_1.02:CUX1:CUX2	CVATACDTATYGGTG	0.1	1	0.0543	121	0.0011	137	0.0008
M6294_1.02:HOXA6:HOXA9:HOXB8:HOXB9:HOXC10:HOXC8:HOXC9:HOXD10:HOXD8:HOXD9	TCRTAAAACTGTCA	0.1	1	0.0545	251	0.0022	306.8	0.0019
M5327_1.02:CREB3:CREB3L1:CREB3L2	TGCCACGTGGCA	0.1	1	0.0551	17	0.0002	11.2	0.0001
M5780_1.02:RFX1:RFX2:RFX3:RFX4:RFX5:RFX6:RFX7:RFX8	SGTTGCCATGGYAACS	0.1	1	0.0551	17	0.0002	11.3	0.0001
M5781_1.02:RFX1:RFX2:RFX3:RFX4:RFX5:RFX6:RFX7:RFX8	SGTTGCCATGGYAACS	0.1	1	0.0551	17	0.0002	11.3	0.0001
M6435_1.02:PRDM1	GAAAGTGAAAGTGM	0.1	1	0.0551	847	0.0075	1118.5	0.0069
M4569_1.02:HSF1:HSF4	GTCCCGGGTTCGAWTCCC	0.1	1	0.0562	4	0	0.4	0
M5371_1.02:EGR1:EGR2:EGR3:EGR4	AAATGCGTGGGCGTWW	0.1	1	0.0562	4	0	0.5	0
M6450_1.02:REST	TTCAGCACCATGGACAGCGCCM	0.1	1	0.0562	4	0	0	0
M5997_1.02:CREB3L1:CREB3L2:CREB3L3	TGCCACGTGGCA	0.1	1	0.0564	38	0.0003	34.2	0.0002
M3679_1.02:POU2F1:POU2F2:POU2F3:POU3F1:POU3F2:POU3F3:POU3F4	MKVATTTGCATATT	0.1	1	0.0573	699	0.0062	915.7	0.0056
M3952_1.02:SRF	ATGCCCATATATGGWMDT	0.1	1	0.0574	7	0.0001	2.8	0
M3772_1.02:POU2F1:POU2F2:POU3F1:POU3F2:POU3F3:POU3F4	ATGMATTWATTCAT	0.1	1	0.0585	205	0.0018	246.9	0.0015
M0902_1.02:LHX2:LHX9	YTAATTAG	0.1	1	0.0586	39840	0.353	56870	0.3495
M4489_1.02:SPI1:SPIB:SPIC	AAAGAGGAAGTGAAACYND	0.1	1	0.0593	166	0.0015	195.6	0.0012
M5035_1.02:NR2E3	ACCTTTGATTTTT	0.1	1	0.0599	2571	0.0228	3531.4	0.0217
M5457_1.02:FOXA1:FOXA2:FOXA3:FOXB1:FOXB2:FOXC1:FOXC2:FOXD1:FOXD2:FOXD3:FOXD4:FOXD4L1:FOXD4L2:FOXD4L3:FOXD4L4:FOXD4L5:FOXD4L6:FOXE1:FOXE3:FOXF1:FOXF2:FOXG1:FOXI1:FOXI2:FOXJ1:FOXJ2:FOXJ3:FOXK1:FOXK2:FOXL1:FOXL2:FOXN2:FOXN3:FOXS1:KIAA0415	GTAAACAATAAACA	0.1	1	0.0634	154	0.0014	180.2	0.0011
M1910_1.02:SRF	YATKNCCAWATAAGGMAA	0.1	1	0.0634	180	0.0016	214.5	0.0013
M1536_1.02:ARID2:RFX1:RFX2:RFX3:RFX4:RFX5:RFX6:RFX7:RFX8	VTRGCAACSN	0.1	1	0.0655	4890	0.0433	6815.3	0.0419
M4513_1.02:TCF12:TCF3:TCF4	CCAGGTGY	0.1	1	0.0655	10099	0.0895	14230.4	0.0875
M4105_1.02:FOXA1:FOXA2:FOXA3:FOXB1:FOXB2:FOXC1:FOXC2:FOXD1:FOXD2:FOXD3:FOXD4:FOXD4L1:FOXD4L2:FOXD4L3:FOXD4L4:FOXD4L5:FOXD4L6:FOXE1:FOXE3:FOXF1:FOXF2:FOXG1:FOXI1:FOXI2:FOXJ1:FOXJ2:FOXJ3:FOXK1:FOXK2:FOXL1:FOXL2:FOXQ1:FOXS1:KIAA0415	TGAGTAAACAAAAA	0.1	1	0.0666	1282	0.0114	1727.8	0.0106
M6130_1.02:STAT3	YTTCCRGGAAR	0.1	1	0.0693	2370	0.021	3254.1	0.02
M1955_1.02:STAT1	TTTCYRGGAAA	0.1	1	0.071	1798	0.0159	2451.6	0.0151
M6167_1.02:CDX1:CDX2:CDX4	MCATAAAT	0.1	1	0.0719	50321	0.4459	71986.4	0.4424
M0892_1.02:EMX1:EMX2	VYTAATTASB	0.1	1	0.0732	19998	0.1772	28403	0.1746
M6459_1.02:ENSG00000250096:RUNX1:RUNX2:RUNX3	AACCACAAAMCCCM	0.1	1	0.0767	761	0.0067	1007.8	0.0062
M2307_1.02:PRDM1	WRAAAGTGAAAGTGA	0.1	1	0.077	1073	0.0095	1440.8	0.0089
M5660_1.02:NFIA:NFIB:NFIC:NFIX	TTGGCAHNGTGCCAR	0.1	1	0.078	73	0.0006	78.5	0.0005
M5700_1.02:CRX:DRGX:OTP:OTX1:OTX2:PHOX2A:PHOX2B	DWTAATCCGATTADN	0.1	1	0.0782	144	0.0013	169.5	0.001
M0216_1.02:LYL1:NHLH1:NHLH2:TAL1	NGCAGCTGTN	0.1	1	0.0791	8100	0.0718	11394.8	0.07
M5986_1.02:ALX1:ALX3:ALX4:ARX:DMBX1:DRGX:OTP:PHOX2A:PHOX2B:PRRX1:PRRX2:RAX:RAX2:SHOX:SHOX2:UNCX:VSX2	TTAATTWAATTAN	0.1	1	0.0799	1807	0.016	2468.3	0.0152
M6147_1.02:ARID3A:ARID3B:ARID3C	TTTAWTTTGATWYYRWTTAATY	0.1	1	0.0845	125	0.0011	145.6	0.0009
M0954_1.02:ALX1:ALX3:ALX4:ARX:CRX:DRGX:PHOX2A:PHOX2B:PRRX1:PRRX2:RAX:RAX2:VSX1:VSX2	NNTAATTRR	0.1	1	0.0871	38105	0.3376	54429.4	0.3345
M4694_1.02:AC002126.6:MEF2A:MEF2B:MEF2C:MEF2D	CTATWWATAG	0.1	1	0.0881	1813	0.0161	2480.2	0.0152
M3447_1.02:XBP1	CHNWAHGATGACGTGKCWTTTWAK	0.1	1	0.0894	5	0	1.9	0
M5434_1.02:ELK1:ELK3:ELK4:ENSG00000235187:ERF:ERG:ETS1:ETS2:ETV1:ETV2:ETV3:ETV4:ETV5:FEV:FLI1:GABPA	ACCGGAAATCCGGT	0.1	1	0.0894	5	0	1.6	0
M0937_1.02:SIX3:SIX6	YGATACN	0.1	1	0.0897	71238	0.6312	102191	0.628
M4478_1.02:STAT3	CMSSTGATTTCCRGGAAATG	0.1	1	0.0928	37	0.0003	35.6	0.0002
M5827_1.02:SOX2:SOX21	TCAATAMCATTGA	0.1	1	0.094	239	0.0021	297.9	0.0018
M5564_1.02:HSF1:HSF4	GAAYRTTCTAGAA	0.1	1	0.0974	504	0.0045	658.8	0.004
M6144_1.02:TFAP2A:TFAP2B:TFAP2C:TFAP2D:TFAP2E	GCCCBCGGGC	0.1	1	0.0985	2586	0.0229	3574.2	0.022
M0203_1.02:FIGLA	MCAGGTGND	0.1	1	0.1005	16002	0.1418	22712.4	0.1396
M5016_1.02:NHLH1:NHLH2	GGCMYCAGCTGCGYY	0.1	1	0.1005	35	0.0003	33.2	0.0002
M5713_1.02:AC012531.1:HOXA2:HOXA3:HOXA4:HOXA5:HOXA6:HOXA7:HOXB2:HOXB3:HOXB4:HOXB5:HOXB7:HOXC5:HOXD3:HOXD4:PDX1	YTAATTAB	0.1	1	0.1014	35215	0.312	50295.7	0.3091
M2585_1.02:RBPJ	ABTGTGGGAAMCK	0.1	1	0.1033	737	0.0065	981.7	0.006
M5670_1.02:LYL1:NHLH1:NHLH2:TAL1	CGCAGCTGCG	0.1	1	0.104	765	0.0068	1020.9	0.0063
M5111_1.02:MITF:TFE3:TFEB:TFEC	CACGTGA	0.1	1	0.1045	8624	0.0764	12164.8	0.0748
M5402_1.02:ELK1:ELK3:ELK4:ENSG00000235187:ERF:ERG:ETS1:ETS2:ETV1:ETV2:ETV3:ETV4:ETV5:FEV:FLI1:GABPA	ACCGGAAATCCGGT	0.1	1	0.1089	6	0.0001	2.3	0
M5591_1.02:KLF10:KLF11:KLF13:KLF14:KLF16:KLF9	CAAAAAGGGGCGTGGCAT	0.1	1	0.1089	6	0.0001	2.4	0
M5996_1.02:CREB3L1:CREB3L2:CREB3L3	TGATGACGTGGCA	0.1	1	0.1089	6	0.0001	2.5	0
M6411_1.02:PAX1:PAX2:PAX5:PAX8:PAX9	KTVAYTSRMGCRKR	0.1	1	0.1104	2667	0.0236	3694.1	0.0227
M4343_1.02:ARID2:RFX1:RFX2:RFX3:RFX4:RFX5:RFX6:RFX7:RFX8	GGTTGCCATGGCAACG	0.1	1	0.1131	18	0.0002	14.1	0.0001
M6453_1.02:RFX1:RFX2:RFX3:RFX4:RFX5:RFX6:RFX7:RFX8	TTACCATGGCAACV	0.1	1	0.1131	151	0.0013	182.4	0.0011
M5677_1.02:NR2F1:NR2F2:NR2F6	DTGACCTTTTGACCYY	0.1	1	0.1131	26	0.0002	23.5	0.0001
M6092_1.02:SOX17	ATGAATWNCATTCAT	0.1	1	0.1137	55	0.0005	58.6	0.0004
M4931_1.02:EMX1:EMX2	NYTAATKA	0.1	1	0.1139	38969	0.3453	55713.5	0.3424
M3675_1.02:POU2F1:POU2F2:POU2F3:POU3F1:POU3F2:POU3F3:POU3F4	NNSAAATTTGCATATTBMD	0.1	1	0.1143	234	0.0021	294	0.0018
M1998_1.02:EMX1:EMX2	YTAATKA	0.1	1	0.1196	39095	0.3464	55902.5	0.3436
M4909_1.02:AC012531.1:HOXA3:HOXA4:HOXA5:HOXA6:HOXA7:HOXB3:HOXB4:HOXB5:HOXB6:HOXB7:HOXB8:HOXC5:HOXC6:HOXD3:HOXD4:HOXD8:PDX1	NYTAATGA	0.1	1	0.1196	36834	0.3264	52649.9	0.3236
M5922_1.02:TFAP2A:TFAP2B:TFAP2C:TFAP2D:TFAP2E	TGCCCYSRGGGCA	0.1	1	0.1211	280	0.0025	356.3	0.0022
M6271_1.02:HES1:HES2:HES4	KGKCTCGTGGCKB	0.1	1	0.1211	597	0.0053	791.5	0.0049
M4836_1.02:FOXP1:FOXP2:FOXP3:FOXP4	VVNNAAAAAAAAWSM	0.1	1	0.1231	24711	0.219	35229.9	0.2165
M6029_1.02:HOXA11:HOXA9:HOXB9:HOXC10:HOXC11:HOXC9:HOXD10:HOXD11:HOXD9	GTCRTAAAAA	0.1	1	0.1274	5603	0.0496	7872.6	0.0484
M4696_1.02:ESR1:ESR2	BCMAGGTCACNSTGACCY	0.1	1	0.1275	60	0.0005	65	0.0004
M5032_1.02:RORA:RORB:RORC	AATTGGGTCA	0.1	1	0.1275	1145	0.0101	1556.2	0.0096
M5579_1.02:IRF8	HCGAAACCGAAACT	0.1	1	0.1277	13	0.0001	9.7	0.0001
M5464_1.02:FOXO1:FOXO3:FOXO4:FOXO6	TTTCCCCACACG	0.1	1	0.1293	291	0.0026	372.6	0.0023
M5572_1.02:IRF3	VSGAAAMGGAAACCGAAACTR	0.1	1	0.13	9	0.0001	5.5	0
M4544_1.02:REST	AGCACCATGGACAGCK	0.1	1	0.1312	10	0.0001	6.2	0
M5188_1.02:GFI1B	TGCYGTGATTTRBNB	0.1	1	0.1347	806	0.0071	1084.9	0.0067
M1226_1.02:POU2F3:POU3F1:POU3F2:POU3F3:POU3F4	YTMATTAW	0.1	1	0.136	67795	0.6007	97287.8	0.5979
M0975_1.02:LHX1:LHX3:LHX4:LHX5	TAATTRRNH	0.1	1	0.1361	45337	0.4017	64909.6	0.3989
M6099_1.02:LEF1:TCF7:TCF7L2	AAAGATCAAAGG	0.1	1	0.1368	759	0.0067	1019.2	0.0063
M0209_1.02:MYF5:MYF6:MYOD1:MYOG	NCANCTGTY	0.1	1	0.1382	47732	0.4229	68361.5	0.4201
M5862_1.02:SPDEF	GCAGDAAGAMGTAAMA	0.1	1	0.1405	128	0.0011	155	0.001
M5277_1.02:GSX1:GSX2:HOXA4	TVTTAATTA	0.1	1	0.1415	20970	0.1858	29878.3	0.1836
M0187_1.02:SREBF1:SREBF2	RTCRCGTGAT	0.1	1	0.1456	10040	0.089	14218.4	0.0874
M6451_1.02:RFX1:RFX2:RFX3:RFX4:RFX5:RFX6:RFX7:RFX8	GTTGCYAGGGAA	0.1	1	0.1485	799	0.0071	1077.7	0.0066
M0701_1.02:SPDEF	WNCCGGATNY	0.1	1	0.1554	15556	0.1378	22124.8	0.136
M6196_1.02:E2F7	WARGGCGCGAAAM	0.1	1	0.1554	43	0.0004	45.4	0.0003
M1089_1.02:BARX1:BSX	NNTAATBRVY	0.1	1	0.1577	50070	0.4437	71752.6	0.441
M0179_1.02:ARNT:ARNT2:ARNTL	NRTCACGTGCWN	0.1	1	0.1608	2424	0.0215	3369.9	0.0207
M4633_1.02:SRF	GMCCATATAAGGYAAMT	0.1	1	0.1698	67	0.0006	76.5	0.0005
M6495_1.02:STAT3	YTTCCTGGAAR	0.1	1	0.1744	1950	0.0173	2703	0.0166
M6186_1.02:DBP:HLF:TEF	KVTTRCATAAY	0.1	1	0.1765	6884	0.061	9725.8	0.0598
M1595_1.02:SOX13:SOX5:SOX6	NNDAACAAT	0.1	1	0.1791	71584	0.6343	102805	0.6318
M5471_1.02:FOXO1:FOXO3:FOXO4:FOXO6	GTAAACATGTTTAC	0.1	1	0.1792	31	0.0003	31.7	0.0002
M1531_1.02:RFX1:RFX2:RFX3:RFX4:RFX5:RFX6:RFX7:RFX8	CNTRGYAACV	0.1	1	0.1797	14138	0.1253	20109.5	0.1236
M5012_1.02:TCF12:TCF3:TCF4	MCACCTGMGCCC	0.1	1	0.1797	1064	0.0094	1454.1	0.0089
M5013_1.02:NHLH1:NHLH2	MCACCTGMGCCC	0.1	1	0.1797	1064	0.0094	1454.1	0.0089
M6089_1.02:SOX1:SOX14:SOX2	TCAATANCATTGA	0.1	1	0.1842	189	0.0017	239.5	0.0015
M3632_1.02:NKX2-1:NKX2-2:NKX2-3:NKX2-4:NKX2-5:NKX2-6:NKX2-8:NKX3-2	TYAAGTG	0.1	1	0.186	23302	0.2065	33265.4	0.2044
M2000_1.02:NKX6-1:NKX6-2:NKX6-3	TTAATTA	0.1	1	0.1892	34845	0.3088	49863.9	0.3065
M3133_1.02:E2F1	TWSGCGCGAAAAYTG	1	0	0.1893	12	0.0001	9.1	0.0001
M2330_1.02:GATA1:GATA2:GATA3:GATA4:GATA5:GATA6	TATCGATAGYY	1	0	0.1997	252	0.0022	326.9	0.002
M3985_1.02:STAT5A:STAT5B	NAWTTCYNGGAAATN	1	0	0.2055	939	0.0083	1283.8	0.0079
M1623_1.02:TBX2:TBX3:TBX4	TCACACCT	1	0	0.2069	8384	0.0743	11884.3	0.073
M6133_1.02:AL662833.4:AL773544.1:BX088580.2:CR388229.2:CR759815.4:CR847794.3:POU3F2:POU3F3:POU5F1:POU5F1B	ATTTGCATDWCAATG	1	0	0.2076	664	0.0059	898.1	0.0055
M5834_1.02:SOX11:SOX4	GAACAATTGCAGTGTT	1	0	0.2083	6	0.0001	3.1	0
M5680_1.02:NR2F1:NR2F2:NR2F6	TGACCTTTTGACCYY	1	0	0.2102	7	0.0001	4.3	0
M5967_1.02:ZNF232	RTGTTAAATGTAGATTAAG	1	0	0.2102	7	0.0001	4.1	0
M1093_1.02:SIX1:SIX2	TGATACCNN	1	0	0.2136	35867	0.3178	51355.1	0.3156
M3294_1.02:FOXA1:FOXA2:FOXA3:FOXB1:FOXB2:FOXC1:FOXC2:FOXD1:FOXD2:FOXD3:FOXD4:FOXD4L1:FOXD4L2:FOXD4L3:FOXD4L4:FOXD4L5:FOXD4L6:FOXE1:FOXE3:FOXF1:FOXF2:FOXG1:FOXI1:FOXI2:FOXJ1:FOXJ2:FOXJ3:FOXK1:FOXK2:FOXL1:FOXL2:FOXQ1:FOXS1:KIAA0415	BMAASGTAAACAADMN	1	0	0.2149	1063	0.0094	1459.8	0.009
M5732_1.02:POU2F1:POU3F1:POU3F2:POU3F3:POU3F4	ATGMATAATTTA	1	0	0.2193	5092	0.0451	7185.3	0.0442
M5325_1.02:CREB3:CREB3L1:CREB3L2	TGATGACGTGGCAY	1	0	0.2259	30	0.0003	31.5	0.0002
M4788_1.02:TLX1:TLX2:TLX3	GTTAATTR	1	0	0.2274	37619	0.3333	53888.9	0.3312
M0970_1.02:ALX1:ALX3:ALX4:ARX:DMBX1:DRGX	HTAATCCBN	1	0	0.2316	32049	0.284	45876.4	0.2819
M1902_1.02:ALX1:ALX4:ARX:DRGX:PHOX2A:PHOX2B:PRRX1:PRRX2:RAX:RAX2:SHOX:SHOX2	TAATT	1	0	0.2359	47792	0.4235	68545.3	0.4213
M6426_1.02:POU2F1:POU2F2:POU3F1:POU3F2:POU3F3:POU3F4	CATRAATWWT	1	0	0.2359	25678	0.2275	36717.7	0.2257
M5017_1.02:TCF12:TCF3:TCF4	BARCAGGTGKK	1	0	0.2441	1536	0.0136	2132.9	0.0131
M5018_1.02:MSC:TCF21	BARCAGGTGKK	1	0	0.2441	1536	0.0136	2132.9	0.0131
M5102_1.02:SMAD4	GCGBCDGKSHRT	1	0	0.245	1328	0.0118	1838.1	0.0113
M5788_1.02:ENSG00000250096:RUNX1:RUNX2:RUNX3	WAACCGCAAACCGCAR	1	0	0.2628	12	0.0001	10.1	0.0001
M1432_1.02:NR2E1	AYTGACCTCD	1	0	0.2718	5037	0.0446	7124.2	0.0438
M5929_1.02:TFCP2	ACCGGTTTAAACCGGT	1	0	0.2719	17	0.0002	16.1	0.0001
M5971_1.02:ZKSCAN3:ZKSCAN4	TCGAGGCTAGMCCA	1	0	0.2746	11	0.0001	9.7	0.0001
M4494_1.02:NFKB1:RELA	AGGGGATTTCCMVV	1	0	0.275	486	0.0043	657.5	0.004
M5150_1.02:ALX1:ALX3:ALX4:ARX:DRGX:PHOX2A:PHOX2B:SHOX:SHOX2	TTAATT	1	0	0.2789	47618	0.4219	68329	0.4199
M5625_1.02:MEOX1:MEOX2	KTAATTACGSTAATTAV	1	0	0.282	50	0.0004	58.3	0.0004
M1016_1.02:SIX2:SIX3:SIX6	NYGATAC	1	0	0.2912	93544	0.8289	134625	0.8274
M0595_1.02:LIN54	AWTTTAAAWT	1	0	0.292	26183	0.232	37480.7	0.2304
M5228_1.02:TCF12:TCF3:TCF4	GTGACATATGG	1	0	0.2929	2371	0.021	3327.1	0.0204
M5229_1.02:NEUROD1:NEUROD2:NEUROD4:NEUROD6:NEUROG1:NEUROG2:NEUROG3	GTGACATATGG	1	0	0.2929	2371	0.021	3327.1	0.0204
M0903_1.02:AC012531.1:HOXA3:HOXA4:HOXA5:HOXA6:HOXA7:HOXB4:HOXB5:HOXB6:HOXB7:HOXB8:HOXC5:HOXC6:HOXC8:HOXD3:HOXD4:HOXD8	TAATBRN	1	0	0.2931	87305	0.7736	125605	0.7719
M5789_1.02:ENSG00000250096:RUNX1:RUNX2:RUNX3	WRACCGCAAAAACCGCAR	1	0	0.299	9	0.0001	7.3	0
M1962_1.02:TFCP2L1:UBP1	CTGGHTBRARCTGG	1	0	0.3038	534	0.0047	727.1	0.0045
M5436_1.02:FOXA1:FOXA2:FOXA3:FOXB1:FOXB2:FOXC1:FOXC2:FOXD1:FOXD2:FOXD3:FOXD4:FOXD4L1:FOXD4L2:FOXD4L3:FOXD4L4:FOXD4L5:FOXD4L6:FOXE1:FOXE3:FOXF1:FOXF2:FOXG1:FOXI1:FOXI2:FOXJ1:FOXJ3:FOXK1:FOXK2:FOXL1:FOXL2:FOXQ1:FOXS1:KIAA0415	WATGTAAATATTGACATA	1	0	0.3082	27	0.0002	29	0.0002
M3698_1.02:TP53	RGACATGCCCGGGCATGTCC	1	0	0.3096	2	0	0	0
M5362_1.02:E2F7	TTTTCCCGCCAAAA	1	0	0.3096	2	0	0.7	0
M5382_1.02:ELK1:ELK3:ELK4:ERF:ERG:ETS1:ETS2:ETV1:ETV2:ETV3:ETV4:ETV5:FEV:FLI1:GABPA	CRCTTCCGSCGGAAGTR	1	0	0.3096	2	0	0.5	0
M5613_1.02:MAX	CACGTGBTKDSCACGTG	1	0	0.3096	2	0	0.5	0
M5786_1.02:RORA:RORB:RORC	TGACCTCAATTTGACCTTTG	1	0	0.3096	2	0	0	0
M5879_1.02:TBX1:TBX10:TBX20	YTCACACCTAKAGGTGTGAA	1	0	0.3096	2	0	0	0
M5892_1.02:EOMES:TBR1:TBX21	GGTGTGATATCACACC	1	0	0.3096	2	0	0	0
M5973_1.02:ZSCAN16	AGGTGTTCTGTTAACACT	1	0	0.3096	2	0	0	0
M6131_1.02:TFCP2L1:UBP1	CYGGYTCWRACCGGYTYHRDC	1	0	0.3097	34	0.0003	38.8	0.0002
M6132_1.02:TFCP2L1:UBP1	CYGGYTCWRACCGGYTYHRDC	1	0	0.3097	34	0.0003	38.8	0.0002
M2389_1.02:THAP1	CTGCCCKYA	1	0	0.311	20558	0.1822	29406	0.1807
M4946_1.02:EN1:EN2	TTAATTA	1	0	0.3159	47105	0.4174	67617.9	0.4156
M5565_1.02:HSF1:HSF4	GAAYRTTCTAGAA	1	0	0.3159	142	0.0013	183.8	0.0011
M6489_1.02:SRF	ATGCCCATATAWGGH	1	0	0.318	182	0.0016	238.5	0.0015
M4499_1.02:NFKB1:RELA	RGGGGATTTCCMVVS	1	0	0.3207	450	0.004	611.6	0.0038
M5767_1.02:RARA:RARB:RARG	TGACCTYTSKTGACCTY	1	0	0.3211	18	0.0002	18.8	0.0001
M5646_1.02:MYB:MYBL1	GRCSGTTAWAACSGTTR	1	0	0.3224	7	0.0001	5.4	0
M5608_1.02:MAFF:MAFG:MAFK	AWWNTGCTGASTCAGCAHWWT	1	0	0.3275	13	0.0001	12.8	0.0001
M3783_1.02:PPARA:PPARD:PPARG	HNBDTGACCTTTGACCYCTNN	1	0	0.3349	6	0.0001	4.3	0
M1025_1.02:HOXA1:HOXB1:HOXD1	NBYVATTA	1	0	0.3366	87761	0.7776	126291	0.7762
M1627_1.02:TBX2:TBX3:TBX4:TBX5	AGGTGTKA	1	0	0.3373	10144	0.0899	14462	0.0889
M0298_1.02:ATF3:JDP2	BGATGACGN	1	0	0.3443	23691	0.2099	33928.8	0.2085
M5818_1.02:SOX15	AACAATAACATTGTT	1	0	0.3454	5	0	3.5	0
M5851_1.02:SOX10:SOX8:SOX9	AATCAATTKCAGTGATW	1	0	0.3479	3	0	1.7	0
M6077_1.02:RFX1:RFX2:RFX3:RFX4:RFX5:RFX6:RFX7:RFX8	SGTTGCCATGGCAACG	1	0	0.3479	3	0	1.3	0
M1894_1.02:PPARA:PPARD:PPARG	AGTRGGTCACVGTGACCTAC	1	0	0.3518	4	0	2.7	0
M6263_1.02:GFI1:GFI1B	GCWGTGATTT	1	0	0.3542	8582	0.076	12228.8	0.0752
M4843_1.02:LMX1A:LMX1B	WTTAATTAG	1	0	0.3584	14000	0.124	20006.6	0.123
M5253_1.02:ISL1:ISL2	NYTAATKGV	1	0	0.3584	41570	0.3683	59672.2	0.3667
M4508_1.02:REST	AGCACCATGGACAGC	1	0	0.3622	11	0.0001	10.2	0.0001
M5985_1.02:AR:NR3C1:NR3C2:PGR	DGGTACAYKGTGTACCN	1	0	0.3668	52	0.0005	63.3	0.0004
M5872_1.02:SRY	TGAATAMCATTCA	1	0	0.3757	66	0.0006	82.1	0.0005
M6262_1.02:GFI1:GFI1B	TGCAGTGATTT	1	0	0.3769	3192	0.0283	4516.9	0.0278
M5288_1.02:AR:NR3C1:NR3C2:PGR	GGGWACAYCGTGTACCT	1	0	0.3823	29	0.0003	33.7	0.0002
M5987_1.02:ASCL1:ASCL2	ARCAGCTGCT	1	0	0.3968	1647	0.0146	2315.7	0.0142
M5463_1.02:FOXO1:FOXO3:FOXO4:FOXO6	GTAAACATGTTTAC	1	0	0.4123	17	0.0002	18.5	0.0001
M0985_1.02:IRX1:IRX2:IRX3:IRX4:IRX5:IRX6	NNCDTGTHNN	1	0	0.4126	96588	0.8558	139087	0.8548
M3727_1.02:PAX6	RTKMABTCAWGCGTGAAVATW	1	0	0.4147	13	0.0001	13.9	0.0001
M5857_1.02:SPDEF	AMCCGGATGTA	1	0	0.4192	151	0.0013	200.9	0.0012
M1073_1.02:AC012531.1:HOXA2:HOXA3:HOXA4:HOXA5:HOXA6:HOXA7:HOXB2:HOXB3:HOXB4:HOXB5:HOXB6:HOXB7:HOXC5:HOXC6:HOXD3:HOXD4:PDX1	YTAATKABN	1	0	0.4198	48681	0.4313	69955.3	0.4299
M5791_1.02:ENSG00000250096:RUNX1:RUNX2:RUNX3	WAACCGCAAACCGCAA	1	0	0.4237	20	0.0002	22.6	0.0001
M5408_1.02:ESRRA:ESRRB:ESRRG	TGACCTTGAATGACCTT	1	0	0.4274	8	0.0001	7.6	0
M3402_1.02:HNF1A:HNF1B	TGKTAATHATTAACC	1	0	0.4275	373	0.0033	511	0.0031
M4491_1.02:NFKB1:RELA	AGGGRMTTTCCMVVS	1	0	0.4326	465	0.0041	641.3	0.0039
M5831_1.02:SOX1:SOX14:SOX2:SOX21	BAACAATAACATTGTTC	1	0	0.4375	12	0.0001	12	0.0001
M4440_1.02:AR:NR3C1:NR3C2:PGR	BNMNRGRACATTCTGTTCYYN	1	0	0.438	64	0.0006	81.8	0.0005
M4929_1.02:ARNT:ARNT2:ARNTL	AADTCGTGACT	1	0	0.4386	255	0.0023	346.5	0.0021
M4930_1.02:NPAS4	AADTCGTGACT	1	0	0.4386	255	0.0023	346.5	0.0021
M2282_1.02:FOXO1:FOXO3:FOXO4:FOXO6	WGTAAACAGGA	1	0	0.463	6393	0.0566	9121.4	0.0561
M4551_1.02:ZNF274	TTCATACTGGAGAGAAA	1	0	0.463	11	0.0001	11.4	0.0001
M0981_1.02:DLX1:DLX2:DLX3:DLX4:DLX5:DLX6	TAATTRN	1	0	0.4696	78489	0.6955	112974	0.6943
M0820_1.02:TFCP2L1:UBP1	TAACCGGTT	1	0	0.4739	21	0.0002	24.7	0.0002
M4101_1.02:XBP1	RTGATGACGTGTCCYWT	1	0	0.4755	39	0.0003	48.3	0.0003
M0316_1.02:NFIL3	KATTACGTMA	1	0	0.481	10125	0.0897	14485.5	0.089
M3550_1.02:AC002126.6:MEF2A:MEF2B:MEF2C:MEF2D	CTCTAAAAATAACTCT	1	0	0.4811	6	0.0001	5.1	0
M6134_1.02:SOX1:SOX14:SOX2:SOX21	TTTGCATDACAAWGG	1	0	0.4854	571	0.0051	795.3	0.0049
M6047_1.02:MAF:MAFA:MAFB:NRL	WNTGCTGACGTMAGCANW	1	0	0.4902	10	0.0001	10.2	0.0001
M6433_1.02:PPARA:PPARD:PPARG	GTGMCCTTTGACCTASTT	1	0	0.4958	60	0.0005	77.9	0.0005
M5302_1.02:BATF3	TGATGACGTCATCA	1	0	0.5134	5	0	4.6	0
M5840_1.02:SOX10:SOX8:SOX9	RAACAATTGCAGTGTTY	1	0	0.5134	5	0	4.8	0
M0947_1.02:NKX2-3:NKX3-1:NKX3-2	YTAAGTGSNN	1	0	0.5171	27934	0.2475	40121.3	0.2466
M5605_1.02:LMX1A:LMX1B	TTAATTAN	1	0	0.5171	40244	0.3566	57852.7	0.3556
M4849_1.02:TCF12:TCF3:TCF4	TKTWRTBKBBKYRMCATCTGG	1	0	0.5195	198	0.0018	270.5	0.0017
M4850_1.02:SCXA:SCXB:TCF15	TKTWRTBKBBKYRMCATCTGG	1	0	0.5195	198	0.0018	270.5	0.0017
M5289_1.02:AR:NR3C1:NR3C2:PGR	RGGWACACSGTGTWCCY	1	0	0.5215	25	0.0002	30.5	0.0002
M3341_1.02:GFI1:GFI1B	NDSRNNWGCWGTGATTTRNYYKBT	1	0	0.5216	138	0.0012	186.7	0.0011
M5073_1.02:LBX1:LBX2	GYTAATTA	1	0	0.5216	34536	0.306	49632.8	0.305
M6397_1.02:NR6A1	TGACCTTGAACTT	1	0	0.5216	133	0.0012	179.9	0.0011
M3990_1.02:STAT5A:STAT5B	RAWTTCCAGGAAATH	1	0	0.5249	554	0.0049	774.6	0.0048
M6142_1.02:AR:NR3C1:NR3C2:PGR	AAGAACAYBVTGTWCC	1	0	0.5391	327	0.0029	453.5	0.0028
M2061_1.02:POU2F1:POU3F1:POU3F2:POU3F3:POU3F4	TGMATA	1	0	0.5412	78152	0.6925	112524	0.6916
M3996_1.02:THRA:THRB	KRSCGTGACCTYANTS	1	0	0.542	193	0.0017	264.9	0.0016
M6081_1.02:AL662824.5:AL844527.7:CR354565.3:CR759733.4:CR936877.3:RXRA:RXRB:RXRG	TGACCTTTGACCCC	1	0	0.5427	15	0.0001	17.7	0.0001
M4707_1.02:STAT1	AAMYGAAACT	1	0	0.543	2238	0.0198	3181.9	0.0196
M5758_1.02:RARA:RARB:RARG	TGACCTYAAATGACCTTT	1	0	0.5467	4	0	3.8	0
M5937_1.02:THRA:THRB	GTGACCTBATRAGGTCAY	1	0	0.5467	4	0	3.2	0
M6083_1.02:SOX10:SOX8:SOX9	AACAATTKCAGTGTT	1	0	0.5467	4	0	3.6	0
M4942_1.02:EMX1:EMX2	YTAATTA	1	0	0.5589	36964	0.3275	53149.3	0.3266
M5916_1.02:TFAP2A	TGCCCYSRGGGCA	1	0	0.5599	259	0.0023	358.8	0.0022
M1535_1.02:RFX1:RFX2:RFX3:RFX4:RFX5:RFX6:RFX7:RFX8	CNTRGCAACV	1	0	0.5728	10337	0.0916	14820	0.0911
M4512_1.02:SRF	HTTKCCTTATATGG	1	0	0.5789	300	0.0027	417.3	0.0026
M2170_1.02:ARID2:RFX1:RFX2:RFX3:RFX4:RFX5:RFX6:RFX7:RFX8	SGTTGCYA	1	0	0.5794	7676	0.068	10996	0.0676
M4344_1.02:ARID2:RFX1:RFX2:RFX3:RFX4:RFX5:RFX6:RFX7:RFX8	GGTTGCYA	1	0	0.5794	7676	0.068	10996	0.0676
M5991_1.02:BARHL1:BARHL2	NYTAATTGNY	1	0	0.5794	31456	0.2787	45225	0.2779
M1987_1.02:LMX1A:LMX1B	TTAATTA	1	0	0.5865	25139	0.2227	36129.2	0.222
M5843_1.02:SOX10:SOX8:SOX9	AACAATTGCAGTGTT	1	0	0.589	3	0	3	0
M4995_1.02:TCF12:TCF3:TCF4	GGCCATSTG	1	0	0.5927	2548	0.0226	3633.1	0.0223
M4996_1.02:HAND1:HAND2	GGCCATSTG	1	0	0.5927	2548	0.0226	3633.1	0.0223
M4704_1.02:PAX1:PAX2:PAX5:PAX8:PAX9	GCAGCSAAGCGTGAC	1	0	0.5954	46	0.0004	60.8	0.0004
M4967_1.02:FERD3L:PTF1A	CGTCAGCTGKYGT	1	0	0.5965	69	0.0006	92.1	0.0006
M5797_1.02:AL662824.5:AL844527.7:CR354565.3:CR759733.4:CR936877.3:RXRA:RXRB:RXRG	TGACCTTTGACCCC	1	0	0.5965	19	0.0002	23.3	0.0001
M2953_1.02:ZEB1	GDACAGGTGWDW	1	0	0.5974	8267	0.0733	11850.9	0.0728
M1990_1.02:ALX4:VSX1:VSX2	TTAATTA	1	0	0.605	26123	0.2315	37555.1	0.2308
M4861_1.02:ALX4:VSX1:VSX2	TTAATTA	1	0	0.605	26123	0.2315	37555.1	0.2308
M5570_1.02:HSFY1:HSFY2	TTCGAAHSRTTCGAA	1	0	0.6184	21	0.0002	26.7	0.0002
M3602_1.02:TLX1:TLX2:TLX3	CGGTAAKTGG	1	0	0.6191	6281	0.0557	9000.9	0.0553
M6330_1.02:MAF:MAFA:NRL	STGCTGACBMYGCAGCHTYCV	1	0	0.6249	18	0.0002	22.2	0.0001
M2044_1.02:ARX:OTP:PHOX2A:PHOX2B:SHOX:SHOX2	TTAATTA	1	0	0.6273	29195	0.2587	41990.8	0.2581
M5820_1.02:SOX15	ATGAATAACATTCAT	1	0	0.6306	6	0.0001	6.7	0
M4483_1.02:ZEB1	CAGGTGAG	1	0	0.6306	10020	0.0888	14381.7	0.0884
M0297_1.02:ATF1:CREB1:CREM	RTGACGTVN	1	0	0.6335	9031	0.08	12959.2	0.0796
M0919_1.02:CRX:DRGX:OTX1:OTX2	HTAATCCN	1	0	0.6359	46397	0.4111	66783.2	0.4104
M3715_1.02:PAX4	BGBVGTCATGCGTGHKSRNCV	1	0	0.6363	9	0.0001	10.2	0.0001
M3781_1.02:PPARA:PPARD:PPARG	TGACCTTTGRCCTAGTTYTG	1	0	0.6372	2	0	2	0
M5361_1.02:E2F4:E2F5	TTTGGCGCCAAA	1	0	0.6372	2	0	1.2	0
M5936_1.02:THRA:THRB	GTGACCTTATRAGGTCAH	1	0	0.6372	2	0	1.4	0
M6084_1.02:SOX10:SOX8:SOX9	ATCAATTGCAGTGAT	1	0	0.6372	2	0	1.6	0
M0963_1.02:LHX1:LHX3:LHX4:LHX5	NNYTAATTA	1	0	0.6584	44880	0.3977	64608.8	0.3971
M0671_1.02:E2F2:E2F3	WTGGCGCCAW	1	0	0.6603	1308	0.0116	1864.8	0.0115
M2052_1.02:ENSG00000229544:NKX1-1	TTAATTR	1	0	0.6606	35276	0.3126	50768.5	0.312
M5881_1.02:TBX15:TBX18:TBX22	AGGTGTGA	1	0	0.6639	4905	0.0435	7032.6	0.0432
M4944_1.02:EN1:EN2	RYTAATTR	1	0	0.6683	54095	0.4793	77897.9	0.4787
M5555_1.02:HOXA11:HOXA9:HOXC10:HOXC11:HOXC9:HOXD10:HOXD11:HOXD9	GTCGTAAAAW	1	0	0.6687	4021	0.0356	5762.2	0.0354
M5675_1.02:NR2E1	TGACTTWTTGACTT	1	0	0.6739	358	0.0032	505.1	0.0031
M5403_1.02:ESR1:ESR2	AAGGTCACGRTGACCTK	1	0	0.6777	5	0	5.2	0
M5642_1.02:MTF1	GTGCCGTGTGCAAA	1	0	0.6777	5	0	5.1	0
M6492_1.02:STAT5A:STAT5B	WTTTCYDGGAATT	1	0	0.6777	1080	0.0096	1539.5	0.0095
M4469_1.02:REST	TCCRTGGTGCTGAA	1	0	0.6825	39	0.0003	52.6	0.0003
M6287_1.02:HSF2	VGAABRTTCTAGAA	1	0	0.6839	582	0.0052	826.9	0.0051
M1584_1.02:SOX10:SOX8:SOX9	ATTGTTHN	1	0	0.6839	94873	0.8406	136720	0.8403
M0938_1.02:SIX3:SIX6	NGATATCAYYN	1	0	0.6861	9924	0.0879	14260.2	0.0876
M3553_1.02:AC002126.6:MEF2A:MEF2B:MEF2C:MEF2D	MSTGTTACTAAAAATAGAAMCT	1	0	0.7034	1	0	0.8	0
M3666_1.02:REST	GGCGCTGTCCGTGGTGCTGAA	1	0	0.7034	1	0	0	0
M4013_1.02:ATF1:CREB1:CREM	ATGACGCATACCCCC	1	0	0.7034	1	0	0	0
M5494_1.02:GMEB2	TACGTGGTTACGTW	1	0	0.7034	1	0	0	0
M5495_1.02:GMEB2	TACGTVAGTTACGTA	1	0	0.7034	1	0	0.6	0
M5629_1.02:MGA	AGGTGTGAHDTCACACCT	1	0	0.7034	1	0	0	0
M5759_1.02:RARA:RARB:RARG	MATTGACCTTTTGACCTC	1	0	0.7034	1	0	0	0
M5813_1.02:SOX10:SOX8:SOX9	ATGAATTGCAGTCAT	1	0	0.7034	1	0	0	0
M5847_1.02:SOX10:SOX8:SOX9	AACAATGTGCAGTGTT	1	0	0.7034	1	0	0	0
M5849_1.02:SOX10:SOX8:SOX9	ATGAATGTGCAGTCAT	1	0	0.7034	1	0	0.6	0
M5939_1.02:THRA:THRB	GTGACCTYATNTAAGGTCAH	1	0	0.7034	1	0	1	0
M5868_1.02:SRF	TGMCCATATATGGKCA	1	0	0.7055	10	0.0001	12.1	0.0001
M5869_1.02:SRY	AACAATAMCATTGTT	1	0	0.7055	10	0.0001	12.5	0.0001
M6415_1.02:AC012531.1:HOXA2:HOXA3:HOXA4:HOXA5:HOXA6:HOXA7:HOXB2:HOXB3:HOXB4:HOXB5:HOXB7:HOXC5:HOXD3:HOXD4:PDX1	CTAATTACY	1	0	0.7129	6102	0.0541	8766.1	0.0539
M4472_1.02:PAX1:PAX2:PAX5:PAX8:PAX9	GCAGCSAAGCGTGAC	1	0	0.7172	71	0.0006	98.7	0.0006
M6501_1.02:LYL1:NHLH1:NHLH2:TAL1:TAL2	YCMDRWKGTTGVKCGAMCATCTGTT	1	0	0.7193	7	0.0001	8.8	0.0001
M6462_1.02:AL662824.5:AL844527.7:CR354565.3:CR759733.4:CR936877.3:RXRA:RXRB:RXRG	DTGACCTTTGACC	1	0	0.7239	132	0.0012	185	0.0011
M1498_1.02:PAX2:PAX5:PAX8	ACCGTGAYCAC	1	0	0.7321	4	0	4.3	0
M4555_1.02:ZNF274	TACTGGAGAGAAACC	1	0	0.7321	17	0.0002	22.4	0.0001
M5610_1.02:MAFF:MAFG:MAFK	WWWNTGCTGASTCAGCANWWW	1	0	0.7321	17	0.0002	22.6	0.0001
M5841_1.02:SOX10:SOX8:SOX9	CATCAATTGCAGTGATH	1	0	0.7321	4	0	4.3	0
M5850_1.02:SOX10:SOX8:SOX9	AAACAATTKCAGTGTTT	1	0	0.7321	4	0	4.5	0
M5882_1.02:T:TBX19	WTTCACACCTAGGTGTGAAA	1	0	0.7321	4	0	4.3	0
M5891_1.02:EOMES:TBR1:TBX21	TCACACCTHNRAGGTGTGA	1	0	0.7321	4	0	4.9	0
M6087_1.02:SOX11:SOX4	AACAATTKCAGTGTT	1	0	0.7321	4	0	4.9	0
M5635_1.02:MNX1	TTTAATTANH	1	0	0.7326	23805	0.2109	34275	0.2106
M6384_1.02:NR1H3:NR1H4	AGGTCATTGACCYY	1	0	0.7336	159	0.0014	224.9	0.0014
M6326_1.02:KLF1:KLF12:KLF2:KLF3:KLF4:KLF5:KLF6:KLF7:KLF8	CAGGGGGTG	1	0	0.7433	3831	0.0339	5504.8	0.0338
M4690_1.02:GATA1:GATA2:GATA3:GATA4:GATA5:GATA6	CTGSNSVVBRCAGATAAGVV	1	0	0.7456	102	0.0009	143.2	0.0009
M6289_1.02:HOXA6:HOXA9:HOXB8:HOXB9:HOXC10:HOXC8:HOXC9:HOXD10:HOXD8:HOXD9	WCATAAATYATM	1	0	0.7512	5510	0.0488	7923	0.0487
M5683_1.02:AR:NR3C1:NR3C2:PGR	RGGWACAYDATGTWCCM	1	0	0.7583	33	0.0003	45.4	0.0003
M5975_1.02:ZNF524	GKCAMGGGTTCGAG	1	0	0.7631	47	0.0004	65.9	0.0004
M2265_1.02:BCL6	WGCTTTCYAGGAAM	1	0	0.7679	647	0.0057	926.7	0.0057
M4785_1.02:MEOX1:MEOX2	CTTAATGA	1	0	0.7683	24102	0.2136	34717.3	0.2134
M1934_1.02:ESR1:ESR2	AGGTCAGGGTGACCTGGSHB	1	0	0.7692	6	0.0001	7.9	0
M5512_1.02:HIC1:HIC2	VGTGGGCAY	1	0	0.7717	14923	0.1322	21490.8	0.1321
M5671_1.02:LYL1:NHLH1:NHLH2:TAL1	MGCAGCTGCG	1	0	0.7849	815	0.0072	1169.3	0.0072
M5114_1.02:MYF5:MYF6:MYOD1:MYOG	GCGTCAGCTGTT	1	0	0.7903	115	0.001	163.1	0.001
M5745_1.02:AL662833.4:AL773544.1:BX088580.2:CR388229.2:CR759815.4:CR847794.3:POU5F1:POU5F1B	ATGAATATGCAW	1	0	0.7908	1751	0.0155	2517.9	0.0155
M4577_1.02:SRF	YATKNCCAWATAAGGMAA	1	0	0.7922	202	0.0018	288.8	0.0018
M6103_1.02:TP53	ACATGTYHHYDGACWTGT	1	0	0.7998	66	0.0006	94	0.0006
M5810_1.02:SOX10:SOX8:SOX9	AACAATTGCAGTGTT	1	0	0.8018	3	0	3.9	0
M5852_1.02:SOX10:SOX8:SOX9	AATGAATTGCAGTCATT	1	0	0.8018	3	0	3.4	0
M6069_1.02:RARA:RARB:RARG	TGACCTTTTGACCTTT	1	0	0.8018	3	0	3.1	0
M5795_1.02:AL662824.5:AL844527.7:CR354565.3:CR759733.4:CR936877.3:RXRA:RXRB:RXRG	TGACCTTTGACCYC	1	0	0.809	24	0.0002	33.6	0.0002
M2006_1.02:POU2F1:POU2F2:POU2F3:POU3F1:POU3F2:POU3F3:POU3F4	TAATTAWM	1	0	0.8139	41163	0.3647	59332.7	0.3646
M5626_1.02:MEOX1:MEOX2	STMATCATCATTAA	1	0	0.8198	615	0.0054	884.9	0.0054
M6235_1.02:FOXA1:FOXA2:FOXA3:FOXB1:FOXB2:FOXC1:FOXC2:FOXD1:FOXD2:FOXD3:FOXD4:FOXD4L1:FOXD4L2:FOXD4L3:FOXD4L4:FOXD4L5:FOXD4L6:FOXE1:FOXE3:FOXF1:FOXF2:FOXG1:FOXI1:FOXI2:FOXJ1:FOXJ2:FOXJ3:FOXK1:FOXK2:FOXL1:FOXL2:FOXQ1:FOXS1:KIAA0415	CTTAAGTAAACAAHG	1	0	0.8202	490	0.0043	704.3	0.0043
M5762_1.02:RARA:RARB:RARG	TGACCTCACWTGACCTTT	1	0	0.83	5	0	6.1	0
M2040_1.02:LBX1:LBX2	TAATTA	1	0	0.8309	56443	0.5001	81370.6	0.5001
M5655_1.02:NFAT5	YTGTAATTTTCCAY	1	0	0.8321	232	0.0021	333.8	0.0021
M1912_1.02:RBPJ	BTGTGGGAAMCKARMT	1	0	0.8321	334	0.003	480.1	0.003
M2318_1.02:TCF12:TCF3:TCF4	CMCAGCTGCWB	1	0	0.8343	3511	0.0311	5060.8	0.0311
M6463_1.02:SMAD1:SMAD5:SMAD9	RSCCTGTCTGCC	1	0	0.8356	1588	0.0141	2288.7	0.0141
M5684_1.02:AR:NR3C1:NR3C2:PGR	GGGWACAYAATGTWCCC	1	0	0.8388	32	0.0003	45.5	0.0003
M5668_1.02:NFKB1	AGGGGAWTCCCCT	1	0	0.8447	16	0.0001	22.8	0.0001
M5679_1.02:NR2F1:NR2F2:NR2F6	CNBTTGACCTYTG	1	0	0.8462	1585	0.014	2285.2	0.014
M6269_1.02:HBP1	AYTCATTGA	1	0	0.8466	14742	0.1306	21256.5	0.1306
M1100_1.02:SIX3:SIX6	NNGGDGATAN	1	0	0.8466	57142	0.5063	82388	0.5063
M5576_1.02:IRF7	MCGAAAGCGAAAVT	1	0	0.8553	288	0.0026	415.2	0.0026
M1878_1.02:HNF1A:HNF1B	GKTAATWATTAACC	1	0	0.8612	400	0.0035	577.3	0.0035
M5828_1.02:SOX2:SOX21	TGAATAMCATTCA	1	0	0.8622	87	0.0008	126	0.0008
M4682_1.02:BACH1:BACH2	AAHTGCTGA	1	0	0.8753	6077	0.0538	8769.7	0.0539
M1109_1.02:EVX1:EVX2	CTAATTAA	1	0	0.8779	13530	0.1199	19519.1	0.12
M2024_1.02:MEOX1:MEOX2	TTAATGA	1	0	0.879	26595	0.2357	38360.7	0.2358
M5685_1.02:NR4A1:NR4A2:NR4A3	AGGTCAHVNNTTGACCT	1	0	0.8809	15	0.0001	21.6	0.0001
M6428_1.02:POU5F1	ATTTGCATAACAAWGG	1	0	0.893	183	0.0016	265	0.0016
M2065_1.02:ESR1:ESR2	AGGKCANKGTGACCT	1	0	0.8961	205	0.0018	297.9	0.0018
M3966_1.02:STAT1	KDYSAHTTCCGGGAADTGGSR	1	0	0.8974	4	0	5.8	0
M5411_1.02:ESRRA:ESRRB:ESRRG	TGACCTTSAAATGACCTT	1	0	0.8974	2	0	2.3	0
M5573_1.02:IRF4	YCGAAACCGAAACTA	1	0	0.8974	4	0	5.1	0
M5812_1.02:SOX10:SOX8:SOX9	ATCAATTKCAGTGAT	1	0	0.8974	2	0	2.8	0
M5848_1.02:SOX10:SOX8:SOX9	ATCAATGTKCAGTGAT	1	0	0.8974	2	0	2.7	0
M5899_1.02:TBX2:TBX3:TBX4:TBX5	AGGTGTGAAATWTCACACCT	1	0	0.8974	2	0	2.2	0
M6270_1.02:LYL1:NHLH1:NHLH2:TAL1	RRGGACGCAGCTGCKCCCCV	1	0	0.8974	2	0	2.2	0
M5749_1.02:PRDM1	WGAAAGTGAAAGTGN	1	0	0.9136	272	0.0024	395.8	0.0024
M5676_1.02:NR2F1:NR2F2:NR2F6	DTGACCTTTGACCYY	1	0	0.9151	29	0.0003	42.4	0.0003
M5527_1.02:HNF4A:HNF4G	TGACCTTTGACCCC	1	0	0.918	14	0.0001	20.6	0.0001
M5528_1.02:HNF4A:HNF4G	NDTGGACTTTGACCCC	1	0	0.9218	16	0.0001	23.8	0.0001
M5569_1.02:HSFY1:HSFY2	CGTTCGAAA	1	0	0.9297	1624	0.0144	2352.6	0.0145
M5692_1.02:BHLHE22:BHLHE23:OLIG1:OLIG2:OLIG3	AMCATATGKT	1	0	0.9306	1837	0.0163	2660.5	0.0164
M3690_1.02:EBF1	VDCDABTCCCYAGGGARBDKGB	1	0	0.9357	24	0.0002	35.5	0.0002
M6519_1.02:ENSG00000234254:TGIF1:TGIF2	CAGSTGACACCTGACA	1	0	0.941	165	0.0015	241.7	0.0015
M4477_1.02:SRF	NYATGNCCAWATAAGGCMA	1	0	0.9412	132	0.0012	193.2	0.0012
M6104_1.02:TP53	ACATGTCHYWGACWTGT	1	0	0.9446	30	0.0003	44.7	0.0003
M4765_1.02:FOXA2:FOXC1:FOXC2:FOXD1:FOXD2:FOXD3:FOXD4:FOXD4L1:FOXD4L2:FOXD4L3:FOXD4L4:FOXD4L5:FOXD4L6:FOXE1:FOXE3:FOXF1:FOXF2:FOXL2:FOXQ1:FOXS1	TAAACAAMGA	1	0	0.9533	2975	0.0264	4308.9	0.0265
M6218_1.02:ESR1:ESR2	AGGTCACCSTGACCY	1	0	0.9533	131	0.0012	192	0.0012
M6025_1.02:HNF4A:HNF4G	ATTGGACTTTGACCCC	1	0	0.9576	11	0.0001	16.3	0.0001
M5006_1.02:HEY1:HEY2:HEYL	CMRCCGACACGTGHCVC	1	0	0.9687	5	0	7.1	0
M1942_1.02:NKX2-3:NKX2-5:NKX3-1:NKX3-2	KCCACTTAR	1	0	0.9695	27903	0.2472	40289.4	0.2476
M1471_1.02:NR2E1	NNATTGACCTCA	1	0	0.9695	3905	0.0346	5655.3	0.0348
M5598_1.02:LHX2:LHX9	TAATTAMGCTAATTA	1	0	0.9695	95	0.0008	140.6	0.0009
M0412_1.02:ZIC1:ZIC2:ZIC3:ZIC4:ZIC5	CNCMGCRGGD	1	0	0.9709	12953	0.1148	18720.8	0.1151
M5644_1.02:MYB:MYBL1	ACCGTTAACSGY	1	0	0.9807	39	0.0003	58.9	0.0004
M5492_1.02:GLIS3	CTTCGTGGGGGGTC	1	0	0.9837	3	0	4.3	0
M5619_1.02:MEIS1:MEIS2:MEIS3:PKNOX2	TTGACAGCTGTCAW	1	0	0.9837	3	0	4.4	0
M6070_1.02:RARA:RARB:RARG	TGACCTYTGDTGACCTTT	1	0	0.9837	3	0	4	0
M6504_1.02:TBX2:TBX3	AGGWAGASAMTTAGGTSWKAAAAA	1	0	0.9837	3	0	4.5	0
M1959_1.02:AL662833.4:AL773544.1:BX088580.2:CR388229.2:CR759815.4:CR847794.3:POU3F2:POU3F3:POU5F1:POU5F1B	ATTTGCATAACAAWG	1	0	0.9892	254	0.0023	373.6	0.0023
M6281_1.02:HNF1A:HNF1B	KGTTAATTATTAACY	1	0	0.9895	412	0.0037	603.9	0.0037
M2591_1.02:AC012531.1:HOXA3:HOXA4:HOXA5:HOXA6:HOXA7:HOXB4:HOXB5:HOXB6:HOXB7:HOXB8:HOXC5:HOXC6:HOXC8:HOXD3:HOXD4:HOXD8	GNRGRBTTAATGGSYTHGK	1	0	0.991	132	0.0012	195.5	0.0012
M2250_1.02:FOXA1:FOXA2:FOXA3:FOXB1:FOXB2:FOXC1:FOXC2:FOXD1:FOXD2:FOXD3:FOXD4:FOXD4L1:FOXD4L2:FOXD4L3:FOXD4L4:FOXD4L5:FOXD4L6:FOXE1:FOXE3:FOXF1:FOXF2:FOXG1:FOXI1:FOXI2:FOXJ1:FOXJ3:FOXK1:FOXK2:FOXL1:FOXL2:FOXQ1:FOXS1:KIAA0415	TTRRGYAAACA	1	0	0.9926	8374	0.0742	12117.8	0.0745
M4485_1.02:NFKB1:RELA	NRGGGRMTTTCCMVR	1	0	0.9926	493	0.0044	721.4	0.0044
M4673_1.02:FOXA1:FOXA2:FOXA3:FOXB1:FOXB2:FOXC1:FOXC2:FOXD1:FOXD2:FOXD3:FOXD4:FOXD4L1:FOXD4L2:FOXD4L3:FOXD4L4:FOXD4L5:FOXD4L6:FOXE1:FOXE3:FOXF1:FOXF2:FOXG1:FOXI1:FOXI2:FOXJ1:FOXJ3:FOXK1:FOXK2:FOXL1:FOXL2:FOXQ1:FOXS1:KIAA0415	TTRRGYAAACA	1	0	0.9926	8374	0.0742	12117.8	0.0745
M4972_1.02:FOXA1:FOXA2:FOXA3:FOXB1:FOXB2:FOXC1:FOXC2:FOXD1:FOXD2:FOXD3:FOXD4:FOXD4L1:FOXD4L2:FOXD4L3:FOXD4L4:FOXD4L5:FOXD4L6:FOXE1:FOXE3:FOXF1:FOXF2:FOXG1:FOXI1:FOXI2:FOXJ1:FOXJ3:FOXK1:FOXK2:FOXL1:FOXL2:FOXQ1:FOXS1:KIAA0415	TTRRGYAAACA	1	0	0.9926	8374	0.0742	12117.8	0.0745
M1951_1.02:HINFP	GCGGACGTTV	1	0	0.9926	136	0.0012	201.3	0.0012
M5835_1.02:SOX7	AACAATRTKCATTGTT	1	0	0.995	12	0.0001	18.9	0.0001
M5543_1.02:AC012531.1:HOXA2:HOXA3:HOXA4:HOXA5:HOXA6:HOXA7:HOXB2:HOXB3:HOXB4:HOXB5:HOXB6:HOXB7:HOXB8:HOXC5:HOXC6:HOXC8:HOXD3:HOXD4:HOXD8:PDX1	NYTAATTANY	1	0	0.9999	54214	0.4804	78252.4	0.4809
M4444_1.02:NFKB1:RELA	AGGGRMTTTCCMVR	1	0	1	519	0.0046	760.9	0.0047
M6037_1.02:IRX1:IRX2:IRX3:IRX4:IRX5:IRX6	TTTGTCATGTAR	1	0	1	2316	0.0205	3365.1	0.0207
M5222_1.02:PAX1:PAX2:PAX5:PAX8:PAX9	ABTSRWGCGTGACGK	1	0	1	52	0.0005	79	0.0005
M0110_1.02:ARID5A:ARID5B	NNNAWATTNN	1	0	1	87735	0.7774	126573	0.7779
M3986_1.02:STAT5A:STAT5B	TTCCCRGAAWTNSNNTTCCNVGAR	1	0	1	6	0.0001	9.1	0.0001
M6011_1.02:FOXA1:FOXA2:FOXA3:FOXB1:FOXB2:FOXC1:FOXC2:FOXD1:FOXD2:FOXD3:FOXD4:FOXD4L1:FOXD4L2:FOXD4L3:FOXD4L4:FOXD4L5:FOXD4L6:FOXE1:FOXE3:FOXF1:FOXF2:FOXG1:FOXI1:FOXI2:FOXJ1:FOXJ2:FOXJ3:FOXK1:FOXK2:FOXL1:FOXL2:FOXQ1:FOXS1:KIAA0415	ATAAACAAGTGTAAACA	1	0	1	6	0.0001	9.3	0.0001
M6348_1.02:MTF1	MGKGCCGTGTGCAAARS	1	0	1	6	0.0001	9.8	0.0001
M4653_1.02:ZNF274	TCATACTGGAGAGAA	1	0	1	25	0.0002	38.6	0.0002
M5524_1.02:HNF4A:HNF4G	GWTGGACTTTGGACYS	1	0	1	15	0.0001	23.7	0.0001
M0887_1.02:HOXA1:HOXA2:HOXA3:HOXA4:HOXA5:HOXA6:HOXB1:HOXB2:HOXB3:HOXB4:HOXB5:HOXD3:HOXD4:PDX1	NNTAATKAN	1	0	1	81351	0.7208	117384	0.7214
M4926_1.02:NR2E1	KTTGACTTTT	1	0	1	5300	0.047	7687.5	0.0472
M1593_1.02:SOX18	ATTGTHNN	1	0	1	96481	0.8549	139177	0.8554
M4734_1.02:TCF12:TCF3:TCF4	ACCATCTGBCS	1	0	1	4147	0.0367	6020.5	0.037
M4735_1.02:ATOH1:ATOH7	ACCATCTGBCS	1	0	1	4147	0.0367	6020.5	0.037
M6192_1.02:E2F3	CSCGCGAAAC	1	0	1	402	0.0036	592.4	0.0036
M6071_1.02:RARA:RARB:RARG	TGACCTTTRKDTGACCT	1	0	1	4	0	6.6	0
M5535_1.02:HOXA13:HOXB13:HOXC13:HOXD13	SCTCGTAAAAH	1	0	1	1461	0.0129	2132.2	0.0131
M5829_1.02:SOX1:SOX14:SOX2:SOX21	MTGAATAMCATTCAT	1	0	1	48	0.0004	73.4	0.0005
M5747_1.02:POU6F2	TTAATTAGCTMATTAW	1	0	1	9	0.0001	14.9	0.0001
M3407_1.02:HNF1A:HNF1B	DGTTAATKAWTAACCAA	1	0	1	129	0.0011	193.9	0.0012
M1864_1.02:FOXA1:FOXA2:FOXA3:FOXB1:FOXB2:FOXC1:FOXC2:FOXD1:FOXD2:FOXD3:FOXD4:FOXD4L1:FOXD4L2:FOXD4L3:FOXD4L4:FOXD4L5:FOXD4L6:FOXE1:FOXE3:FOXF1:FOXF2:FOXG1:FOXI1:FOXI2:FOXJ1:FOXJ2:FOXJ3:FOXK1:FOXK2:FOXL1:FOXL2:FOXQ1:FOXS1:KIAA0415	NSNVAGTA	1	0	1	86942	0.7704	125448	0.771
M5796_1.02:AL662824.5:AL844527.7:CR354565.3:CR759733.4:CR936877.3:RXRA:RXRB:RXRG	GRGGTCATGACCYC	1	0	1	20	0.0002	31.7	0.0002
M4978_1.02:NR5A1:NR5A2	GCGGTGACCTTCGGACTG	1	0	1	1	0	1.2	0
M5648_1.02:MYBL2	ACCGTTARAACCGTTA	1	0	1	1	0	1.6	0
M5711_1.02:PAX1:PAX2:PAX5:PAX8:PAX9	TGCASTCATGCGTGACG	1	0	1	1	0	1.3	0
M5764_1.02:RARA:RARB:RARG	TGACCTTTTGACCTTT	1	0	1	1	0	1.4	0
M5768_1.02:RARA:RARB:RARG	GTGACCTTTTGACCTC	1	0	1	1	0	1.5	0
M4589_1.02:REST	TGTCCRTGGTGCTGA	1	0	1	16	0.0001	25.5	0.0002
M5825_1.02:SOX2:SOX21	AACACTRCCATTGTT	1	0	1	16	0.0001	25.9	0.0002
M5870_1.02:SRY	AACAATAWYCATTGTT	1	0	1	16	0.0001	25.4	0.0002
M0122_1.02:HMGA1:HMGA2	NNNNRHWDD	1	0	1	111187	0.9852	160332	0.9854
M6325_1.02:KLF1:KLF12:KLF2:KLF3:KLF4:KLF5:KLF6:KLF7:KLF8	GGGGGCKG	1	0	1	9380	0.0831	13596.1	0.0836
M0998_1.02:LBX1:LBX2	NTAATKRG	1	0	1	67586	0.5989	97572	0.5997
M5473_1.02:FOXO1:FOXO3:FOXO4:FOXO6	GTCGTGTGGGGAAA	1	0	1	23	0.0002	36.1	0.0002
M5919_1.02:TFAP2A:TFAP2B:TFAP2C:TFAP2D:TFAP2E	TGCCCYBAGGGCA	1	0	1	346	0.0031	513.9	0.0032
M3021_1.02:CUX1:CUX2	NATCGATCGS	1	0	1	1863	0.0165	2720.8	0.0167
M6507_1.02:TEAD1	CACATTCCWGMKCH	1	0	1	2257	0.02	3292.3	0.0202
M5259_1.02:AC012531.1:HOXA3:HOXA4:HOXA5:HOXA6:HOXA7:HOXB4:HOXB5:HOXB6:HOXB7:HOXB8:HOXC5:HOXC6:HOXC8:HOXD3:HOXD4:HOXD8	TAATTG	1	0	1	77514	0.6868	111885	0.6876
M5336_1.02:CUX1:CUX2	TTATCGATTA	1	0	1	3385	0.03	4928.6	0.0303
M5538_1.02:HOXA1:HOXA2:HOXA3:HOXA4:HOXA5:HOXA6:HOXB1:HOXB2:HOXB3:HOXB4:HOXB5:HOXD3:HOXD4:PDX1	GBTAATTASN	1	0	1	23297	0.2064	33705.2	0.2071
M3376_1.02:LYL1:NHLH1:NHLH2:TAL1	DDGGGNCGCAGCTGCGBCCCCD	1	0	1	2	0	3.8	0
M5799_1.02:AL662824.5:AL844527.7:CR354565.3:CR759733.4:CR936877.3:RXRA:RXRB:RXRG	TGACCTTTGACCCC	1	0	1	13	0.0001	21	0.0001
M5924_1.02:TFAP2A:TFAP2B:TFAP2C:TFAP2D:TFAP2E	TGCCCTSRGGGCA	1	0	1	303	0.0027	452.3	0.0028
M0668_1.02:E2F2	WDGGCGCCHW	1	0	1	1115	0.0099	1638.1	0.0101
M4712_1.02:FOXA1:FOXA2:FOXA3:FOXB1:FOXB2:FOXC1:FOXC2:FOXD1:FOXD2:FOXD3:FOXD4:FOXD4L1:FOXD4L2:FOXD4L3:FOXD4L4:FOXD4L5:FOXD4L6:FOXE1:FOXE3:FOXF1:FOXF2:FOXG1:FOXI1:FOXI2:FOXJ1:FOXJ2:FOXJ3:FOXK1:FOXK2:FOXL1:FOXL2:FOXS1:KIAA0415	GTAAACAG	1	0	1	19865	0.176	28762.7	0.1768
M6086_1.02:SOX1:SOX14:SOX2	AACAATANCATTGTT	1	0	1	46	0.0004	72.4	0.0004
M5837_1.02:SOX7	DATGAATTKCAKTCATD	1	0	1	16	0.0001	27	0.0002
M6441_1.02:FERD3L:PTF1A	GSRCAGCTGTTSWKTTYCCYG	1	0	1	25	0.0002	40.4	0.0002
M4497_1.02:NFKB1:RELA	GGGRATTTCCM	1	0	1	982	0.0087	1446.5	0.0089
M5412_1.02:ESRRA:ESRRB:ESRRG	TGACCTTGRNTGACCTT	1	0	1	3	0	5.9	0
M5802_1.02:AL662824.5:AL844527.7:CR354565.3:CR759733.4:CR936877.3:RXRA:RXRB:RXRG	TGACCTTTGACCCC	1	0	1	3	0	6	0
M5821_1.02:SOX18	AACAATTKCATTGTT	1	0	1	9	0.0001	15.5	0.0001
M1501_1.02:PAX2:PAX5:PAX8	ACGCGTGACG	1	0	1	355	0.0031	531	0.0033
M5793_1.02:ENSG00000250096:RUNX1:RUNX2:RUNX3	WAACCGCAAAAACCGCAR	1	0	1	14	0.0001	23	0.0001
M4781_1.02:BARX1:BSX	TTAATKA	1	0	1	51141	0.4531	73906.2	0.4542
M6410_1.02:PAX6	TCAWGCGTGAA	1	0	1	1724	0.0153	2528.4	0.0155
M1534_1.02:RFX1:RFX2:RFX3:RFX4:RFX5:RFX6:RFX7:RFX8	CHTAGCAACS	1	0	1	2450	0.0217	3584.5	0.022
M6060_1.02:CRX:DRGX:OTX1:OTX2	NHTAATCCGATTADN	1	0	1	62	0.0005	97	0.0006
M4841_1.02:FEZF1:FEZF2	YMAAAAGAGCAACCV	1	0	1	700	0.0062	1037.7	0.0064
M5503_1.02:GSX1:GSX2:HOXA4	KTTAATTRGN	1	0	1	28688	0.2542	41523	0.2552
M4789_1.02:TLX1:TLX2:TLX3	BTTAATKA	1	0	1	46205	0.4094	66804.9	0.4106
M4471_1.02:PAX1:PAX2:PAX5:PAX8:PAX9	GCAGCCAAGCGTGAC	1	0	1	57	0.0005	90.6	0.0006
M4495_1.02:NFKB1:RELA	HAGGGRMTTTCCMRR	1	0	1	517	0.0046	771.3	0.0047
M5766_1.02:RARA:RARB:RARG	TGACCTYTRGDTGACCTT	1	0	1	5	0	9	0.0001
M6276_1.02:HINFP	RMSYTAGCGGACGTTV	1	0	1	5	0	9.2	0.0001
M4605_1.02:ZNF274	CCAGTATGARTTCTC	1	0	1	19	0.0002	32	0.0002
M0291_1.02:XBP1	NVTGACGTDN	1	0	1	13351	0.1183	19387.1	0.1191
M5487_1.02:GCM1:GCM2	BATGCGGGTA	1	0	1	1416	0.0125	2089.6	0.0128
M5681_1.02:NR2F1:NR2F2:NR2F6	TGACCTTTGACCTY	1	0	1	17	0.0002	30	0.0002
M5785_1.02:RHOXF1	HTRATCCC	1	0	1	37308	0.3306	53994.8	0.3318
M0104_1.02:ARID3A:ARID3B:ARID3C	ATATTAATTAN	1	0	1	10668	0.0945	15509.7	0.0953
M5468_1.02:FOXO1:FOXO3:FOXO4:FOXO6	GTAAACATGTTTAC	1	0	1	12	0.0001	21.6	0.0001
M5962_1.02:ZBTB7A:ZBTB7C	BTCGGTGGTCGC	1	0	1	607	0.0054	907.2	0.0056
M5730_1.02:POU2F1:POU2F2:POU2F3:POU3F4	ATGAATATKCAW	1	0	1	2966	0.0263	4347.4	0.0267
M5889_1.02:EOMES:TBR1:TBX21	GGTGTGAWWTCACACC	1	0	1	6	0.0001	11.9	0.0001
M6353_1.02:MYF5:MYF6:MYOD1:MYOG	GCAGSTG	1	0	1	9022	0.0799	13129.7	0.0807
M4632_1.02:SP1:SP2:SP3:SP4:SP5:SP6:SP7:SP8:SP9	GSCTAGAGCGGCCSC	1	0	1	43	0.0004	70	0.0004
M4981_1.02:AC012531.1:HOXA3:HOXA4:HOXA5:HOXA6:HOXA7:HOXB3:HOXB4:HOXB5:HOXB6:HOXB7:HOXB8:HOXC5:HOXC6:HOXC8:HOXD3:HOXD4:HOXD8:PDX1	TTAATTA	1	0	1	35947	0.3185	52037.3	0.3198
M5298_1.02:BARHL1:BARHL2	SYTAATTGNY	1	0	1	25014	0.2216	36258.4	0.2228
M6469_1.02:SNAI2	YCAGGTG	1	0	1	10236	0.0907	14893.6	0.0915
M5184_1.02:SCRT1:SCRT2	TKCAACAGGTGGT	1	0	1	316	0.0028	480.1	0.003
M2013_1.02:SIX4:SIX5	TGAYAC	1	0	1	27041	0.2396	39191.6	0.2409
M1194_1.02:LBX1	CTAATTAR	1	0	1	1373	0.0122	2032.2	0.0125
M6073_1.02:RARA:RARB:RARG	TGACCTTTDGWTGACCTT	1	0	1	2	0	4.3	0
M6172_1.02:CEBPA:CEBPB:CEBPD:CEBPE	RAGATTKCGCAA	1	0	1	3004	0.0266	4410	0.0271
M6541_1.02:ZBTB4	CCTAGATGGCAGGTGGG	1	0	1	3	0	6.1	0
M5979_1.02:ZNF75A:ZNF75C:ZNF75D	TGTGGGAAAAGC	1	0	1	262	0.0023	401.7	0.0025
M5466_1.02:FOXO1:FOXO3:FOXO4:FOXO6	GTAAACAA	1	0	1	2856	0.0253	4196.1	0.0258
M6521_1.02:THRA:THRB	STGACCTGAR	1	0	1	5191	0.046	7590.2	0.0466
M5438_1.02:FOXA1:FOXA2:FOXA3:FOXB1:FOXB2:FOXC1:FOXC2:FOXD1:FOXD2:FOXD3:FOXD4:FOXD4L1:FOXD4L2:FOXD4L3:FOXD4L4:FOXD4L5:FOXD4L6:FOXE1:FOXE3:FOXF1:FOXF2:FOXG1:FOXI1:FOXI2:FOXJ1:FOXJ3:FOXK1:FOXK2:FOXL1:FOXL2:FOXQ1:FOXS1:KIAA0415	TGTAAACAW	1	0	1	8710	0.0772	12693.7	0.078
M4366_1.02:SRF	TNTTTCCCAATTCGGAAAYN	1	0	1	17	0.0002	30.8	0.0002
M4818_1.02:SCRT1:SCRT2	RNKCAACAGGTGG	1	0	1	705	0.0062	1056.7	0.0065
M5800_1.02:AL662824.5:AL844527.7:CR354565.3:CR759733.4:CR936877.3:RXRA:RXRB:RXRG	TGACCTTTGACCCC	1	0	1	17	0.0002	30.6	0.0002
M6236_1.02:FOXA1:FOXA2:FOXA3:FOXB1:FOXB2:FOXC1:FOXC2:FOXD1:FOXD2:FOXD3:FOXD4:FOXD4L1:FOXD4L2:FOXD4L3:FOXD4L4:FOXD4L5:FOXD4L6:FOXE1:FOXE3:FOXF1:FOXF2:FOXG1:FOXI1:FOXI2:FOXJ1:FOXJ2:FOXJ3:FOXK1:FOXK2:FOXL1:FOXL2:FOXQ1:FOXS1:KIAA0415	TCTGRCAAAACAAAC	1	0	1	418	0.0037	633.3	0.0039
M5406_1.02:ESRRA:ESRRB:ESRRG	TGACCTTGADDTGACCTTG	1	0	1	1	0	2.2	0
M5769_1.02:RARA:RARB:RARG	TGACCTTTRCTTGACCTY	1	0	1	4	0	8.6	0.0001
M4496_1.02:NFKB1:RELA	NAGGGRATTTCCAVN	1	0	1	505	0.0045	762.2	0.0047
M4545_1.02:PRDM1:ZNF683	DRAAAGTGAAAGTGA	1	0	1	838	0.0074	1253	0.0077
M5470_1.02:FOXO1:FOXO3:FOXO4:FOXO6	TTTCCCCACACG	1	0	1	312	0.0028	477.1	0.0029
M5824_1.02:SOX1:SOX14:SOX2:SOX21	KAACAATAMCATTGTTC	1	0	1	9	0.0001	17.4	0.0001
M6102_1.02:TFAP2A:TFAP2B:TFAP2C:TFAP2D:TFAP2E	TGCCCYSRGGGCA	1	0	1	375	0.0033	571.4	0.0035
M5763_1.02:RARA:RARB:RARG	TGACCTYTVSTTGACCT	1	0	1	5	0	10	0.0001
M3296_1.02:FOXA1:FOXA2:FOXA3:FOXB1:FOXB2:FOXC1:FOXC2:FOXD1:FOXD2:FOXD3:FOXD4:FOXD4L1:FOXD4L2:FOXD4L3:FOXD4L4:FOXD4L5:FOXD4L6:FOXE1:FOXE3:FOXF1:FOXF2:FOXG1:FOXI1:FOXI2:FOXJ1:FOXJ2:FOXJ3:FOXK1:FOXK2:FOXL1:FOXL2:FOXQ1:FOXS1:KIAA0415	CTTAAGTAAACADWGS	1	0	1	149	0.0013	234.6	0.0014
M2260_1.02:ALX1:ALX3:ALX4:ARX:DRGX:PHOX2A:PHOX2B:SHOX:SHOX2	YTAATTA	1	0	1	39370	0.3488	57026.1	0.3505
M6109_1.02:VDR	GRGTTCATCGGGTTCA	1	0	1	6	0.0001	12.7	0.0001
M6486_1.02:SPZ1	CGGCTGTWACCCTGGG	1	0	1	32	0.0003	55.4	0.0003
M6257_1.02:GATA1:GATA2:GATA3:GATA4:GATA5:GATA6	TMADAGATAACTYRRMK	1	0	1	1230	0.0109	1832.8	0.0113
M5522_1.02:HNF1A:HNF1B	RTTAATNATTAAC	1	0	1	210	0.0019	327.8	0.002
M5600_1.02:LHX6:LHX8	TAATYARCRCTAATTA	1	0	1	14	0.0001	26.3	0.0002
M5650_1.02:MYBL2	AACCGTTAAACBGTY	1	0	1	7	0.0001	14.9	0.0001
M6311_1.02:IRF5	KAAAGGAAAGCCAAAAGWGA	1	0	1	20	0.0002	36.7	0.0002
M1872_1.02:FOXA1:FOXA2:FOXA3:FOXB1:FOXB2:FOXC1:FOXC2:FOXD1:FOXD2:FOXD3:FOXD4:FOXD4L1:FOXD4L2:FOXD4L3:FOXD4L4:FOXD4L5:FOXD4L6:FOXE1:FOXE3:FOXF1:FOXF2:FOXG1:FOXI1:FOXI2:FOXL1:FOXL2:FOXQ1:FOXS1	AATAAACAATA	1	0	1	5272	0.0467	7726.4	0.0475
M6079_1.02:AL662824.5:AL844527.7:CR354565.3:CR759733.4:CR936877.3:RXRA:RXRB:RXRG	TGACCTTTGACCCC	1	0	1	36	0.0003	62.8	0.0004
M2039_1.02:LBX1:LBX2	TAAYTA	1	0	1	74907	0.6637	108279	0.6655
M5525_1.02:HNF4A:HNF4G	ARTGGACTTTGACCCC	1	0	1	8	0.0001	16.5	0.0001
M5624_1.02:MEOX1:MEOX2	DGTAATTAWN	1	0	1	19661	0.1742	28576.6	0.1756
M4667_1.02:REST	ACCAYGGACAGCGCC	1	0	1	12	0.0001	23.8	0.0001
M3576_1.02:MSX1:MSX2	CNGTAAWTG	1	0	1	19568	0.1734	28445	0.1748
M5770_1.02:RARA:RARB:RARG	TGACCTYTVTTGACCTY	1	0	1	32	0.0003	56.3	0.0003
M5741_1.02:POU4F1:POU4F2:POU4F3	ATGMATAATTAATGAG	1	0	1	113	0.001	182.8	0.0011
M5547_1.02:HOXA11:HOXA9:HOXC10:HOXC11:HOXD10:HOXD11	RGTCGTAAAAH	1	0	1	4689	0.0415	6884.9	0.0423
M0815_1.02:GCM1:GCM2	ATGCGGGT	1	0	1	2416	0.0214	3575.6	0.022
[truncated: 1,059 more rows]

## Sheet: ESS vs. keratinocyte
Motif Name	Consensus	P-value	LogPvalue	q-value (Benjamini)	# of Target Sequences with Motif(of 56183)	% of Target Sequences with Motif	# of Background Sequences with Motif(of 162418)	% of Background Sequences with Motif
M6319_1.02:JUN:JUNB:JUND	RTGACTCAK	1e-6128	6128	0	20709	0.3686	10069.9	0.062
M6317_1.02:JUN:JUNB:JUND	MTGACTCABH	1e-5955	5955	0	22974	0.409	13927.1	0.0858
M2278_1.02:FOS:FOSB:FOSL1:FOSL2	DVTGASTCATB	1e-5762	5762	0	17574	0.3128	6821.7	0.042
M2291_1.02:JUN:JUNB:JUND	DGRTGACTCAK	1e-5393	5393	0	14946	0.2661	4556.3	0.0281
M6158_1.02:BATF	WATGACTCAK	1e-5280	5280	0	17872	0.3181	8328	0.0513
M6318_1.02:JUN:JUNB:JUND	GATGACTCATC	1e-5257	5257	0	14335	0.2552	4163.5	0.0256
M4590_1.02:FOS:FOSB:FOSL1:FOSL2	ATGACTCACYC	1e-4983	4983	0	14079	0.2506	4406.9	0.0271
M2280_1.02:FOSL2	KGRTGACTCAB	1e-4769	4769	0	12475	0.2221	3157.6	0.0195
M6230_1.02:FOSL2	RTGACTCATCC	1e-4704	4704	0	12578	0.2239	3369.7	0.0208
M2279_1.02:FOS:FOSB:FOSL1:FOSL2	RGTGACTCATV	1e-4581	4581	0	12182	0.2169	3195.4	0.0197
M4608_1.02:JUN:JUNB:JUND	GRTGACTCAYC	1e-4580	4580	0	11895	0.2117	2921.3	0.018
M6467_1.02:SMARCC1:SMARCC2	VTGAGTCAB	1e-4497	4497	0	20800	0.3703	15100.6	0.093
M5050_1.02:JUN:JUNB:JUND	GRTGASTCATY	1e-4440	4440	0	12365	0.2201	3631.6	0.0224
M2292_1.02:JUN:JUNB:JUND	DRTGACTCATS	1e-4400	4400	0	11483	0.2044	2832.3	0.0174
M4531_1.02:JUN:JUNB:JUND	GATGACTCATH	1e-4164	4164	0	11045	0.1966	2816.4	0.0173
M4619_1.02:FOS:FOSB:FOSL1:FOSL2	GGGTGASTCAT	1e-4004	4004	0	10257	0.1826	2347.1	0.0145
M2290_1.02:JUN:JUNB:JUND	ARRRRATGASTCAT	1e-3897	3897	0	10440	0.1858	2697.4	0.0166
M4530_1.02:FOS:FOSB:FOSL1:FOSL2	GATGASTCACWSN	1e-3884	3884	0	9857	0.1755	2180.8	0.0134
M4526_1.02:SMARCC1:SMARCC2	DGRSDGTGASTCAKS	1e-3765	3765	0	9936	0.1769	2446.4	0.0151
M4506_1.02:JUN:JUNB:JUND	GGRTGAGTCAT	1e-3755	3755	0	9694	0.1726	2241.9	0.0138
M4570_1.02:JUN:JUNB:JUND	VRGGATGASTCAY	1e-3719	3719	0	9477	0.1687	2104.3	0.013
M6228_1.02:FOS:FOSB:FOSL1:FOSL2	CTGACTCATC	1e-3454	3454	0	13259	0.236	6962.2	0.0429
M0296_1.02:FOS:FOSB:FOSL1:FOSL2	NNATGACKCAH	1e-3443	3443	0	17614	0.3136	13625.9	0.0839
M4623_1.02:JUN:JUNB:JUND	NKRTGACTCATBCYY	1e-3285	3285	0	8266	0.1471	1725.8	0.0106
M4591_1.02:JUN:JUNB:JUND	RRRRRRATGASTCAT	1e-3050	3050	0	7909	0.1408	1785.6	0.011
M4565_1.02:FOS:FOSB:FOSL1:FOSL2	VAGGATGASTCAYH	1e-2955	2955	0	7429	0.1322	1520.5	0.0094
M0311_1.02:JUN:JUNB:JUND	ATGACGYAW	1e-2811	2811	0	19008	0.3384	18891.1	0.1164
M2980_1.02:BACH1:BACH2	GATGACTCAYG	1e-2657	2657	0	7657	0.1363	2235.8	0.0138
M4521_1.02:CTCF	CCACYAGRKGGCR	1e-2609	2609	0	5672	0.101	652.6	0.004
M4561_1.02:CTCF	CCACYAGRKGGCRST	1e-2584	2584	0	4935	0.0878	246.3	0.0015
M4584_1.02:CTCF	CCACYAGRKGGCG	1e-2571	2571	0	5583	0.0994	637.5	0.0039
M4684_1.02:ATF3	GATGASTCAY	1e-2569	2569	0	6586	0.1172	1403	0.0086
M4583_1.02:CTCF	CCACYAGRGGGCRSY	1e-2525	2525	0	4806	0.0856	231.6	0.0014
M6229_1.02:FOS:FOSB:FOSL1:FOSL2	TKMTGASTCACBTY	1e-2463	2463	0	7854	0.1398	2831.3	0.0174
M4607_1.02:FOS:FOSB:FOSL1:FOSL2	BKRTGACTCATCCYY	1e-2451	2451	0	6077	0.1082	1160	0.0071
M4434_1.02:CTCF	RCCACYAGRKGGC	1e-2421	2421	0	5424	0.0966	707.9	0.0044
M6125_1.02:CTCF	CCACYAGRGGGCRCY	1e-2396	2396	0	4513	0.0803	194.5	0.0012
M4649_1.02:CTCF	GCCACYAGRKGGCRS	1e-2356	2356	0	4510	0.0803	225.1	0.0014
M4533_1.02:CTCF	CCACYAGRGGGCRCY	1e-2347	2347	0	4406	0.0784	182.6	0.0011
M4431_1.02:CTCF	CCACYAGRGGGCGCY	1e-2306	2306	0	4326	0.077	177.4	0.0011
M4442_1.02:CTCF	CCACCAGGKGGCRSY	1e-2292	2292	0	4316	0.0768	183	0.0011
M4534_1.02:CTCF	GCCACCAGRKGGCRS	1e-2282	2282	0	4354	0.0775	209.8	0.0013
M4520_1.02:CTCF	GCCACCAGRGGGCG	1e-2236	2236	0	4452	0.0793	300.3	0.0018
M4457_1.02:CTCF	CACCAGRKGGCR	1e-2229	2229	0	5659	0.1007	1150.1	0.0071
M4625_1.02:JUN:JUNB:JUND	KGATGACTCATNCYY	1e-2228	2228	0	5431	0.0967	967.9	0.006
M4586_1.02:CTCF	CACYAGRGGGCR	1e-2219	2219	0	6205	0.1105	1647.8	0.0102
M4648_1.02:CTCF	GCCACYAGRKGGCRSYR	1e-2213	2213	0	4012	0.0714	107.2	0.0007
M4587_1.02:CTCF	CCACYAGRKGGCRSYRKH	1e-2188	2188	0	3954	0.0704	100.3	0.0006
M4435_1.02:CTCF	GCCACYAGRGGGCRS	1e-2185	2185	0	4176	0.0743	202.3	0.0012
M4593_1.02:CTCF	CCACTAGATGGCRST	1e-2178	2178	0	4022	0.0716	136.5	0.0008
M4651_1.02:CTCF	CCACCAGRGGGCGCY	1e-2116	2116	0	3945	0.0702	148.3	0.0009
M4662_1.02:CTCF	CCACCAGRGGGCGCY	1e-2057	2057	0	3827	0.0681	139.2	0.0009
M4644_1.02:CTCF	GCCACCAGRKGGCRC	1e-2031	2031	0	3842	0.0684	166.5	0.001
M0322_1.02:JUN:JUNB:JUND	ATGACKCAH	1e-2020	2020	0	21902	0.3899	29637.7	0.1826
M0320_1.02:JUN:JUNB:JUND	ATGACTCAH	1e-2015	2015	0	9532	0.1697	6204.5	0.0382
M4659_1.02:CTCF	CCACCAGGGGGCG	1e-1997	1997	0	4128	0.0735	349.5	0.0022
M4560_1.02:CTCF	CCACCAGGGGGCGCY	1e-1992	1992	0	3694	0.0658	128.1	0.0008
M4613_1.02:CTCF	GCCACCAGGGGGCRC	1e-1972	1972	0	3741	0.0666	165.6	0.001
M5587_1.02:ATF3:JDP2	ATGASTCAT	1e-1959	1959	0	5057	0.09	1065.4	0.0066
M5589_1.02:ATF3:JDP2	ATGACTCAT	1e-1959	1959	0	5057	0.09	1065.4	0.0066
M6038_1.02:ATF3:JDP2	ATGACTCAT	1e-1959	1959	0	5057	0.09	1065.4	0.0066
M4433_1.02:CTCF	GCCACCAGRGGGCGC	1e-1952	1952	0	3681	0.0655	153.5	0.0009
M4562_1.02:CTCF	GCCACCAGGGGGCG	1e-1942	1942	0	3870	0.0689	257.2	0.0016
M4502_1.02:CTCF	GCCACCAGGGGGCGC	1e-1854	1854	0	3507	0.0624	149.2	0.0009
M4588_1.02:CTCF	GGCCACYAGRKGGCRCYV	1e-1853	1853	0	3310	0.0589	66.4	0.0004
M4668_1.02:CTCF	CCACCAGGGGGCGCY	1e-1830	1830	0	3408	0.0607	122.1	0.0008
M4559_1.02:CTCF	GCCACYAGGGGGCGCYVB	1e-1829	1829	0	3317	0.059	84.5	0.0005
M0302_1.02:ATF3:JDP2	DRTGACGYVN	1e-1824	1824	0	23117	0.4115	33909.9	0.2089
M4582_1.02:CTCF	CCACYAGRGGG	1e-1771	1771	0	6400	0.1139	2805	0.0173
M4519_1.02:CTCF	GGCCACCAGRGGGCG	1e-1765	1765	0	3426	0.061	183.1	0.0011
M4437_1.02:CTCF	GCCACCAGRGGGCGC	1e-1750	1750	0	3235	0.0576	105.3	0.0006
M4654_1.02:CTCF	TGGCCACYAGRGGGCRSY	1e-1735	1735	0	3101	0.0552	61.2	0.0004
M4448_1.02:CTCF	CCACCAGGGGGCGCY	1e-1705	1705	0	3152	0.0561	102.4	0.0006
M4647_1.02:CTCF	WNTKRCCACYAGRKGGCRSYR	1e-1684	1684	0	2921	0.052	28.3	0.0002
M4517_1.02:CTCF	GCCACCAGRGGGCGC	1e-1612	1612	0	3011	0.0536	109.9	0.0007
M4585_1.02:CTCF	GCCACCAGRGGGCGC	1e-1597	1597	0	2979	0.053	106.5	0.0007
M4432_1.02:CTCF	CACCAGGGGGCGCYRK	1e-1578	1578	0	3079	0.0548	169.6	0.001
M4650_1.02:CTCF	CCACCAGGGGGCGC	1e-1558	1558	0	2933	0.0522	115.4	0.0007
M4455_1.02:CTCF	YGGCCACCAGGGGGC	1e-1497	1497	0	3018	0.0537	210.4	0.0013
M0312_1.02:JUN:JUNB:JUND	TGACKYMW	1e-1471	1471	0	36553	0.6507	73142.6	0.4506
M4503_1.02:CTCF	GCCACCAGGGGGCGC	1e-1469	1469	0	2764	0.0492	107.5	0.0007
M4658_1.02:CTCF	GGCCACCAGGKGGCG	1e-1468	1468	0	2873	0.0511	160.7	0.001
M4430_1.02:CTCF	CCACCAGGGGGCGCYR	1e-1465	1465	0	2692	0.0479	78	0.0005
M4456_1.02:CTCF	GGCCACCAGGGGGCG	1e-1464	1464	0	2793	0.0497	124.4	0.0008
M4661_1.02:CTCF	GGCCACCAGRGGGCG	1e-1453	1453	0	2785	0.0496	129.6	0.0008
M4436_1.02:CTCF	GCCACCAGGGGGCGC	1e-1415	1415	0	2677	0.0477	109.3	0.0007
M4445_1.02:CTCF	CCACCAGGGGGCGCY	1e-1410	1410	0	2591	0.0461	75.5	0.0005
M5659_1.02:NFE2:NFE2L2	VATGACTCATC	1e-1372	1372	0	3425	0.061	631.4	0.0039
M4614_1.02:CTCF	GCCACCAGGGGGCGC	1e-1347	1347	0	2555	0.0455	107	0.0007
M4447_1.02:CTCF	GCCACCAGGGGGCGC	1e-1318	1318	0	2466	0.0439	88.6	0.0005
M4541_1.02:JUN:JUNB:JUND	TGATGACTCATNYHY	1e-1314	1314	0	3212	0.0572	550.9	0.0034
M4580_1.02:CTCF	TGGCCACYAGRKGGCGCYRB	1e-1311	1311	0	2304	0.041	29.2	0.0002
M6183_1.02:CTCF	YGGCCACCAGGGGGCRSYR	1e-1286	1286	0	2280	0.0406	35.8	0.0002
M4581_1.02:CTCF	CCACCAGGGGGCGCYVB	1e-1286	1286	0	2348	0.0418	61.3	0.0004
M1957_1.02:CTCF	TGGCCACYAGGGGGCRCYA	1e-1282	1282	0	2255	0.0401	29.1	0.0002
M6333_1.02:MAFF:MAFG:MAFK	MATGACT	1e-1254	1254	0	30352	0.5403	57897.4	0.3567
M4441_1.02:CTCF	YGGCCACCAGGKGGC	1e-1241	1241	0	2515	0.0448	179	0.0011
M4518_1.02:CTCF	YGGCCACCAGRGGGCGCY	1e-1170	1170	0	2087	0.0372	36.5	0.0002
M0304_1.02:CEBPA:CEBPB:CEBPD:CEBPE	RTTDCGHAAY	1e-1148	1148	0	13165	0.2344	17153.7	0.1057
M4458_1.02:CTCF	GCCACCAGGGGGCGCYV	1e-1144	1144	0	2070	0.0368	46.4	0.0003
M3617_1.02:NFE2:NFE2L2	RTGACTCAGCA	1e-1060	1060	0	4045	0.072	1872.6	0.0115
M6169_1.02:CEBPA:CEBPB:CEBPD:CEBPE	VTTRTGCAAT	1e-1048	1048	0	18424	0.328	29703.4	0.183
M4446_1.02:CTCF	GCCACCAGGGGGCGC	1e-1003	1003	0	1887	0.0336	69.6	0.0004
M0315_1.02:CEBPA:CEBPB:CEBPD:CEBPE	RTTGCGYAAY	1e-1002	1002	0	11155	0.1986	14120.7	0.087
M0314_1.02:CEBPA:CEBPB:CEBPD:CEBPE	RTKDYGCAAY	1e-981	981	0	21068	0.375	36803.5	0.2267
M4535_1.02:CTCF	CCACCAGGGGGCGCYVS	1e-979	979	0	1791	0.0319	46.7	0.0003
M4523_1.02:CTCF	YGGCCACCAGGGGGCGCY	1e-974	974	0	1749	0.0311	33.1	0.0002
M4427_1.02:CTCF	NYGGCCACCAGGGGGCGCYVB	1e-964	964	0	1715	0.0305	27	0.0002
M4450_1.02:CTCF	GCCACCAGGGGGCGC	1e-946	946	0	1745	0.0311	50	0.0003
M6170_1.02:CEBPA:CEBPB:CEBPD:CEBPE	RTTRTGCAAT	1e-917	917	0	11072	0.1971	14588.2	0.0899
M0301_1.02:FOS:FOSB:FOSL1:FOSL2	GATGACGY	1e-887	887	0	10314	0.1836	13273.9	0.0818
M6171_1.02:CEBPA:CEBPB:CEBPD:CEBPE	RRTTRBGCAAT	1e-834	834	0	12045	0.2144	17316.6	0.1067
M4681_1.02:BACH1:BACH2	TGCTGAGTCA	1e-825	825	0	2713	0.0483	962.8	0.0059
M4611_1.02:CTCF	YGGCCACCAGGGGGCGCY	1e-824	824	0	1489	0.0265	32	0.0002
M0274_1.02:CEBPA:CEBPB:CEBPD:CEBPE	ATTGCGHAA	1e-800	800	0	20722	0.3689	38075.7	0.2346
M1925_1.02:CEBPA:CEBPB:CEBPD:CEBPE	DRTTGTGCAAT	1e-798	798	0	6114	0.1088	5938	0.0366
M4449_1.02:CTCF	GCCACCAGGGGGCGC	1e-746	746	0	1410	0.0251	53.8	0.0003
M2979_1.02:BACH1:BACH2	ABCATGACTCATSNT	1e-744	744	0	1897	0.0338	363.1	0.0022
M2268_1.02:CEBPA:CEBPB:CEBPD:CEBPE	KATTGCAYAAT	1e-734	734	0	5144	0.0916	4638.8	0.0286
M6153_1.02:ATF3	GTGACGYMA	1e-715	715	0	17388	0.3095	30867.5	0.1902
M6222_1.02:ELK1:ELK3:ELK4:ERG:ETS1:ETS2:ETV1:ETV2:ETV3:ETV4:ETV5:FEV:FLI1:GABPA	CAGGAAGT	1e-688	688	0	19285	0.3433	35907.6	0.2212
M0705_1.02:ETV6:ETV7	DNSCGGAART	1e-667	667	0	17666	0.3145	32152.6	0.1981
M6359_1.02:NFE2L1:NFE2L3	NATGACT	1e-666	666	0	37092	0.6603	85545.4	0.527
M4556_1.02:CEBPA:CEBPB:CEBPD:CEBPE	KATTGCACAAY	1e-636	636	0	5404	0.0962	5606	0.0345
M6324_1.02:KLF1:KLF12:KLF2:KLF3:KLF4:KLF5:KLF6:KLF7:KLF8	DGGGYGKGGC	1e-628	628	0	5712	0.1017	6202.3	0.0382
M1871_1.02:KLF1:KLF12:KLF2:KLF3:KLF4:KLF5:KLF6:KLF7:KLF8	WGGGYGKGGC	1e-620	620	0	4603	0.0819	4317.8	0.0266
M3035_1.02:CEBPA:CEBPB:CEBPD:CEBPE	RDRTTDTGMAATVK	1e-618	618	0	9905	0.1763	14677.6	0.0904
M6203_1.02:ELF1:ELF2:ELF4	VCMGGAAGTG	1e-606	606	0	8804	0.1567	12447.7	0.0767
M0405_1.02:KLF1:KLF12:KLF2:KLF3:KLF4:KLF5:KLF6:KLF7:KLF8	DGGGCGTGGC	1e-602	602	0	7887	0.1404	10586.3	0.0652
M6220_1.02:ETS1	ACAGGAAGT	1e-598	598	0	12543	0.2233	20773.1	0.128
M0707_1.02:ELK1:ELK3:ELK4:ENSG00000235187:ERF:ERG:ETS1:ETS2:ETV1:ETV2:ETV3:ETV4:ETV5:FEV:FLI1:GABPA	NRCCGGAART	1e-597	597	0	14962	0.2663	26467.5	0.163
M0697_1.02:EHF:ELF3:ELF5	ANSCGGAAGT	1e-589	589	0	14857	0.2645	26317	0.1621
M0704_1.02:EHF:ELF3:ELF5	ANVMGGAAGT	1e-583	583	0	21938	0.3905	44221.4	0.2724
M6360_1.02:NFE2:NFE2L2:NFE2L3	VRTGACTCAGCA	1e-583	583	0	3088	0.055	2126.3	0.0131
M4529_1.02:CEBPA:CEBPB:CEBPD:CEBPE	NDKRTTGTGCAATM	1e-581	581	0	3984	0.0709	3497.2	0.0215
M0687_1.02:EHF:ELF3:ELF5	ANVMGGAART	1e-579	579	0	29151	0.5189	63893.9	0.3936
M0696_1.02:EHF:ELF3:ELF5	ANSCGGAAGT	1e-573	573	0	14281	0.2542	25143.7	0.1549
M0714_1.02:ELK4:ENSG00000235187:ERF:ERG:ETS1:ETS2:ETV3:FEV:FLI1:GABPA	NASCGGAART	1e-573	573	0	16081	0.2863	29502.8	0.1817
M0443_1.02:KLF1:KLF12:KLF2:KLF3:KLF4:KLF5:KLF6:KLF7:KLF8	WGGGCGTGGC	1e-567	567	0	8072	0.1437	11265.1	0.0694
M6127_1.02:KLF1:KLF12:KLF2:KLF3:KLF4:KLF5:KLF6:KLF7:KLF8	WGGGTGKGGCY	1e-565	565	0	4339	0.0772	4166.5	0.0257
M0706_1.02:ELF1:ELF2:ELF4	DNCCGGAAGT	1e-563	563	0	16184	0.2881	29879.6	0.1841
M2391_1.02:KLF1:KLF12:KLF2:KLF3:KLF4:KLF5:KLF6:KLF7:KLF8	DGGGHGGGGC	1e-558	558	0	5907	0.1052	7023.1	0.0433
M5853_1.02:SP1:SP2:SP3:SP4:SP5:SP6:SP7:SP8:SP9	GKGGGCGKGGY	1e-555	555	0	4913	0.0875	5214.2	0.0321
M0313_1.02:CEBPG	NRTTGCRHMA	1e-552	552	0	23786	0.4234	49623.1	0.3057
M0708_1.02:ELF1:ELF2:ELF4	WNCCGGAAGT	1e-545	545	0	12652	0.2252	21641.1	0.1333
M0689_1.02:ELK1:ELK3:ELK4:ENSG00000235187:ERF:ERG:ETS1:ETS2:ETV2:ETV3:ETV4:FEV:FLI1:GABPA	NRBCGGAARY	1e-544	544	0	21521	0.3831	43745.8	0.2695
M0688_1.02:EHF:ELF3:ELF5	DNVMGGAART	1e-541	541	0	36808	0.6552	86884.7	0.5352
M0699_1.02:ELK1:ELK3:ELK4:ENSG00000235187:ERF:ERG:ETS1:ETS2:ETV1:ETV2:ETV3:ETV4:ETV5:FEV:FLI1:GABPA	NACCGGAARY	1e-531	531	0	12830	0.2284	22225.6	0.1369
M4606_1.02:CEBPA:CEBPB:CEBPD:CEBPE	KRTTRYGCAAYMNB	1e-530	530	0	3879	0.0691	3577.9	0.022
M0709_1.02:ELK1:ELK3:ELK4:ENSG00000235187:ERF:ERG:ETS1:ETS2:ETV1:ETV2:ETV3:ETV4:ETV5:FEV:FLI1:GABPA	NACCGGAARY	1e-526	526	0	12466	0.2219	21434.6	0.132
M6226_1.02:ELK1:ELK3:ELK4:ENSG00000235187:ERF:ERG:ETS1:ETS2:ETV1:ETV2:ETV3:ETV4:ETV5:FEV:FLI1:GABPA	CAGGAARTDA	1e-518	518	0	7357	0.131	10213.5	0.0629
M6334_1.02:MAFF:MAFG:MAFK	TGACTCAGCA	1e-510	510	0	2213	0.0394	1199.6	0.0074
M6186_1.02:DBP:HLF:TEF	KVTTRCATAAY	1e-506	506	0	6901	0.1228	9378	0.0578
M4443_1.02:CTCF	GGCCACCAGGGGGCGCYVBNG	1e-478	478	0	838	0.0149	8.2	0.0001
M3036_1.02:CEBPA:CEBPB:CEBPD:CEBPE	DKVTTGCRCAAYTN	1e-470	470	0	5145	0.0916	6201.4	0.0382
M4592_1.02:CTCF	YGGCCACCAGGGGGCGCYRBN	1e-467	467	0	826	0.0147	10.8	0.0001
M5317_1.02:CEBPA:CEBPB:CEBPD:CEBPE	ATTRCGCAAY	1e-465	465	0	3130	0.0557	2691	0.0166
M6367_1.02:NFE2:NFE2L2	RSVATGACTCAGCA	1e-459	459	0	1481	0.0264	499.1	0.0031
M4571_1.02:JUN:JUNB:JUND	BGATGACKYMAYCYY	1e-442	442	0	2319	0.0413	1571.4	0.0097
M5209_1.02:SP1:SP2:SP3:SP4:SP5:SP6:SP7:SP8:SP9	GTGGGCGKGGC	1e-440	440	0	2436	0.0434	1742.1	0.0107
M4890_1.02:KLF1:KLF12:KLF2:KLF3:KLF4:KLF5:KLF6:KLF7:KLF8	TGGGCGTGGYC	1e-432	432	0	2413	0.043	1743.5	0.0107
M1858_1.02:ELF1:ELF2:ELF4	CCGGAAG	1e-431	431	0	13106	0.2333	24215.1	0.1492
M3049_1.02:ETS1	ACCGGAAGYV	1e-429	429	0	7425	0.1322	11186.9	0.0689
M3992_1.02:STAT6	RGGAARKC	1e-421	421	0	46640	0.8302	120318	0.7412
M0456_1.02:KLF1:KLF2:KLF3:KLF4:KLF5:KLF6	DGGGCGTGD	1e-421	421	0	9856	0.1754	16682.6	0.1028
M4594_1.02:CTCF	GCCACCAGGGGGCGCYVBNG	1e-417	417	0	751	0.0134	14.5	0.0001
M5315_1.02:CEBPA:CEBPB:CEBPD:CEBPE	ATTRCGCAAT	1e-416	416	0	2541	0.0452	2000.4	0.0123
M1906_1.02:SP1:SP2:SP3:SP4:SP5:SP6:SP7:SP8:SP9	GGGGGCGGGGC	1e-415	415	0	3684	0.0656	3886.5	0.0239
M0421_1.02:KLF1:KLF12:KLF2:KLF3:KLF4:KLF5:KLF6:KLF7:KLF8	DGGGYGKGGY	1e-410	410	0	13509	0.2405	25500.4	0.1571
M6207_1.02:ELK1:ELK3:ELK4:ERF:ERG:ETS1:ETS2:ETV1:ETV2:ETV3:ETV4:ETV5:FEV:FLI1:GABPA	RCCGGAAGT	1e-406	406	0	5603	0.0997	7599.4	0.0468
M0310_1.02:CEBPA:CEBPB:CEBPD:CEBPE	TTGCGWAA	1e-399	399	0	12694	0.226	23682	0.1459
M2277_1.02:ELK1:ELK3:ELK4:ENSG00000235187:ERF:ERG:ETS1:ETS2:ETV1:ETV2:ETV3:ETV4:ETV5:FEV:FLI1:GABPA	RCAGGAAGTGG	1e-395	395	0	3641	0.0648	3930.9	0.0242
M4030_1.02:NFE2L1:NFE2L3	VNNVHWDVATGAC	1e-390	390	0	16829	0.2996	34148.9	0.2104
M5210_1.02:SP1:SP2:SP3:SP4:SP5:SP6:SP7:SP8:SP9	VRGKGGGCGKGGCC	1e-390	390	0	1563	0.0278	756.9	0.0047
M6004_1.02:EHF:ELF3:ELF5	ACCCGGAAGTD	1e-386	386	0	5153	0.0917	6866.4	0.0423
M5314_1.02:CEBPA:CEBPB:CEBPD:CEBPE	ATTRCGCAAY	1e-385	385	0	2696	0.048	2380.9	0.0147
M3926_1.02:SP1:SP2:SP3:SP4:SP5:SP6:SP7:SP8:SP9	NGGGGGCGGGGCB	1e-381	381	0	1917	0.0341	1238	0.0076
M5663_1.02:NFIL3	KRTTAYGTAATN	1e-380	380	0	3769	0.0671	4261.1	0.0262
M3032_1.02:CEBPA:CEBPB:CEBPD:CEBPE	HNATTGCNHAANCW	1e-380	380	0	9465	0.1685	16296.1	0.1004
M4452_1.02:BATF	TYTCGWTATGACTCA	1e-373	373	0	1727	0.0307	1012.5	0.0062
M6479_1.02:SP1:SP2:SP3:SP4:SP5:SP6:SP7:SP8:SP9	GGGGGCGGGGC	1e-370	370	0	2343	0.0417	1901.2	0.0117
M3968_1.02:STAT1	NGGAAAWB	1e-359	359	0	43367	0.772	110873	0.683
M2314_1.02:SP1:SP2:SP3:SP4:SP5:SP6:SP7:SP8:SP9	GGGRGGGGGCGGGRC	1e-359	359	0	1370	0.0244	616.6	0.0038
M2276_1.02:ELK1:ELK3:ELK4:ENSG00000235187:ERF:ERG:ETS1:ETS2:ETV1:ETV2:ETV3:ETV4:ETV5:FEV:FLI1:GABPA	ACAGGAAGTGG	1e-353	353	0	5482	0.0976	7827.9	0.0482
M5854_1.02:SP1:SP2:SP3:SP4:SP5:SP6:SP7:SP8:SP9	GKGGGCGTGGB	1e-352	352	0	3416	0.0608	3803	0.0234
M1895_1.02:PAX2	VCGTGACD	1e-348	348	0	23259	0.414	51993.8	0.3203
M5316_1.02:CEBPA:CEBPB:CEBPD:CEBPE	ATTRCGCAAY	1e-348	348	0	2166	0.0386	1729.3	0.0107
M5097_1.02:KLF1:KLF12:KLF2:KLF3:KLF4:KLF5:KLF6:KLF7:KLF8	GGGCGTDGYC	1e-346	346	0	4223	0.0752	5358	0.033
M0298_1.02:ATF3:JDP2	BGATGACGN	1e-346	346	0	15942	0.2838	32664.8	0.2012
M6221_1.02:ELK1:ELK3:ELK4:ENSG00000235187:ERF:ERG:ETS1:ETS2:ETV1:ETV2:ETV3:ETV4:ETV5:FEV:FLI1:GABPA	GMVGGAAGTGG	1e-341	341	0	8018	0.1427	13472.4	0.083
M5379_1.02:EHF:ELF3:ELF5	ACCCGGAAGTD	1e-338	338	0	4255	0.0757	5484.2	0.0338
M1445_1.02:NR2E1	NNNTGACTYN	1e-331	331	0	41145	0.7324	104489	0.6437
M4612_1.02:CTCFL	CCRCCAGGGGGCGCC	1e-330	330	0	691	0.0123	57.5	0.0004
M5331_1.02:CTCF	KACCACTAGGKGGCGCW	1e-327	327	0	578	0.0103	7.6	0
M0317_1.02:DBP:HLF:TEF	NRTTAYGTAA	1e-323	323	0	12276	0.2185	23840.4	0.1469
M6407_1.02:PAX2	GCRTGAC	1e-318	318	0	21939	0.3905	49046.5	0.3021
M4871_1.02:SP1:SP2:SP3:SP4:SP5:SP6:SP7:SP8:SP9	DGKGGGCGGGGCYWA	1e-318	318	0	922	0.0164	246.7	0.0015
M5995_1.02:CEBPA:CEBPB:CEBPD:CEBPE	ATTRCGCAAT	1e-313	313	0	2003	0.0357	1634.5	0.0101
M2294_1.02:KLF1:KLF12:KLF2:KLF3:KLF4:KLF5:KLF6:KLF7:KLF8	WGGGTGTGGCY	1e-306	306	0	2522	0.0449	2511.7	0.0155
M1908_1.02:SPI1:SPIB:SPIC	AGAGGAA	1e-305	305	0	23627	0.4206	53949.1	0.3323
M3393_1.02:DBP:HLF:TEF	GTTACGTAAT	1e-305	305	0	3194	0.0569	3713	0.0229
M0693_1.02:ELK1:ELK3:ELK4:ENSG00000235187:ERF:ERG:ETS1:ETS2:ETV1:ETV2:ETV3:ETV4:ETV5:FEV:FLI1:GABPA	NACCGGAAGT	1e-301	301	0	3311	0.0589	3956.9	0.0244
M0690_1.02:ELK1:ELK3:ELK4:ERG:ETS1:ETS2:ETV1:ETV2:ETV4:ETV5:FEV:FLI1:GABPA	NRCCGGAAGT	1e-301	301	0	5165	0.0919	7665.6	0.0472
M5418_1.02:ETS1	ACCGGAARTV	1e-300	300	0	3178	0.0566	3714.8	0.0229
M0700_1.02:ELK1:ELK3:ELK4:ERG:ETS1:ETS2:ETV1:ETV2:ETV3:ETV4:ETV5:FEV:FLI1:GABPA	NACCGGAAGT	1e-299	299	0	4051	0.0721	5403.6	0.0333
M0698_1.02:ELK1:ELK3:ELK4:ERG:ETS1:ETS2:ETV1:ETV2:ETV4:ETV5:FEV:FLI1:GABPA	ACCGGAAGT	1e-296	296	0	4425	0.0788	6177.7	0.0381
M5416_1.02:ETS1	ACCGGAAGTR	1e-296	296	0	2510	0.0447	2547	0.0157
M0694_1.02:ELK1:ELK3:ELK4:ENSG00000235187:ERF:ERG:ETS1:ETS2:ETV1:ETV2:ETV3:ETV4:ETV5:FEV:FLI1:GABPA	ACCGGAAGT	1e-296	296	0	3494	0.0622	4343.6	0.0268
M5098_1.02:KLF1:KLF12:KLF2:KLF3:KLF4:KLF5:KLF6:KLF7:KLF8	NVATGGGCGTGGCC	1e-295	295	0	1147	0.0204	528	0.0033
M5378_1.02:EHF:ELF3:ELF5	ACCCGGAAGTD	1e-293	293	0	3252	0.0579	3903.7	0.024
M3047_1.02:CEBPA:CEBPB:CEBPD:CEBPE	WNATTGCDTAADDN	1e-290	290	0	6087	0.1084	9772.8	0.0602
M5908_1.02:TEAD4	NACATTCCWN	1e-289	289	0	12950	0.2305	26103.3	0.1608
M0316_1.02:NFIL3	KATTACGTMA	1e-277	277	0	7507	0.1336	13133	0.0809
M5516_1.02:DBP:HLF:TEF	KRTTAYGTAABD	1e-276	276	0	2754	0.049	3107.4	0.0191
M5907_1.02:TEAD3	ACATTCCA	1e-271	271	0	9306	0.1657	17451.1	0.1075
M0691_1.02:SPI1:SPIB:SPIC	WDVVGGAAG	1e-270	270	0	36125	0.6431	90665.6	0.5585
M4464_1.02:JUN:JUNB:JUND	DMTGASTCATWTYGARANT	1e-268	268	0	840	0.015	264.2	0.0016
M0685_1.02:SPI1:SPIB:SPIC	WDRVGGAAST	1e-268	268	0	23989	0.427	55828.4	0.3439
M6173_1.02:CEBPG	VAGATTGCAMAAT	1e-266	266	0	2604	0.0464	2897.5	0.0178
M6115_1.02:TP63:TP73	CATGTCTGRGCWTGT	1e-265	265	0	1046	0.0186	492.5	0.003
M0300_1.02:ATF2:ATF7:CREB5	NATGACGTMA	1e-265	265	0	5629	0.1002	9051.6	0.0558
M3050_1.02:ETS1	VNACMGGAWRTTN	1e-265	265	0	8923	0.1588	16632.3	0.1025
M0703_1.02:ELK1:ELK3:ELK4:ENSG00000235187:ERF:ERG:ETS1:ETS2:ETV1:ETV2:ETV3:ETV4:ETV5:FEV:FLI1:GABPA	NRCCGGAART	1e-260	260	0	5154	0.0917	8075.8	0.0497
M1966_1.02:NFE2:NFE2L2	CASVATGACTCAGCA	1e-259	259	0	809	0.0144	254.2	0.0016
M6231_1.02:FOS:FOSB:FOSL1:FOSL2	YTCTGATTGGYY	1e-258	258	0	6243	0.1111	10506.9	0.0647
M6117_1.02:TP63:TP73	CATGYCKGGACATGC	1e-258	258	0	1415	0.0252	997.8	0.0061
M4889_1.02:KLF1:KLF12:KLF2:KLF3:KLF4:KLF5:KLF6:KLF7:KLF8	RDTGGGCGTGGY	1e-256	256	0	1829	0.0326	1630.9	0.01
M3982_1.02:STAT4	WRGAAATC	1e-255	255	0	45424	0.8086	119808	0.738
M1875_1.02:DBP:HLF:TEF	GGTTACGYAATN	1e-252	252	0	2111	0.0376	2122.4	0.0131
M5910_1.02:DBP:HLF:TEF	NRTTATGTAAYN	1e-252	252	0	2744	0.0488	3254.4	0.02
M5426_1.02:ETV6:ETV7	MGCGGAAGTG	1e-251	251	0	2571	0.0458	2941.9	0.0181
M1903_1.02:ELK1:ELK3:ELK4:ENSG00000235187:ERF:ERG:ETS1:ETS2:ETV1:ETV2:ETV3:ETV4:ETV5:FEV:FLI1:GABPA	RCCGGAAGTGG	1e-250	250	0	1874	0.0334	1737.9	0.0107
M0692_1.02:ELK1:ELK3:ELK4:ERG:ETS1:ETS2:ETV1:ETV2:ETV3:ETV4:ETV5:FEV:FLI1:GABPA	NRCCGGAAGT	1e-249	249	0	4047	0.072	5847.9	0.036
M0402_1.02:SP1:SP2:SP3:SP4:SP5:SP6:SP7:SP8:SP9	DGGGGGCGKG	1e-248	248	0	5972	0.1063	10018.3	0.0617
M0309_1.02:ATF2:ATF7:CREB5	NATGACGTMA	1e-247	247	0	4511	0.0803	6838.7	0.0421
M6331_1.02:MAFB:NRL	TGCTGACDS	1e-244	244	0	12516	0.2228	25855.4	0.1593
M5904_1.02:TEAD1	YACATTCCWH	1e-244	244	0	10448	0.186	20683.4	0.1274
M0323_1.02:HLF	NNTTACGYAAANN	1e-243	243	0	4426	0.0788	6694.4	0.0412
M2275_1.02:ELF1:ELF2:ELF4	RAAVCAGGAAGTG	1e-242	242	0	1969	0.0351	1936.5	0.0119
M5399_1.02:ELK1:ELK3:ELK4:ENSG00000235187:ERF:ERG:ETS1:ETS2:ETV1:ETV2:ETV3:ETV4:ETV5:FEV:FLI1:GABPA	ACCGGAARTV	1e-242	242	0	2180	0.0388	2299.5	0.0142
M5431_1.02:ELK1:ELK3:ELK4:ENSG00000235187:ERF:ERG:ETS1:ETS2:ETV1:ETV2:ETV3:ETV4:ETV5:FEV:FLI1:GABPA	ACCGGAARTV	1e-240	240	0	2405	0.0428	2711.5	0.0167
M3975_1.02:STAT3	SGGAABBN	1e-239	239	0	46121	0.821	122434	0.7542
M4522_1.02:ELK1:ELK3:ELK4:ENSG00000235187:ERF:ERG:ETS1:ETS2:ETV1:ETV2:ETV3:ETV4:ETV5:FEV:FLI1:GABPA	CCGGAAGTGG	1e-239	239	0	2093	0.0373	2166.8	0.0133
M5401_1.02:ELK1:ELK3:ELK4:ENSG00000235187:ERF:ERG:ETS1:ETS2:ETV1:ETV2:ETV3:ETV4:ETV5:FEV:FLI1:GABPA	ACCGGAAGTG	1e-238	238	0	1810	0.0322	1693.9	0.0104
M0710_1.02:ELK1:ELK3:ELK4:ERG:ETS1:ETS2:ETV1:ETV2:ETV4:ETV5:FEV:FLI1:GABPA	NACCGGAAGT	1e-234	234	0	2826	0.0503	3539.7	0.0218
M0292_1.02:XBP1	NHNACGTRD	1e-233	233	0	12309	0.2191	25542.5	0.1573
M6206_1.02:EHF:ELF3:ELF5	AWAAGGAARTA	1e-233	233	0	7580	0.1349	13938.3	0.0859
M3919_1.02:SP1:SP2:SP3:SP4:SP5:SP6:SP7:SP8:SP9	GGGGCGGGGT	1e-226	226	0	5094	0.0907	8331.8	0.0513
M0686_1.02:SPI1:SPIB:SPIC	ADGVGGAAGT	1e-224	224	0	17578	0.3129	39468.5	0.2431
M6172_1.02:CEBPA:CEBPB:CEBPD:CEBPE	RAGATTKCGCAA	1e-224	224	0	3048	0.0543	4054.5	0.025
M6322_1.02:KLF1:KLF12:KLF2:KLF3:KLF4:KLF5:KLF6:KLF7:KLF8	CAGGGTGKGGC	1e-222	222	0	2148	0.0382	2371.9	0.0146
M4484_1.02:ZNF143:ZNF76	CTGGGARTTGTAGTY	1e-220	220	0	438	0.0078	25.3	0.0002
M6277_1.02:DBP:HLF:TEF	SKGTTACRYAATC	1e-219	219	0	1562	0.0278	1391.2	0.0086
M2390_1.02:EHF:ELF3:ELF5	SAGGAAGK	1e-218	218	0	4549	0.081	7239.3	0.0446
M0293_1.02:DBP:HLF:TEF	NRTTACGTVA	1e-214	214	0	12745	0.2269	27051	0.1666
M1490_1.02:NR2E1	NNNTGACHB	1e-211	211	0	44550	0.793	118122	0.7277
M5429_1.02:ELK1:ELK3:ELK4:ENSG00000235187:ERF:ERG:ETS1:ETS2:ETV1:ETV2:ETV3:ETV4:ETV5:FEV:FLI1:GABPA	ACCGGAAGTN	1e-211	211	0	1854	0.033	1919.1	0.0118
M1548_1.02:GMEB1	DRCGTVV	1e-210	210	0	18959	0.3375	43526	0.2681
M1922_1.02:ELK1:ELK3:ELK4:ENSG00000235187:ERF:ERG:ETS1:ETS2:ETV1:ETV2:ETV3:ETV4:ETV5:FEV:FLI1:GABPA	VRVACAGGAAGTGGB	1e-206	206	0	1522	0.0271	1392.4	0.0086
M5448_1.02:FOXA1:FOXA2:FOXA3:FOXB1:FOXB2:FOXC1:FOXC2:FOXD1:FOXD2:FOXD3:FOXD4:FOXD4L1:FOXD4L2:FOXD4L3:FOXD4L4:FOXD4L5:FOXD4L6:FOXE1:FOXE3:FOXF1:FOXF2:FOXG1:FOXI1:FOXI2:FOXJ1:FOXJ2:FOXJ3:FOXK1:FOXK2:FOXL1:FOXL2:FOXQ1:FOXS1:KIAA0415	GTAAAYA	1e-205	205	0	22985	0.4092	54682.8	0.3369
M5157_1.02:ELK1:ELK3:ELK4:ENSG00000235187:ERF:ERG:ETS1:ETS2:ETV1:ETV2:ETV3:ETV4:ETV5:FEV:FLI1:GABPA	ACCGGAART	1e-204	204	0	2349	0.0418	2861.7	0.0176
M5433_1.02:ELK1:ELK3:ELK4:ENSG00000235187:ERF:ERG:ETS1:ETS2:ETV1:ETV2:ETV3:ETV4:ETV5:FEV:FLI1:GABPA	ACCGGAARTG	1e-204	204	0	1336	0.0238	1108	0.0068
M1521_1.02:NFATC1:NFATC2:NFATC3:NFATC4	NNTTTCCRNN	1e-202	202	0	32732	0.5827	82563.4	0.5086
M5319_1.02:CEBPG	ATTRCGCAAT	1e-201	201	0	1131	0.0201	816.7	0.005
M1891_1.02:ELK1:ELK3:ELK4:ENSG00000235187:ERF:ERG:ETS1:ETS2:ETV1:ETV2:ETV3:ETV4:ETV5:FEV:FLI1:GABPA	CCGGAAGTGGV	1e-201	201	0	1356	0.0241	1154.8	0.0071
M0303_1.02:ATF3:JDP2	NATGACGTMA	1e-197	197	0	4282	0.0762	6900	0.0425
M2321_1.02:TP63	RDRCATGYCCAGRCATGCYY	1e-195	195	0	532	0.0095	121.3	0.0007
M4539_1.02:ELK1:ELK3:ELK4:ENSG00000235187:ERF:ERG:ETS1:ETS2:ETV1:ETV2:ETV3:ETV4:ETV5:FEV:FLI1:GABPA	GRCCGGAAGTG	1e-195	195	0	1420	0.0253	1284.8	0.0079
M1839_1.02:ARNT	CACGTG	1e-194	194	0	3467	0.0617	5183.9	0.0319
M5593_1.02:KLF11:KLF13:KLF14:KLF16	GGGGGCGTGGC	1e-191	191	0	1613	0.0287	1622.4	0.01
M6398_1.02:NRF1	CTGCGCATGCGC	1e-191	191	0	591	0.0105	181.3	0.0011
M4812_1.02:KLF1:KLF12:KLF2:KLF3:KLF4:KLF5:KLF6:KLF7:KLF8	DRTGGGTGTGGCHBK	1e-191	191	0	1117	0.0199	837.4	0.0052
M1961_1.02:STAT3	YTTCTGGGAAR	1e-189	189	0	3601	0.0641	5517.9	0.034
M5398_1.02:ELK1:ELK4:ENSG00000235187:ERF:ERG:ETS1:ETS2:ETV3:FEV:FLI1:GABPA	ACCGGAAGTR	1e-189	189	0	1336	0.0238	1179.3	0.0073
M0695_1.02:ELK1:ELK3:ELK4:ERF:ERG:ETS1:ETS2:ETV1:ETV2:ETV3:ETV4:ETV5:FEV:FLI1:GABPA	NACCGGAAGT	1e-186	186	0	2503	0.0446	3301.6	0.0203
M5380_1.02:ELK1:ELK3:ELK4:ERF:ERG:ETS1:ETS2:ETV1:ETV2:ETV3:ETV4:ETV5:FEV:FLI1:GABPA	ACCGGAAGTD	1e-185	185	0	1441	0.0257	1368.2	0.0084
M0495_1.02:KLF13:SP1:SP3:SP4:SP5	RGGGGCGKRN	1e-185	185	0	3798	0.0676	5989.3	0.0369
M6130_1.02:STAT3	YTTCCRGGAAR	1e-185	185	0	2609	0.0464	3519.4	0.0217
M5423_1.02:ELK1:ELK3:ELK4:ERG:ETS1:ETS2:ETV1:ETV2:ETV3:ETV4:ETV5:FEV:FLI1:GABPA	ACCGGAAGTR	1e-184	184	0	1983	0.0353	2323.4	0.0143
M4505_1.02:ELK1:ELK3:ELK4:ENSG00000235187:ERF:ERG:ETS1:ETS2:ETV1:ETV2:ETV3:ETV4:ETV5:FEV:FLI1:GABPA	VRCCGGAAGTG	1e-184	184	0	1348	0.024	1222.2	0.0075
M0401_1.02:SP1:SP2:SP3:SP4:SP5:SP6:SP7:SP8:SP9	GGGGGCGGN	1e-184	184	0	2977	0.053	4272.4	0.0263
M4462_1.02:ELK1:ELK3:ELK4:ENSG00000235187:ERF:ERG:ETS1:ETS2:ETV1:ETV2:ETV3:ETV4:ETV5:FEV:FLI1:GABPA	VRCCGGAAGTG	1e-181	181	0	1367	0.0243	1272.6	0.0078
M5424_1.02:ELK1:ELK3:ELK4:ERG:ETS1:ETS2:ETV1:ETV2:ETV4:ETV5:FEV:FLI1:GABPA	ACCGGAAGTN	1e-178	178	0	2853	0.0508	4077.2	0.0251
M0134_1.02:HMGA1:HMGA2	NNRDWAAT	1e-178	178	0	52700	0.9381	146024	0.8995
M4870_1.02:SP1:SP2:SP3:SP4:SP5:SP6:SP7:SP8:SP9	DGGGGGCGGGGCCAA	1e-177	177	0	485	0.0086	112.4	0.0007
M4629_1.02:NFE2:NFE2L2	VATGACTCAGCADWTTY	1e-176	176	0	480	0.0085	110.9	0.0007
M0701_1.02:SPDEF	WNCCGGATNY	1e-174	174	0	11223	0.1998	24030.6	0.148
M6252_1.02:ELK1:ELK3:ELK4:ENSG00000235187:ERF:ERG:ETS1:ETS2:ETV1:ETV2:ETV3:ETV4:ETV5:FEV:FLI1:GABPA	GVRCCGGAAGTGV	1e-174	174	0	955	0.017	671.7	0.0041
M4461_1.02:ELK1:ELK3:ELK4:ENSG00000235187:ERF:ERG:ETS1:ETS2:ETV1:ETV2:ETV3:ETV4:ETV5:FEV:FLI1:GABPA	GCMTKCTGGGAATTGTAGTTC	1e-174	174	0	295	0.0053	0	0
M4953_1.02:ELK1:ELK3:ELK4:ENSG00000235187:ERF:ERG:ETS1:ETS2:ETV1:ETV2:ETV3:ETV4:ETV5:FEV:FLI1:GABPA	ACCGGAAGT	1e-172	172	0	1542	0.0274	1613.6	0.0099
M6135_1.02:TBX2:TBX3:TBX4:TBX5	ARACTACAWWTCCCAGAAKGC	1e-171	171	0	291	0.0052	1	0
M4641_1.02:STAT3	VNNTTCCRGGAAATG	1e-170	170	0	1986	0.0354	2432.6	0.015
M4642_1.02:STAT3	VNNTTCCRGGAAATG	1e-170	170	0	1986	0.0354	2432.6	0.015
M4618_1.02:ELK1:ELK3:ELK4:ENSG00000235187:ERF:ERG:ETS1:ETS2:ETV1:ETV2:ETV3:ETV4:ETV5:FEV:FLI1:GABPA	CMTGCTGGGARTTGTAGTYCY	1e-170	170	0	288	0.0051	0.6	0
M4463_1.02:IRF4	ANTSHGGAAMTGAVWCAD	1e-169	169	0	1845	0.0328	2179.2	0.0134
M0201_1.02:MITF:TFE3:TFEB:TFEC	RTCACGTGAY	1e-169	169	0	3004	0.0535	4477.2	0.0276
M4744_1.02:IRX1:IRX2:IRX3:IRX4:IRX5:IRX6	TGTTAT	1e-168	168	0	47606	0.8474	129055	0.795
M4088_1.02:DBP:HLF:TEF	ATTAYGTAAC	1e-168	168	0	2699	0.048	3858.7	0.0238
M4548_1.02:STAT3	HTTCCRGGAAATG	1e-168	168	0	2128	0.0379	2723.5	0.0168
M4706_1.02:STAT1	TTCCVGGAAA	1e-167	167	0	3320	0.0591	5169.4	0.0318
M6495_1.02:STAT3	YTTCCTGGAAR	1e-167	167	0	2223	0.0396	2917.2	0.018
M2934_1.02:TFAP2A	SCCBVVGGC	1e-166	166	0	14248	0.2536	32101.3	0.1978
M5384_1.02:ELK1:ELK3:ELK4:ERG:ETS1:ETS2:ETV1:ETV2:ETV3:ETV4:ETV5:FEV:FLI1:GABPA	ACCGGAAGTD	1e-164	164	0	1273	0.0227	1204.5	0.0074
M5385_1.02:ELK1:ELK3:ELK4:ENSG00000235187:ERF:ERG:ETS1:ETS2:ETV1:ETV2:ETV3:ETV4:ETV5:FEV:FLI1:GABPA	ACCGGAAGTR	1e-163	163	0	1432	0.0255	1478.4	0.0091
M5475_1.02:ELK1:ELK3:ELK4:ENSG00000235187:ERF:ERG:ETS1:ETS2:ETV1:ETV2:ETV3:ETV4:ETV5:FEV:FLI1:GABPA	ACCGGAAGTR	1e-162	162	0	1154	0.0205	1023	0.0063
M2315_1.02:STAT4	YTTCCRGGAAABVR	1e-160	160	0	2240	0.0399	3007.1	0.0185
M4527_1.02:SMARCC1:SMARCC2	RRACTACAAYTCCCAGMAKGC	1e-159	159	0	270	0.0048	0	0
M4935_1.02:ELF1:ELF2:ELF4	AACAGGAAGT	1e-159	159	0	6511	0.1159	12598.5	0.0776
M0297_1.02:ATF1:CREB1:CREM	RTGACGTVN	1e-156	156	0	7156	0.1274	14213.5	0.0876
M5420_1.02:ELK1:ELK3:ELK4:ERG:ETS1:ETS2:ETV1:ETV2:ETV4:ETV5:FEV:FLI1:GABPA	ACCGGAAGTR	1e-156	156	0	1585	0.0282	1794.2	0.0111
M5634_1.02:MNT	AVCACGTGCH	1e-155	155	0	1500	0.0267	1648.4	0.0102
M6480_1.02:SP1:SP2:SP3:SP4:SP5:SP6:SP7:SP8:SP9	GGGGRGGGGGCGGGGCCRG	1e-155	155	0	392	0.007	73	0.0004
M1837_1.02:ENSG00000250096:RUNX1:RUNX2:RUNX3	AAACCACAGAV	1e-154	154	0	4732	0.0842	8477	0.0522
M5446_1.02:FOXA1:FOXA2:FOXA3:FOXB1:FOXB2:FOXC1:FOXC2:FOXD1:FOXD2:FOXD3:FOXD4:FOXD4L1:FOXD4L2:FOXD4L3:FOXD4L4:FOXD4L5:FOXD4L6:FOXE1:FOXE3:FOXF1:FOXF2:FOXG1:FOXI1:FOXI2:FOXJ1:FOXJ2:FOXJ3:FOXK1:FOXK2:FOXL1:FOXL2:FOXQ1:FOXS1:KIAA0415	GTAAACA	1e-154	154	0	20687	0.3683	49868.2	0.3072
M1641_1.02:TBP:TBPL2	ATATAWD	1e-152	152	0	41818	0.7444	111350	0.6859
M2305_1.02:NRF1	YGCGCAKGCGC	1e-152	152	0	673	0.012	371	0.0023
M0189_1.02:ID1:ID2:ID3:ID4	GCACGTGA	1e-152	152	0	1537	0.0274	1735.1	0.0107
M0211_1.02:MLXIP	GCACGTGT	1e-152	152	0	1537	0.0274	1735.1	0.0107
M4620_1.02:ELK1:ELK3:ELK4:ENSG00000235187:ERF:ERG:ETS1:ETS2:ETV1:ETV2:ETV3:ETV4:ETV5:FEV:FLI1:GABPA	GGVRCCGGAAGTG	1e-150	150	0	734	0.0131	456.7	0.0028
M0306_1.02:ATF4:ATF5	NNATTACGYAHNN	1e-150	150	0	4046	0.072	6977.2	0.043
M2289_1.02:JUN:JUNB:JUND	WDGATGATGTCAT	1e-148	148	0	1298	0.0231	1337	0.0082
M3988_1.02:STAT5A:STAT5B	NAGAARWB	1e-148	148	0	54057	0.9623	151548	0.9336
M5474_1.02:FOXP3	GTAAACA	1e-148	148	0	22595	0.4022	55341.8	0.3409
M4962_1.02:GBX1:GBX2:MNX1	KTAATTA	1e-148	148	0	25898	0.461	64631.4	0.3981
M4811_1.02:KLF1:KLF12:KLF2:KLF3:KLF4:KLF5:KLF6:KLF7:KLF8	GTGGGTGTGGC	1e-148	148	0	1172	0.0209	1127	0.0069
M6248_1.02:FOXP1:FOXP2:FOXP3:FOXP4	WGTAAACAV	1e-147	147	0	14746	0.2625	33936.7	0.2091
M5318_1.02:CEBPG	ATTGCGCAAY	1e-146	146	0	869	0.0155	658.8	0.0041
M2293_1.02:JUN:JUNB:JUND	DRDRATGAYGTCATN	1e-146	146	0	1143	0.0203	1090.3	0.0067
M4617_1.02:ELF1:ELF2:ELF4	ACCCGGAAGTG	1e-146	146	0	906	0.0161	716.6	0.0044
M5614_1.02:MAX	AMCACGTGBY	1e-145	145	0	1431	0.0255	1588.6	0.0098
M1955_1.02:STAT1	TTTCYRGGAAA	1e-144	144	0	1816	0.0323	2314.4	0.0143
M0295_1.02:ATF1:CREB1:CREM	RTGACGTA	1e-143	143	0	2240	0.0399	3164.7	0.0195
M4597_1.02:ATF3	GGTSACGTGA	1e-142	142	0	1291	0.023	1362.8	0.0084
M0414_1.02:EGR1:EGR2:EGR3:EGR4	GCGTGGGCGK	1e-142	142	0	3647	0.0649	6188.7	0.0381
M4951_1.02:ELK1:ELK3:ELK4:ENSG00000235187:ERF:ERG:ETS1:ETS2:ETV1:ETV2:ETV3:ETV4:ETV5:FEV:FLI1:GABPA	CCGGAAAT	1e-142	142	0	1492	0.0266	1724.5	0.0106
M1547_1.02:GMEB2	TACGTVA	1e-142	142	0	10655	0.1897	23338.5	0.1438
M0392_1.02:SP1:SP2:SP3:SP4:SP5:SP6:SP7:SP8:SP9	GGGGGCGGG	1e-141	141	0	2671	0.0475	4073	0.0251
M1642_1.02:TBP:TBPL2	NDTATAW	1e-141	141	0	46939	0.8356	127707	0.7867
M0221_1.02:MAX	SCACGTGNN	1e-137	137	0	10236	0.1822	22380	0.1379
M6019_1.02:FOXA1:FOXA2:FOXA3:FOXB1:FOXB2:FOXC1:FOXC2:FOXD1:FOXD2:FOXD3:FOXD4:FOXD4L1:FOXD4L2:FOXD4L3:FOXD4L4:FOXD4L5:FOXD4L6:FOXE1:FOXE3:FOXF1:FOXF2:FOXG1:FOXI1:FOXI2:FOXJ1:FOXJ2:FOXJ3:FOXK1:FOXK2:FOXL1:FOXL2:FOXS1:KIAA0415	GTAAACA	1e-137	137	0	25075	0.4464	62698.9	0.3862
M5100_1.02:MAX	CCACGTG	1e-136	136	0	1249	0.0222	1328.1	0.0082
M6457_1.02:RUNX1	TAACCACARA	1e-136	136	0	6965	0.124	14142.3	0.0871
M5790_1.02:ENSG00000250096:RUNX1:RUNX2:RUNX3	WAACCGCAA	1e-135	135	0	3395	0.0604	5710.3	0.0352
M0711_1.02:ELK1:ELK3:ELK4:ERG:ETS1:ETS2:ETV1:ETV2:ETV3:ETV4:ETV5:FEV:FLI1:GABPA	CCGGAAGT	1e-135	135	0	1172	0.0209	1199.6	0.0074
M5688_1.02:NRF1	TGCGCATGCGCA	1e-135	135	0	284	0.0051	24.3	0.0001
M1546_1.02:GMEB1	NNTRCGTVV	1e-134	134	0	14156	0.252	32735.2	0.2017
M1224_1.02:PAX1:PAX2:PAX5:PAX8:PAX9	NRTGVNYNVN	1e-134	134	0	50968	0.9073	141035	0.8688
M1970_1.02:NFIA:NFIB:NFIC:NFIX	TGCCAA	1e-133	133	0	35726	0.636	93648	0.5769
M1179_1.02:HOXA6:HOXB6:HOXC6	NATAATWATR	1e-132	132	0	13506	0.2404	31070.8	0.1914
M0713_1.02:ELK1:ELK3:ELK4:ENSG00000235187:ERF:ERG:ETS1:ETS2:ETV1:ETV2:ETV3:ETV4:ETV5:FEV:FLI1:GABPA	CCGGAAGT	1e-132	132	0	1200	0.0214	1269.8	0.0078
M0747_1.02:FOXA1:FOXA2:FOXA3:FOXB1:FOXB2:FOXC1:FOXC2:FOXD1:FOXD2:FOXD3:FOXD4:FOXD4L1:FOXD4L2:FOXD4L3:FOXD4L4:FOXD4L5:FOXD4L6:FOXE1:FOXE3:FOXF1:FOXF2:FOXG1:FOXI1:FOXI2:FOXJ1:FOXJ2:FOXJ3:FOXK1:FOXK2:FOXL1:FOXL2:FOXQ1:FOXS1:KIAA0415	WDWRTAAACA	1e-131	131	0	20660	0.3678	50522.4	0.3112
M5856_1.02:SP1:SP2:SP3:SP4:SP5:SP6:SP7:SP8:SP9	AGKGGGCGTGGC	1e-130	130	0	1239	0.0221	1346.9	0.0083
M4741_1.02:LHX2:LHX9	YAATHA	1e-130	130	0	46331	0.8247	126116	0.7769
M0737_1.02:FOXA1:FOXA2:FOXA3:FOXB1:FOXB2:FOXC1:FOXC2:FOXD1:FOXD2:FOXD3:FOXD4:FOXD4L1:FOXD4L2:FOXD4L3:FOXD4L4:FOXD4L5:FOXD4L6:FOXE1:FOXE3:FOXF1:FOXF2:FOXG1:FOXI1:FOXI2:FOXJ1:FOXJ3:FOXK1:FOXK2:FOXL1:FOXL2:FOXQ1:FOXS1:KIAA0415	TATGTAAACA	1e-129	129	0	7982	0.1421	16820.5	0.1036
M0225_1.02:USF1:USF2	RTCACGTGKK	1e-129	129	0	1131	0.0201	1168.1	0.0072
M1971_1.02:EGR1:EGR2:EGR3:EGR4	GGCGGGGGCGGGGG	1e-128	128	0	780	0.0139	604.3	0.0037
M4540_1.02:ELK1:ELK3:ELK4:ENSG00000235187:ERF:ERG:ETS1:ETS2:ETV1:ETV2:ETV3:ETV4:ETV5:FEV:FLI1:GABPA	GVRCCGGAAGTGGN	1e-128	128	0	687	0.0122	472.7	0.0029
M6213_1.02:ELK1:ELK3:ELK4:ENSG00000235187:ERF:ERG:ETS1:ETS2:ETV1:ETV2:ETV3:ETV4:ETV5:FEV:FLI1:GABPA	ACCGGAARTCC	1e-127	127	0	1026	0.0183	998	0.0061
M4557_1.02:JUN:JUNB:JUND	GATGACGTCATYYHN	1e-127	127	0	555	0.0099	301	0.0019
M5943_1.02:USF1:USF2	RTCACGTGAY	1e-126	126	0	2147	0.0382	3131.6	0.0193
M5930_1.02:MITF:TFE3:TFEB:TFEC	GTCACGTGRT	1e-126	126	0	2044	0.0364	2923.1	0.018
M5109_1.02:IRX1:IRX2:IRX3:IRX4:IRX5:IRX6	AAAWAACA	1e-125	125	0	35077	0.6244	92028.4	0.5669
M4634_1.02:STAT1	TTTCCRGGAAA	1e-125	125	0	1735	0.0309	2317.2	0.0143
M3087_1.02:ATF2:ATF7:CREB5	TTACGTAA	1e-123	123	0	1522	0.0271	1915.2	0.0118
M6227_1.02:ELK1:ELK3:ELK4:ENSG00000235187:ERF:ERG:ETS1:ETS2:ETV1:ETV2:ETV3:ETV4:ETV5:FEV:FLI1:GABPA	KVCACMGGAAGTSMGKH	1e-123	123	0	997	0.0177	972.8	0.006
M4599_1.02:E2F6	NGGGCGGGAAR	1e-123	123	0	2854	0.0508	4676.1	0.0288
M6195_1.02:E2F6	NGGGCGGGAAGG	1e-122	122	0	1636	0.0291	2142.5	0.0132
M1227_1.02:POU2F1:POU2F2:POU2F3:POU3F1:POU3F2:POU3F3:POU3F4	NTAATTATRN	1e-122	122	0	16395	0.2919	39127.8	0.241
M4473_1.02:AL662830.5:AL845464.3:BX284686.1:BX927239.6:CR812478.2:CR933878.8:PBX1:PBX2:PBX3:PBX4	GBCRGCCAATCAGRR	1e-122	122	0	1203	0.0214	1338.2	0.0082
M0319_1.02:ATF1:CREB1:CREM	KATGACGTAA	1e-122	122	0	1044	0.0186	1061.3	0.0065
M4563_1.02:ELF1:ELF2:ELF4	GAACCCGGAAGTGG	1e-121	121	0	510	0.0091	262.6	0.0016
M4573_1.02:MAFF:MAFG:MAFK	TGCTGACTCAGCA	1e-121	121	0	795	0.0142	661.9	0.0041
M6209_1.02:ELK1:ELK3:ELK4:ENSG00000235187:ERF:ERG:ETS1:ETS2:ETV1:ETV2:ETV3:ETV4:ETV5:FEV:FLI1:GABPA	VACCGGAAGTV	1e-120	120	0	985	0.0175	968.5	0.006
M1929_1.02:TP53	CATGTCTGGRCATGT	1e-120	120	0	388	0.0069	130	0.0008
M5496_1.02:GMEB2	TTACGTAA	1e-120	120	0	1393	0.0248	1699.6	0.0105
M6145_1.02:TFAP2A:TFAP2B:TFAP2C:TFAP2D:TFAP2E	GCCTGRGGC	1e-119	119	0	6188	0.1102	12565.9	0.0774
M2041_1.02:IRX1:IRX2:IRX3:IRX4:IRX5:IRX6	WAACA	1e-119	119	0	48808	0.8688	134346	0.8276
M3642_1.02:MYCL1:MYCN	YMCCACGTGYMN	1e-119	119	0	1313	0.0234	1559.7	0.0096
M4646_1.02:MAX	GRRNCACGTGG	1e-118	118	0	1229	0.0219	1407.3	0.0087
M2939_1.02:TFAP2A:TFAP2B:TFAP2C:TFAP2D:TFAP2E	SCCYSRGGC	1e-118	118	0	9308	0.1657	20463.5	0.1261
M6482_1.02:SP1:SP2:SP3:SP4:SP5:SP6:SP7:SP8:SP9	GGGRGGGGGCGGGGCSGGGG	1e-118	118	0	341	0.0061	90.2	0.0006
M0227_1.02:MAX	CCACGTGT	1e-118	118	0	1244	0.0221	1440.2	0.0089
M6491_1.02:STAT5A:STAT5B	TTTCYVGGAATT	1e-117	117	0	2158	0.0384	3248.7	0.02
M5422_1.02:ELK1:ELK3:ELK4:ENSG00000235187:ERF:ERG:ETS1:ETS2:ETV2:ETV3:ETV4:FEV:FLI1:GABPA	ACCGGAAGTG	1e-117	117	0	1049	0.0187	1096.6	0.0068
M5931_1.02:MITF:TFE3:TFEB:TFEC	GTCACGTGAY	1e-117	117	0	1969	0.0351	2858.9	0.0176
M3030_1.02:CDX1:CDX2:CDX4	AWTWATR	1e-116	116	0	45149	0.8037	122865	0.7569
M0195_1.02:MSC:TCF15:TCF21:TCF23	DMCATATGKH	1e-115	115	0	8636	0.1537	18805.8	0.1158
M0200_1.02:CLOCK:NPAS2	NVCACGTGBN	1e-115	115	0	6521	0.1161	13470.7	0.083
M4893_1.02:NPAS2	MCACGTGA	1e-115	115	0	1421	0.0253	1791.1	0.011
M4894_1.02:ARNT:ARNT2:ARNTL:ARNTL2	MCACGTGA	1e-115	115	0	1421	0.0253	1791.1	0.011
M0223_1.02:MAX	NCCACGTGB	1e-114	114	0	11210	0.1996	25511.5	0.1572
M0082_1.02:TFAP2A:TFAP2B:TFAP2C:TFAP2D:TFAP2E	HGCCYBAGGS	1e-114	114	0	10276	0.1829	23077.5	0.1422
M3186_1.02:ELK1:ELK3:ELK4:ERF:ERG:ETS1:ETS2:ETV1:ETV2:ETV3:ETV4:ETV5:FEV:FLI1:GABPA	YSMRCCGGAAGTNM	1e-114	114	0	1329	0.0237	1624.5	0.01
M6372_1.02:NFYB	CAGCCAATCAGAR	1e-114	114	0	1289	0.0229	1551.4	0.0096
M4568_1.02:ELK1:ELK3:ELK4:ENSG00000235187:ERF:ERG:ETS1:ETS2:ETV1:ETV2:ETV3:ETV4:ETV5:FEV:FLI1:GABPA	CGGVRCCGGAAGTGV	1e-114	114	0	438	0.0078	199.2	0.0012
M5338_1.02:DBP:HLF:TEF	NRTTACGTAAYV	1e-113	113	0	1123	0.02	1252.6	0.0077
M0595_1.02:LIN54	AWTTTAAAWT	1e-112	112	0	13805	0.2457	32475.5	0.2001
M5592_1.02:KLF11:KLF13:KLF14:KLF16:KLF9	AAGKGGGCGTGGCM	1e-111	111	0	345	0.0061	106.6	0.0007
M6005_1.02:ELK1:ELK3:ELK4:ERG:ETS1:ETS2:ETV1:ETV2:ETV3:ETV4:ETV5:FEV:FLI1:GABPA	ACCGGAAGTD	1e-111	111	0	703	0.0125	563.9	0.0035
M0183_1.02:HEY1:HEY2:HEYL	GACACGTGC	1e-111	111	0	1780	0.0317	2530.8	0.0156
M5383_1.02:ELK1:ELK3:ELK4:ERF:ERG:ETS1:ETS2:ETV1:ETV2:ETV3:ETV4:ETV5:FEV:FLI1:GABPA	ACCGGAAGTR	1e-110	110	0	622	0.0111	448.9	0.0028
M0108_1.02:ARID5A:ARID5B	NRTAATATTGN	1e-110	110	0	5592	0.0995	11281.4	0.0695
M0178_1.02:ASCL1:ASCL2	NVCAGCTGBN	1e-110	110	0	12586	0.224	29274.2	0.1803
M1545_1.02:GMEB1	NNKACGTVN	1e-110	110	0	11764	0.2094	27100.4	0.1669
M5381_1.02:ELK1:ELK3:ELK4:ERF:ERG:ETS1:ETS2:ETV1:ETV2:ETV3:ETV4:ETV5:FEV:FLI1:GABPA	ACCGGAAGTD	1e-110	110	0	715	0.0127	589.6	0.0036
M6335_1.02:MAX	RGCCACGTGST	1e-110	110	0	1048	0.0187	1141.6	0.007
M6168_1.02:CDX1:CDX2:CDX4	YYATAAAW	1e-109	109	0	23781	0.4233	60058.3	0.37
M4014_1.02:TBP:TBPL2	TATAAATW	1e-109	109	0	14531	0.2587	34509.9	0.2126
M4628_1.02:MAX	CCACGTGRYC	1e-109	109	0	993	0.0177	1050.9	0.0065
M5445_1.02:FOXA1:FOXA2:FOXA3:FOXB1:FOXB2:FOXC1:FOXC2:FOXD1:FOXD2:FOXD3:FOXD4:FOXD4L1:FOXD4L2:FOXD4L3:FOXD4L4:FOXD4L5:FOXD4L6:FOXE1:FOXE3:FOXF1:FOXF2:FOXG1:FOXI1:FOXI2:FOXJ1:FOXJ2:FOXJ3:FOXK1:FOXK2:FOXL1:FOXL2:FOXQ1:FOXS1:KIAA0415	WRTAAATATTWWYT	1e-109	109	0	2263	0.0403	3563.3	0.022
M0197_1.02:USF1:USF2	NATCACGTGRN	1e-108	108	0	1460	0.026	1919.9	0.0118
M1916_1.02:TEAD1	CACATTCCTCBG	1e-108	108	0	1262	0.0225	1543.1	0.0095
M4952_1.02:ELK1:ELK3:ELK4:ERG:ETS1:ETS2:ETV1:ETV2:ETV4:ETV5:FEV:FLI1:GABPA	ACCGGAAGTVV	1e-108	108	0	657	0.0117	510.3	0.0031
M6371_1.02:NFYA	YKCTGATTGGYYR	1e-108	108	0	1597	0.0284	2194.4	0.0135
M4465_1.02:MAX	VRGTCACGTGSTS	1e-107	107	0	951	0.0169	987.9	0.0061
M5216_1.02:EGR1:EGR2:EGR3:EGR4	KKGCGTGGGCGKDN	1e-107	107	0	1340	0.0239	1697	0.0105
M0204_1.02:BHLHE40:BHLHE41	GKCACGTGH	1e-107	107	0	2938	0.0523	5074.9	0.0313
M1857_1.02:NFIL3	ANRTTACATAA	1e-106	106	0	1732	0.0308	2481.9	0.0153
M6180_1.02:ATF1:CREB1:CREM	GTGACGTCA	1e-105	105	0	1945	0.0346	2927.5	0.018
M5105_1.02:NPAS2	GACACGTG	1e-105	105	0	1062	0.0189	1198.5	0.0074
M0191_1.02:HES1:HES2:HES4	SSCACGYGHC	1e-105	105	0	2920	0.052	5060.3	0.0312
M4734_1.02:TCF12:TCF3:TCF4	ACCATCTGBCS	1e-105	105	0	3644	0.0649	6720.7	0.0414
M4735_1.02:ATOH1:ATOH7	ACCATCTGBCS	1e-105	105	0	3644	0.0649	6720.7	0.0414
M3699_1.02:TP53	AGACATGYCY	1e-104	104	0	7422	0.1321	15981.3	0.0984
M0176_1.02:TFAP4	CCAGCTGDT	1e-104	104	0	17727	0.3156	43392.7	0.2673
M0222_1.02:MAX	NNCACGTGB	1e-104	104	0	11285	0.2009	26014.7	0.1603
M1066_1.02:TLX1:TLX2:TLX3	TAATTAAT	1e-103	103	0	13960	0.2485	33182.3	0.2044
M4624_1.02:JUN:JUNB:JUND	SATGACGTCAYCNH	1e-103	103	0	407	0.0072	193.8	0.0012
M0218_1.02:BHLHA15	CCATATGT	1e-102	102	0	6969	0.1241	14895.6	0.0918
M0305_1.02:CREB3L1:CREB3L2:CREB3L3	GCCACGTGT	1e-102	102	0	951	0.0169	1022.5	0.0063
M6530_1.02:USF1:USF2	GGTCACGTGR	1e-101	101	0	860	0.0153	868.5	0.0054
M5998_1.02:ATF2:ATF7:CREB5	RRTGACGTCATN	1e-101	101	0	420	0.0075	213.4	0.0013
M4964_1.02:FOXA1:FOXA2:FOXA3:FOXB1:FOXB2:FOXC1:FOXC2:FOXD1:FOXD2:FOXD3:FOXD4:FOXD4L1:FOXD4L2:FOXD4L3:FOXD4L4:FOXD4L5:FOXD4L6:FOXE1:FOXE3:FOXF1:FOXF2:FOXG1:FOXI1:FOXI2:FOXJ1:FOXJ2:FOXJ3:FOXK1:FOXK2:FOXL1:FOXL2:FOXQ1:FOXS1:KIAA0415	TVTAAACA	1e-100	100	0	19203	0.3418	47614.4	0.2933
M1554_1.02:GMEB1	NNTRCGTVN	1e-100	100	0	13718	0.2442	32622.4	0.201
M6279_1.02:HMGA1:HMGA2	AAAATAH	1e-100	100	0	37727	0.6716	100914	0.6217
M1927_1.02:MYCL1:MYCN	RCCACGTG	1e-99	99	0	2336	0.0416	3839.5	0.0237
M0219_1.02:TCF12:TCF3:TCF4	VCAGGTGBN	1e-99	99	0	17626	0.3138	43323.6	0.2669
M0734_1.02:FOXA1:FOXA2:FOXA3:FOXB1:FOXB2:FOXC1:FOXC2:FOXD1:FOXD2:FOXD3:FOXD4:FOXD4L1:FOXD4L2:FOXD4L3:FOXD4L4:FOXD4L5:FOXD4L6:FOXE1:FOXE3:FOXF1:FOXF2:FOXG1:FOXI1:FOXI2:FOXJ1:FOXJ2:FOXJ3:FOXK1:FOXK2:FOXL1:FOXL2:FOXQ1:FOXS1:KIAA0415	WANRTAAACA	1e-99	99	0	19907	0.3544	49640.2	0.3058
M5792_1.02:ENSG00000250096:RUNX1:RUNX2:RUNX3	AAACCGCAAA	1e-98	98	0	2417	0.043	4026.1	0.0248
M4550_1.02:USF1:USF2	GGTCACGTGRC	1e-98	98	0	808	0.0144	799.2	0.0049
M0085_1.02:TFAP2A:TFAP2B:TFAP2C:TFAP2D:TFAP2E	THGCCTSAGG	1e-98	98	0	6510	0.1159	13836.8	0.0852
M0206_1.02:BHLHE40:BHLHE41	DCRCGTGMC	1e-98	98	0	5554	0.0989	11452.7	0.0706
M4626_1.02:MAFF:MAFG:MAFK	GCTGASTCAGCAAWT	1e-98	98	0	406	0.0072	206.6	0.0013
M6373_1.02:NFYC	CAGCCAATCAGVGS	1e-97	97	0	834	0.0148	846.6	0.0052
M6106_1.02:TP63:TP73	KRCATGTCNRGACATGTH	1e-97	97	0	231	0.0041	34.3	0.0002
M0181_1.02:MLX	NDNCACGTG	1e-97	97	0	8270	0.1472	18338.2	0.113
M6458_1.02:ENSG00000250096:RUNX1:RUNX2:RUNX3	MCHAACCACAR	1e-97	97	0	5510	0.0981	11358.5	0.07
M0215_1.02:HES5	GVCACGTGBC	1e-97	97	0	1800	0.032	2716.2	0.0167
M5665_1.02:NFIA:NFIB:NFIC:NFIX	NNTGCCAAN	1e-97	97	0	26019	0.4632	66937	0.4123
M6114_1.02:FOXA1:FOXA2:FOXA3:FOXB1:FOXB2:FOXC1:FOXC2:FOXD1:FOXD2:FOXD3:FOXD4:FOXD4L1:FOXD4L2:FOXD4L3:FOXD4L4:FOXD4L5:FOXD4L6:FOXE1:FOXE3:FOXF1:FOXF2:FOXG1:FOXI1:FOXI2:FOXJ1:FOXJ2:FOXJ3:FOXK1:FOXK2:FOXL1:FOXL2:FOXQ1:FOXS1:KIAA0415	WAAGYAAACA	1e-97	97	0	10283	0.183	23598.3	0.1454
M3525_1.02:IKZF1:IKZF4	TTTGGGAGR	1e-96	96	0	6947	0.1237	14972	0.0922
M6116_1.02:TP63:TP73	GRCATGYCTGGGCATGTCY	1e-96	96	0	244	0.0043	45.5	0.0003
M0220_1.02:ARNT:ARNT2:ARNTL:ARNTL2	NGTCACGTGH	1e-96	96	0	1226	0.0218	1572.3	0.0097
M5855_1.02:SP1:SP2:SP3:SP4:SP5:SP6:SP7:SP8:SP9	DAAGKGGGCGTGGCTWR	1e-96	96	0	194	0.0035	13.3	0.0001
M0638_1.02:DMRT3:DMRTA2	WWTGTWDC	1e-95	95	0	42205	0.7513	114567	0.7058
M1974_1.02:HOXA9:HOXB9:HOXC11:HOXC9:HOXD9	TTTATGA	1e-95	95	0	25153	0.4478	64534.7	0.3975
M5421_1.02:ELK1:ELK3:ELK4:ERG:ETS1:ETS2:ETV1:ETV2:ETV3:ETV4:ETV5:FEV:FLI1:GABPA	AACCGGAAATA	1e-95	95	0	717	0.0128	664.9	0.0041
M4950_1.02:ELK1:ELK3:ELK4:ENSG00000235187:ERF:ERG:ETS1:ETS2:ETV1:ETV2:ETV3:ETV4:ETV5:FEV:FLI1:GABPA	ACCGGAART	1e-95	95	0	1209	0.0215	1544.1	0.0095
M6204_1.02:ELF1:ELF2:ELF4	TRNCAGGAAGTRRVT	1e-95	95	0	953	0.017	1069.1	0.0066
M2320_1.02:TFAP2A:TFAP2B:TFAP2C:TFAP2D:TFAP2E	TGSCCTGRGGCHADD	1e-94	94	0	1407	0.025	1936.2	0.0119
M6156_1.02:BACH1:BACH2	ACCRTGACTCAGCA	1e-94	94	0	278	0.0049	78.1	0.0005
M0732_1.02:FOXA1:FOXA2:FOXA3:FOXB1:FOXB2:FOXC1:FOXC2:FOXD1:FOXD2:FOXD3:FOXD4:FOXD4L1:FOXD4L2:FOXD4L3:FOXD4L4:FOXD4L5:FOXD4L6:FOXE1:FOXE3:FOXF1:FOXF2:FOXG1:FOXI1:FOXI2:FOXJ1:FOXJ2:FOXJ3:FOXK1:FOXK2:FOXL1:FOXL2:FOXQ1:FOXS1:KIAA0415	WANRTAAACA	1e-94	94	0	22149	0.3943	56109.4	0.3456
M6151_1.02:ARNT:ARNT2:ARNTL	TYRCGTGC	1e-93	93	0	3906	0.0695	7531.3	0.0464
M0186_1.02:TCF12:TCF3:TCF4	VCAGGTGB	1e-93	93	0	16491	0.2936	40414.4	0.249
M6493_1.02:STAT1	SRTTTCCRGGAAATS	1e-93	93	0	778	0.0138	779.7	0.0048
M6143_1.02:TFAP2A	GCCYCAGGC	1e-92	92	0	5136	0.0914	10538	0.0649
M4543_1.02:MXI1	VVAVCCACGTG	1e-92	92	0	1923	0.0342	3030.1	0.0187
M0291_1.02:XBP1	NVTGACGTDN	1e-92	92	0	8800	0.1567	19860.1	0.1223
M4596_1.02:MAX	GGGTCACGTGGBS	1e-92	92	0	551	0.0098	423	0.0026
M0182_1.02:MLX	NCACGTGMHH	1e-91	91	0	5968	0.1062	12624.9	0.0778
M0740_1.02:FOXA1:FOXA2:FOXA3:FOXB1:FOXB2:FOXC1:FOXC2:FOXD1:FOXD2:FOXD3:FOXD4:FOXD4L1:FOXD4L2:FOXD4L3:FOXD4L4:FOXD4L5:FOXD4L6:FOXE1:FOXE3:FOXF1:FOXF2:FOXG1:FOXI1:FOXI2:FOXJ1:FOXJ2:FOXJ3:FOXK1:FOXK2:FOXL1:FOXL2:FOXQ1:FOXS1:KIAA0415	TGTAAACAAN	1e-91	91	0	8510	0.1515	19116.4	0.1178
M4460_1.02:ELF1:ELF2:ELF4	SGRACCCGGAAGTGG	1e-91	91	0	375	0.0067	189.1	0.0012
M5292_1.02:ATF4:ATF5	GGATGAYGCAATA	1e-90	90	0	677	0.0121	624.9	0.0038
M1917_1.02:USF1:USF2	GGTCACGTGRY	1e-90	90	0	1224	0.0218	1612.8	0.0099
M2322_1.02:USF2	GGTCACATGRC	1e-90	90	0	1915	0.0341	3033.8	0.0187
M0743_1.02:FOXA1:FOXA3:FOXC1:FOXC2:FOXD3:FOXG1:FOXJ1:FOXJ3:FOXK1:FOXK2:FOXL1:FOXS1:KIAA0415	NNDGTAAAYAAA	1e-90	90	0	7470	0.133	16470.2	0.1015
M5337_1.02:DBP:HLF:TEF	NRTTACGTAACM	1e-90	90	0	675	0.012	622.1	0.0038
M4919_1.02:MAX	ACCACGTGKY	1e-90	90	0	808	0.0144	846.8	0.0052
M0886_1.02:HOXA13:HOXB13:HOXC13:HOXD13	TAATAAAA	1e-90	90	0	17587	0.3131	43560.3	0.2683
M0594_1.02:LIN54	WTTTRAATH	1e-90	90	0	12981	0.2311	31007	0.191
M4542_1.02:MAX	DGCACGTGGCY	1e-89	89	0	1747	0.0311	2688.8	0.0166
M2026_1.02:IRX1:IRX2:IRX3:IRX4:IRX5:IRX6	TAACA	1e-89	89	0	50003	0.8901	139139	0.8571
M5794_1.02:ENSG00000250096:RUNX1:RUNX2:RUNX3	AAACCGCAAA	1e-89	89	0	2570	0.0457	4494.5	0.0277
M0205_1.02:BHLHE40:BHLHE41	NCACGTGM	1e-89	89	0	15907	0.2832	38976.6	0.2401
M0742_1.02:FOXA1:FOXA2:FOXA3:FOXB1:FOXB2:FOXC1:FOXC2:FOXD1:FOXD2:FOXD3:FOXD4:FOXD4L1:FOXD4L2:FOXD4L3:FOXD4L4:FOXD4L5:FOXD4L6:FOXE1:FOXE3:FOXF1:FOXF2:FOXG1:FOXI1:FOXI2:FOXJ1:FOXJ3:FOXK1:FOXK2:FOXL1:FOXL2:FOXQ1:FOXS1:KIAA0415	NTGTAAACAAA	1e-89	89	0	7141	0.1271	15656.4	0.0964
M5441_1.02:FOXA1:FOXA2:FOXA3:FOXB1:FOXB2:FOXC1:FOXC2:FOXD1:FOXD2:FOXD3:FOXD4:FOXD4L1:FOXD4L2:FOXD4L3:FOXD4L4:FOXD4L5:FOXD4L6:FOXE1:FOXE3:FOXF1:FOXF2:FOXG1:FOXI1:FOXI2:FOXJ1:FOXJ2:FOXJ3:FOXK1:FOXK2:FOXL1:FOXL2:FOXQ1:FOXS1:KIAA0415	TAWGTAAAYAT	1e-89	89	0	4857	0.0865	9925.9	0.0611
M3156_1.02:NFIL3	YRTTACATAAYK	1e-89	89	0	887	0.0158	993.8	0.0061
M4743_1.02:IRX1:IRX2:IRX3:IRX4:IRX5:IRX6	TGTTWTTH	1e-89	89	0	36244	0.6452	96986.3	0.5975
M5932_1.02:MITF:TFE3:TFEB:TFEC	RTCACGTGAT	1e-88	88	0	3254	0.0579	6081.4	0.0375
M1243_1.02:POU1F1	NWTKAATWAD	1e-88	88	0	30420	0.5415	79966.7	0.4926
M4766_1.02:FOXA2:FOXC1:FOXC2:FOXD1:FOXD2:FOXD3:FOXD4:FOXD4L1:FOXD4L2:FOXD4L3:FOXD4L4:FOXD4L5:FOXD4L6:FOXE1:FOXE3:FOXF1:FOXF2:FOXL2:FOXQ1:FOXS1	RTAAACA	1e-88	88	0	8623	0.1535	19510.8	0.1202
M6352_1.02:MYCL1:MYCN	CCACGTGS	1e-87	87	0	2896	0.0516	5273.2	0.0325
M4501_1.02:JUN:JUNB:JUND	CATTCCTDNGSGATGASKYM	1e-87	87	0	277	0.0049	91.6	0.0006
M6202_1.02:EHF:ELF3:ELF5	MAACCCGGAAGTA	1e-86	86	0	1067	0.019	1344.7	0.0083
M5447_1.02:FOXA1:FOXA2:FOXA3:FOXB1:FOXB2:FOXC1:FOXC2:FOXD1:FOXD2:FOXD3:FOXD4:FOXD4L1:FOXD4L2:FOXD4L3:FOXD4L4:FOXD4L5:FOXD4L6:FOXE1:FOXE3:FOXF1:FOXF2:FOXG1:FOXI1:FOXI2:FOXJ1:FOXJ2:FOXJ3:FOXK1:FOXK2:FOXL1:FOXL2:FOXQ1:FOXS1:KIAA0415	WGTAAATATTADYW	1e-86	86	0	1901	0.0338	3053.9	0.0188
M0610_1.02:TET1	NNCRCGYTN	1e-86	86	0	16602	0.2955	41006.9	0.2526
M0299_1.02:ATF3:JDP2	GATGACGT	1e-85	85	0	2374	0.0423	4105.4	0.0253
M3090_1.02:ATF1:CREB1:CREM	BGTGACGTMABC	1e-85	85	0	723	0.0129	728.9	0.0045
M4993_1.02:HLX	TAATTAA	1e-85	85	0	37863	0.674	101972	0.6282
M0723_1.02:FOXA1:FOXA2:FOXA3:FOXB1:FOXB2:FOXC1:FOXC2:FOXD1:FOXD2:FOXD3:FOXD4:FOXD4L1:FOXD4L2:FOXD4L3:FOXD4L4:FOXD4L5:FOXD4L6:FOXE1:FOXE3:FOXF1:FOXF2:FOXG1:FOXI1:FOXI2:FOXJ1:FOXJ2:FOXJ3:FOXK1:FOXK2:FOXL1:FOXL2:FOXQ1:FOXS1:KIAA0415	NNRTAAACAN	1e-84	84	0	29506	0.5252	77493.8	0.4774
M0208_1.02:MITF:TFE3:TFEB:TFEC	NRTCACGTGN	1e-84	84	0	4807	0.0856	9908	0.061
M0702_1.02:SPDEF	NAVCCGGATN	1e-84	84	0	12969	0.2309	31195.4	0.1922
M4679_1.02:MXI1	CCACGTGG	1e-83	83	0	1791	0.0319	2850.9	0.0176
M1863_1.02:FOXA1:FOXA2:FOXA3:FOXB1:FOXB2:FOXC1:FOXC2:FOXD1:FOXD2:FOXD3:FOXD4:FOXD4L1:FOXD4L2:FOXD4L3:FOXD4L4:FOXD4L5:FOXD4L6:FOXE1:FOXE3:FOXF1:FOXF2:FOXG1:FOXI1:FOXI2:FOXJ1:FOXJ2:FOXJ3:FOXK1:FOXK2:FOXL1:FOXL2:FOXQ1:FOXS1:KIAA0415	GTAAACAW	1e-83	83	0	6537	0.1164	14269.7	0.0879
M4984_1.02:NPAS2	GCCACGTG	1e-83	83	0	1058	0.0188	1351.1	0.0083
M6516_1.02:TCF12:TCF3:TCF4	GAVCATCTGKT	1e-83	83	0	3426	0.061	6585.6	0.0406
M0294_1.02:ATF1:CREB1:CREM	NNTKACGNDD	1e-83	83	0	11872	0.2113	28278	0.1742
M4552_1.02:ATF3	GGTCACGTGAC	1e-82	82	0	490	0.0087	372.4	0.0023
M1523_1.02:NFATC1:NFATC2:NFATC3:NFATC4	WWTTTCCAYN	1e-82	82	0	15589	0.2775	38365.1	0.2363
M2955_1.02:ZEB1	CKGTTTCWD	1e-82	82	0	23406	0.4167	60147.1	0.3705
M4578_1.02:USF1:USF2	GGTCACGTGRC	1e-82	82	0	489	0.0087	373.5	0.0023
M4451_1.02:ATF3	GGTCACGTGRC	1e-82	82	0	550	0.0098	466.3	0.0029
M6518_1.02:MITF:TFE3:TFEB:TFEC	RGTCACGTG	1e-81	81	0	437	0.0078	300.2	0.0018
M4553_1.02:BHLHE40:BHLHE41	VGTCACGTGC	1e-81	81	0	1023	0.0182	1299.8	0.008
M5664_1.02:NFIA:NFIB:NFIC:NFIX	TTGGCAHNNHGCCAR	1e-81	81	0	553	0.0098	473.7	0.0029
M4507_1.02:MAX	VRRGCACGTGG	1e-81	81	0	1919	0.0342	3154.1	0.0194
M2252_1.02:HLX	TTWATTA	1e-80	80	0	28205	0.5021	73937	0.4555
M6517_1.02:MITF:TFE3:TFEB:TFEC	RGTCAYGTGG	1e-80	80	0	4418	0.0786	9036.5	0.0557
M0132_1.02:HMGA1:HMGA2	NNNNAWWWWN	1e-79	79	0	51195	0.9113	143321	0.8829
M0174_1.02:MITF:TFE3:TFEB:TFEC	NRTCACGHGV	1e-79	79	0	5034	0.0896	10580.1	0.0652
M6152_1.02:ATF1:CREB1:CREM	VTGACGTCAS	1e-79	79	0	872	0.0155	1033.6	0.0064
M2273_1.02:E2F6	GGGCGGGAARV	1e-79	79	0	3059	0.0545	5783.2	0.0356
M4615_1.02:E2F6	NGGGCGGGAAR	1e-79	79	0	1666	0.0297	2635.2	0.0162
M6305_1.02:IKZF1:IKZF4	YTGGGAGR	1e-78	78	0	16927	0.3013	42219.4	0.2601
M0207_1.02:TCF12:TCF3:TCF4	VCAGGTGBN	1e-78	78	0	14300	0.2546	35022.7	0.2157
M0083_1.02:TFAP2A:TFAP2B:TFAP2C:TFAP2D:TFAP2E	TNGCCTSAGG	1e-77	77	0	5232	0.0931	11118	0.0685
M4566_1.02:FOXA1:FOXA2:FOXA3:FOXB1:FOXB2:FOXC1:FOXC2:FOXD1:FOXD2:FOXD3:FOXD4:FOXD4L1:FOXD4L2:FOXD4L3:FOXD4L4:FOXD4L5:FOXD4L6:FOXE1:FOXE3:FOXF1:FOXF2:FOXG1:FOXI1:FOXI2:FOXJ1:FOXJ2:FOXJ3:FOXK1:FOXK2:FOXL1:FOXL2:FOXQ1:FOXS1:KIAA0415	CWRWGTAAACA	1e-77	77	0	4890	0.087	10265.9	0.0632
M5115_1.02:TCF12:TCF3:TCF4	RCCACCTGK	1e-77	77	0	7232	0.1287	16218.8	0.0999
M5116_1.02:ATOH8	RCCACCTGK	1e-77	77	0	7232	0.1287	16218.8	0.0999
M0898_1.02:ZHX1	HYACKBNN	1e-77	77	0	29461	0.5244	77706.9	0.4787
M1006_1.02:HOXA13:HOXB13:HOXC13:HOXD13	CYHRTAAAW	1e-76	76	0	24842	0.4422	64497.3	0.3973
M5451_1.02:FOXA1:FOXA2:FOXA3:FOXB1:FOXB2:FOXC1:FOXC2:FOXD1:FOXD2:FOXD3:FOXD4:FOXD4L1:FOXD4L2:FOXD4L3:FOXD4L4:FOXD4L5:FOXD4L6:FOXE1:FOXE3:FOXF1:FOXF2:FOXG1:FOXI1:FOXI2:FOXJ1:FOXJ2:FOXJ3:FOXK1:FOXK2:FOXL1:FOXL2:FOXQ1:FOXS1:KIAA0415	GTAAACA	1e-76	76	0	8897	0.1584	20583.1	0.1268
M6013_1.02:FOXA1:FOXA2:FOXA3:FOXB1:FOXB2:FOXC1:FOXC2:FOXD1:FOXD2:FOXD3:FOXD4:FOXD4L1:FOXD4L2:FOXD4L3:FOXD4L4:FOXD4L5:FOXD4L6:FOXE1:FOXE3:FOXF1:FOXF2:FOXG1:FOXI1:FOXI2:FOXJ1:FOXJ2:FOXJ3:FOXK1:FOXK2:FOXL1:FOXL2:FOXQ1:FOXS1:KIAA0415	GTAAACA	1e-76	76	0	8897	0.1584	20583.1	0.1268
M4538_1.02:E2F6	NGGGCGGGAAV	1e-76	76	0	2450	0.0436	4415.7	0.0272
M5731_1.02:POU2F1:POU3F1:POU3F2:POU3F3:POU3F4	TAATTWGCATAW	1e-76	76	0	2272	0.0404	4009.4	0.0247
M5460_1.02:FOXA1:FOXA2:FOXA3:FOXB1:FOXB2:FOXC1:FOXC2:FOXD1:FOXD2:FOXD3:FOXD4:FOXD4L1:FOXD4L2:FOXD4L3:FOXD4L4:FOXD4L5:FOXD4L6:FOXE1:FOXE3:FOXF1:FOXF2:FOXG1:FOXI1:FOXI2:FOXJ1:FOXJ2:FOXJ3:FOXK1:FOXK2:FOXL1:FOXL2:FOXQ1:FOXS1:KIAA0415	RTAAACA	1e-76	76	0	15301	0.2724	37834.7	0.2331
M6426_1.02:POU2F1:POU2F2:POU3F1:POU3F2:POU3F3:POU3F4	CATRAATWWT	1e-76	76	0	13154	0.2342	31978.4	0.197
M5909_1.02:DBP:HLF:TEF	BRTTACGTAACM	1e-75	75	0	687	0.0122	727.7	0.0045
M0752_1.02:FOXC2:FOXD4:FOXD4L1:FOXG1:FOXJ1:FOXJ3:FOXK1:FOXK2:KIAA0415	NNGTAAACAH	1e-75	75	0	22214	0.3954	57126	0.3519
M6198_1.02:EGR1:EGR2:EGR3:EGR4	KGCGKGGGCGG	1e-75	75	0	715	0.0127	780.1	0.0048
M4081_1.02:USF1:USF2	WDRHCACGTGDYHW	1e-74	74	0	2177	0.0388	3830.7	0.0236
M2019_1.02:IRX1:IRX2:IRX3:IRX4:IRX5:IRX6	WAACA	1e-73	73	0	51407	0.9151	144202	0.8883
M0193_1.02:MITF:TFE3:TFEB:TFEC	GTCACGTG	1e-73	73	0	2957	0.0526	5643.2	0.0348
M4080_1.02:USF1:USF2	RGRYCACGTGRYCY	1e-73	73	0	405	0.0072	287.1	0.0018
M0196_1.02:CLOCK:NPAS2	NSCACGTGTN	1e-73	73	0	2346	0.0418	4221.4	0.026
M5734_1.02:POU2F1:POU2F2:POU3F1:POU3F2:POU3F3:POU3F4	TAATTWGCATAW	1e-73	73	0	1485	0.0264	2316.4	0.0143
M2301_1.02:NFYB	RAAYSRRCCAATCAG	1e-73	73	0	813	0.0145	971.7	0.006
M6499_1.02:RBPJ	CGTGGGAAA	1e-72	72	0	4330	0.0771	8983.2	0.0553
M6010_1.02:FOXA1:FOXA2:FOXA3:FOXB1:FOXB2:FOXC1:FOXC2:FOXD1:FOXD2:FOXD3:FOXD4:FOXD4L1:FOXD4L2:FOXD4L3:FOXD4L4:FOXD4L5:FOXD4L6:FOXE1:FOXE3:FOXF1:FOXF2:FOXG1:FOXI1:FOXI2:FOXJ1:FOXJ2:FOXJ3:FOXK1:FOXK2:FOXL1:FOXL2:FOXQ1:FOXS1:KIAA0415	ATAAACA	1e-72	72	0	17832	0.3174	44971.5	0.277
M0318_1.02:DBP:HLF:TEF	NNTTACATAAMNN	1e-72	72	0	5310	0.0945	11447.5	0.0705
M5727_1.02:POU2F2	MATTTGCATAW	1e-72	72	0	3483	0.062	6927.4	0.0427
M5633_1.02:MLXIPL	ATCACGTGAT	1e-72	72	0	602	0.0107	603.2	0.0037
M1553_1.02:GMEB1	NTACGTMR	1e-71	71	0	9881	0.1759	23358.7	0.1439
M1041_1.02:HOXA13:HOXB13:HOXC13:HOXD13	NSYHRTAAAW	1e-71	71	0	28559	0.5084	75404.3	0.4645
M4500_1.02:ATF3	GGTCACGTGAC	1e-71	71	0	518	0.0092	468.4	0.0029
M0202_1.02:MITF:TFE3:TFEB:TFEC	NRTCACGTGN	1e-71	71	0	6864	0.1222	15447.5	0.0952
M0917_1.02:HOXA13:HOXB13:HOXC13:HOXD13	SYHRTAAAW	1e-71	71	0	27207	0.4843	71529.4	0.4406
M4643_1.02:MYC	DSCACGTG	1e-70	70	0	5511	0.0981	11994	0.0739
M4688_1.02:ELF1:ELF2:ELF4	ACCCGGAAGY	1e-70	70	0	448	0.008	362.2	0.0022
M6368_1.02:NFIL3	MKRMRTTACRTAAC	1e-70	70	0	796	0.0142	956.2	0.0059
M0348_1.02:NFIL3	NRTTAYRN	1e-70	70	0	37827	0.6734	102546	0.6317
M0632_1.02:DMRT3:DMRTA2	WWTGTWWCND	1e-70	70	0	20135	0.3584	51506.7	0.3173
M0912_1.02:HOXA13:HOXB13:HOXC13:HOXD13	NCYHATAAAA	1e-70	70	0	23661	0.4212	61458.9	0.3786
M1550_1.02:GMEB1	NNTRCGTMR	1e-69	69	0	12300	0.219	29947.2	0.1845
M6121_1.02:AL662833.4:AL773544.1:BX088580.2:CR388229.2:CR759815.4:CR847794.3:POU3F2:POU3F3:POU5F1:POU5F1B	TTTRCATAAVAAARR	1e-68	68	0	2036	0.0362	3586.4	0.0221
M1543_1.02:GMEB2	NKTACGTVR	1e-68	68	0	6043	0.1076	13410.4	0.0826
M5110_1.02:IRX1:IRX2:IRX3:IRX4:IRX5:IRX6	WTAACA	1e-68	68	0	52523	0.935	148028	0.9119
M5305_1.02:BHLHE40:BHLHE41	GKCACGTGMB	1e-68	68	0	730	0.013	851.2	0.0052
M2296_1.02:MAFF:MAFG:MAFK	CTDAGTCAGCAWWTT	1e-68	68	0	1184	0.0211	1740.4	0.0107
M4664_1.02:FOXA1:FOXA2:FOXA3:FOXB1:FOXB2:FOXC1:FOXC2:FOXD1:FOXD2:FOXD3:FOXD4:FOXD4L1:FOXD4L2:FOXD4L3:FOXD4L4:FOXD4L5:FOXD4L6:FOXE1:FOXE3:FOXF1:FOXF2:FOXG1:FOXI1:FOXI2:FOXJ1:FOXJ2:FOXJ3:FOXK1:FOXK2:FOXL1:FOXL2:FOXQ1:FOXS1:KIAA0415	CWRWGTAAACA	1e-68	68	0	4365	0.0777	9178.8	0.0565
M4639_1.02:YY1:YY2:ZFP42	MNCCAAGATGGCGGC	1e-68	68	0	245	0.0044	101.3	0.0006
M6208_1.02:ELK1:ELK3:ELK4:ERG:ETS1:ETS2:ETV1:ETV2:ETV3:ETV4:ETV5:FEV:FLI1:GABPA	MMCMGGAAGTSC	1e-68	68	0	1387	0.0247	2167.9	0.0134
M1301_1.02:MECP2	NNNNWCACNN	1e-68	68	0	53368	0.95	150871	0.9294
M1233_1.02:POU1F1	HATKMATWAD	1e-68	68	0	31352	0.5581	83665.2	0.5154
M5925_1.02:TFAP2A:TFAP2B:TFAP2C:TFAP2D:TFAP2E	WGCCTSAGGCD	1e-67	67	0	2760	0.0491	5292.1	0.0326
M2102_1.02:FOXC2:FOXD4:FOXD4L1:FOXG1:FOXJ1:FOXJ3:FOXK1:FOXK2:KIAA0415	GTAAACA	1e-67	67	0	5779	0.1029	12775.6	0.0787
M4516_1.02:YY1:YY2:ZFP42	CAAGATGGCGGCSVC	1e-67	67	0	217	0.0039	74.7	0.0005
M6358_1.02:ATOH1:NEUROD1:NEUROD2:NEUROD4:NEUROD6:NEUROG1:NEUROG2:NEUROG3	CGGCAGRTGGCC	1e-67	67	0	2227	0.0396	4050.5	0.025
M5994_1.02:BHLHE40:BHLHE41	GKCACGTGMB	1e-66	66	0	725	0.0129	854.1	0.0053
M6365_1.02:NFATC1:NFATC2:NFATC3:NFATC4	AAATTTTCCT	1e-66	66	0	12527	0.223	30664	0.1889
M0904_1.02:HOXA11:HOXA9:HOXB9:HOXC10:HOXC11:HOXC9:HOXD10:HOXD11:HOXD9	TTWATKRBN	1e-66	66	0	33223	0.5914	89195.1	0.5495
M4579_1.02:USF1:USF2	GGTCACGTGRCSV	1e-66	66	0	307	0.0055	180.9	0.0011
M0897_1.02:HOXA13:HOXB13:HOXC13:HOXD13	WTTTATDRGN	1e-66	66	0	27349	0.4868	72189.7	0.4447
M0175_1.02:MNT	NNCACGTGN	1e-66	66	0	6808	0.1212	15455.9	0.0952
M0746_1.02:FOXA1:FOXA2:FOXA3:FOXB1:FOXB2:FOXC1:FOXC2:FOXD1:FOXD2:FOXD3:FOXD4:FOXD4L1:FOXD4L2:FOXD4L3:FOXD4L4:FOXD4L5:FOXD4L6:FOXE1:FOXE3:FOXF1:FOXF2:FOXG1:FOXI1:FOXI2:FOXJ1:FOXK2:FOXL1:FOXL2:FOXQ1:FOXS1	NATRTAAACAHA	1e-66	66	0	6360	0.1132	14295.4	0.0881
M6181_1.02:ATF1:CREB1:CREM	CRVTGACGTCA	1e-66	66	0	1009	0.018	1407.4	0.0087
M0628_1.02:DMRTC2	DWTGTWWN	1e-65	65	0	40954	0.729	112119	0.6907
M4603_1.02:YY1:YY2:ZFP42	CAAGATGGCGGCSSC	1e-65	65	0	175	0.0031	38.4	0.0002
M6552_1.02:ZNF148:ZNF281	GGGGTGGGGGAGGGG	1e-65	65	0	595	0.0106	628.3	0.0039
M5590_1.02:ATF3:JDP2	GRTGACGTCATC	1e-65	65	0	182	0.0032	44.1	0.0003
M0750_1.02:FOXJ3	NNGTAAACAA	1e-65	65	0	14484	0.2578	36047.1	0.2221
M5999_1.02:DBP:HLF:TEF	KRTTACGTAATV	1e-65	65	0	490	0.0087	453.9	0.0028
M4482_1.02:YY1:YY2:ZFP42	CAAGATGGCGGCSSC	1e-65	65	0	206	0.0037	67.1	0.0004
M5255_1.02:TCF12:TCF3:TCF4	ACCAGATGTB	1e-65	65	0	2619	0.0466	4993	0.0308
M5256_1.02:TWIST1:TWIST2	ACCAGATGTB	1e-65	65	0	2619	0.0466	4993	0.0308
M0180_1.02:ARNT:ARNT2:ARNTL	ATTCAYGTGM	1e-65	65	0	8808	0.1568	20738.9	0.1278
M4627_1.02:MAX	CCACGTGSBY	1e-65	65	0	1790	0.0319	3088.4	0.019
M1520_1.02:NFATC1:NFATC2:NFATC3:NFATC4	WTTTTCCAYH	1e-64	64	0	15967	0.2842	40182.6	0.2475
M4525_1.02:TFAP2A:TFAP2B:TFAP2C:TFAP2D:TFAP2E	NGCCTSAGGGCANGS	1e-63	63	0	1069	0.019	1550.8	0.0096
M4504_1.02:EGR1:EGR2:EGR3:EGR4	GGBGCGGGGGCGGRG	1e-63	63	0	267	0.0048	139.3	0.0009
M0735_1.02:FOXO1:FOXO3:FOXO4:FOXO6	NNRWMAACAN	1e-63	63	0	38524	0.6858	104987	0.6467
M2944_1.02:TFAP4	MMCAGCTGHB	1e-63	63	0	8133	0.1448	19019.9	0.1172
M5444_1.02:FOXA1:FOXA2:FOXA3:FOXB1:FOXB2:FOXC1:FOXC2:FOXD1:FOXD2:FOXD3:FOXD4:FOXD4L1:FOXD4L2:FOXD4L3:FOXD4L4:FOXD4L5:FOXD4L6:FOXE1:FOXE3:FOXF1:FOXF2:FOXG1:FOXI1:FOXI2:FOXJ1:FOXJ2:FOXJ3:FOXK1:FOXK2:FOXL1:FOXL2:FOXQ1:FOXS1:KIAA0415	WAWGTAAACAAW	1e-63	63	0	4457	0.0793	9529.8	0.0587
M6528_1.02:YY1:YY2:ZFP42	CAAGATGGCGGC	1e-63	63	0	693	0.0123	823.3	0.0051
M4652_1.02:YY1:YY2:ZFP42	CAAGATGGCGGCS	1e-62	62	0	287	0.0051	166.7	0.001
M5744_1.02:AL662833.4:AL773544.1:BX088580.2:CR388229.2:CR759815.4:CR847794.3:POU5F1:POU5F1B	ATTTGCATA	1e-62	62	0	5004	0.0891	10921.2	0.0673
M1581_1.02:CIC	WNTGCTGACT	1e-62	62	0	6862	0.1222	15706.4	0.0968
M4638_1.02:USF1:USF2	GGTCACGTGRCCV	1e-62	62	0	337	0.006	234.4	0.0014
M5230_1.02:ARNT:ARNT2:ARNTL	GTCACGTGM	1e-62	62	0	491	0.0087	471.9	0.0029
M5231_1.02:ARNT:ARNT2:ARNTL:ARNTL2	GTCACGTGM	1e-62	62	0	491	0.0087	471.9	0.0029
M0308_1.02:MAFF:MAFG:MAFK	GTCAGCANDW	1e-62	62	0	15972	0.2843	40288.1	0.2482
M6205_1.02:EHF:ELF3:ELF5	GGSAAACAGGAAAY	1e-62	62	0	840	0.015	1106	0.0068
M3089_1.02:ATF1:CREB1:CREM	GSTGACGTAABS	1e-62	62	0	584	0.0104	631.2	0.0039
[truncated: 2,446 more rows]

## Sheet: ESS vs. Graft
Motif Name	Consensus	P-value	LogPvalue	q-value (Benjamini)	# of Target Sequences with Motif(of 56183)	% of Target Sequences with Motif	# of Background Sequences with Motif(of 102635)	% of Background Sequences with Motif
[truncated: 3,059 more rows]

[truncated: 3 more sheets: Graft vs. ESS, Graft vs. TapeStrip, TapeStrip vs.  Graft]
