# Supplementary material for: Analysis of chromatin accessibility in human epidermis identifies putative barrier dysfunction-sensing enhancers
Source: PLoS One. 2017 Sep 27;12(9):e0184500. doi: 10.1371/journal.pone.0184500 (PMC5617145; doi:10.1371/journal.pone.0184500)
Supplement: S2 Appendix — (XLSX) [file pone.0184500.s009.xlsx]

## Sheet: ReadMe
Numerical values behind graphed data
Fig 1D TEWL measurements
Fig 1E TSLP qRT-PCR
S1 Fig qRT-PCR for other genes in TSLP TAD (sfTSLP, WDR36, SLC25A46)
Fig 2A Correlation matrix values

## Sheet: Fig 1D TEWL measurements
			Number of Tape Strips
Graft	Cell Donor	Treatment	0	10	20	30	40	50	60	70	80	Final TEWL
			TEWL (g/m^2)
1	1	None	3.4
2	1	None	3.9
3	1	None	5
4	1	None	8.75
5	1	TapeStrip	6.6		16.6		24.4		58.1333			58.1333
6	1	TapeStrip	11.55		12.55		26.3		40.25			40.25
7	1	TapeStrip	8.4		15.65		14.9		21.4		35.9932	35.9932
8	1	TapeStrip	12.9		12.25		19.3		80.8			80.8
9	2	None	6.35
10	2	None	4.05
11	2	None	4.95
12	2	TapeStrip	14.05		17.6		16.3		40.8667	43.4	50.25	50.25
13	2	TapeStrip	10.95		18.75		23.9		18.0333	18.7	36	36
14	2	TapeStrip	10.2		32.15		30.45		57.7			57.7

## Sheet: Fig 1E TSLP qRT-PCR
Sample Name	Sample Type	Relative Quantity	Mean Sample Type	SD Sample Type	t.test vs. Keratinocytes (p-value)	t.test vs. Graft (p-value)
K-1	Keratinocytes	1	1.00127	0.345027
K-2	Keratinocytes	1.51465
K-3	Keratinocytes	1.08492
K-4	Keratinocytes	0.432101
K-5	Keratinocytes	0.974695
E-1	ESS	61.4865	45.3616	20.5269	0.000987303
E-2	ESS	15.4815
E-3	ESS	15.4763
E-4	ESS	64.6906
E-5	ESS	72.987
E-6	ESS	49.9172
E-7	ESS	49.6845
E-8	ESS	33.1694
G-1	Graft	0	5.16434	7.83059	0.319133
G-2	Graft	20.2103
G-3	Graft	5.61142
G-4	Graft	0
G-5	Graft	0
TS-1	Tape Strip	31.8604	26.4295	14.2309	0.00726596	0.0307281
TS-2	Tape Strip	23.6238
TS-3	Tape Strip	12.8435
TS-4	Tape Strip	51.0225
TS-5	Tape Strip	12.7975

## Sheet: S1 Fig Other genes qRT-PCR
		short form TSLP			WDR36			SLC25A46
Sample Name	Sample Type	Relative Quantity (RQ)	Mean RQ	St.Dev	RQ	Mean RQ	St.Dev	RQ	Mean RQ	St.Dev
hK_1	Keratinocytes	1.82481	1.40234	0.818362	0.700777	1.07827	0.436062	0.834514	1.0102	0.142731
hK_2	Keratinocytes	2.12421			1.68933			1.01198
hK_3	Keratinocytes	0.257978			0.844705			1.18412
ESS_1	ESS	1.98381	1.68888	0.761125	1.13407	1.10982	0.0687605	1.7182	1.78843	0.203882
ESS_2	ESS	0.6449			1.01615			1.58136
ESS_3	ESS	2.43792			1.17926			2.06573
Graft_1	Graft	0.24745	0.262943	0.073626	2.27285	1.37699	0.649023	6.81223	4.46785	2.34438
Graft_2	Graft	0.18152			1.10201			2.12347
Graft_3	Graft	0.359859			0.756094			4.46785
TS_1	Tape Strip	0.222327	0.21172	0.0106075	3.32569	2.93843	0.387267	3.48557	3.14013	0.345434
TS_2	Tape Strip	0.201112			2.55116			2.7947
TS_237-11
TS_237-18
TS_237-19

## Sheet: Fig 2A Correlation plot values
	ENCODE HepG2	ENCODE HUVEC	ENCODE GM12878	Grafted ESS	Keratinocytes	ENCODE NHEK	ESS	Tape Strip
ENCODE HepG2	1	0.5349	0.4852	0.3454	0.4634	0.4669	0.4703	0.4034
ENCODE HUVEC	0.5349	1	0.5671	0.3815	0.5358	0.6005	0.6411	0.5178
ENCODE GM12878	0.4852	0.5671	1	0.3134	0.4981	0.5431	0.5394	0.4675
Grafted ESS	0.3454	0.3815	0.3134	1	0.3894	0.5542	0.616	0.7054
Keratinocytes	0.4634	0.5358	0.4981	0.3894	1	0.6097	0.7188	0.5857
ENCODE NHEK	0.4669	0.6005	0.5431	0.5542	0.6097	1	0.7447	0.6793
ESS	0.4703	0.6411	0.5394	0.616	0.7188	0.7447	1	0.8342
Tape Strip	0.4034	0.5178	0.4675	0.7054	0.5857	0.6793	0.8342	1
